# Supplementary material for: Honeybee gut Lactobacillus modulates host learning and memory behaviors via regulating tryptophan metabolism
Source: Nat Commun. 2022 Apr 19;13:2037. doi: 10.1038/s41467-022-29760-0 (PMC9018956; doi:10.1038/s41467-022-29760-0)
Supplement: Supplementary file 5 — Dataset S3 [file 41467_2022_29760_MOESM5_ESM.xlsx]

## Sheet: 3.1
Supplementary Data 3.1. RLE-normalized values for microbiota-free and conventional samples in the dataset. Each column indicates one sample.
A. melifera Gene Symbol	Gene Description	Gene ID		MF				CV
18-w	18-wheeler	410902		10.8817	11.2171	11.0915		11.189	11.2152	11.1898
5-HT1	serotonin receptor	410435		12.027	12.302	12.3453		12.2694	12.5186	12.5073
5-HT2alpha	serotonin receptor	411323		9.28396	9.49959	9.61696		9.4489	9.49548	9.53648
5-HT2beta	serotonin receptor	552518		7.96853	8.23374	8.15495		8.08116	8.16962	8.23491
5-ht7	serotonin receptor 7	726702		7.87588	8.13111	8.05036		7.9204	8.04894	8.09619
A4	apolipophorin-III-like protein	552391		8.55151	8.62403	8.69007		9.0676	8.05072	8.08163
ACSF2	acyl-CoA synthetase family member 2	552475		8.64235	8.91732	8.47243		8.42444	8.7986	8.59958
AChE-2	acetylcholinesterase 2	406104		13.5794	13.5911	13.6171		13.7421	13.8179	13.6293
AGLU2	alpha glucosidase 2	409889		0	0	0		0	0	0
ATP5G2	ATP synthase	409148		15.0142	15.0008	15.0496		14.9667	14.9049	14.9763
ATP6	ATP synthase F0 subunit 6	807696		9.69308	9.69993	9.58199		8.53232	9.37237	9.36525
ATP8	ATP synthase F0 subunit 8	807699		2.67268	2.64731	2.66854		2.65558	2.62612	2.6272
Abscam	Dscam family member AbsCAM	409817		13.2558	13.3148	13.3726		13.4055	13.412	13.2651
Ac3	adenylate cyclase 3	408363		12.8266	12.9436	13.0645		12.8765	12.9836	13.0411
Acph-1	venom acid phosphatase	411830		0	0	0		0	0	0
Adar	adenosine deaminase acting on RNA	408529		13.7904	13.9273	13.6489		14.0224	13.9329	13.9651
Adk1	adenylate kinase 1	412632		12.3632	12.2187	12.3365		12.1001	12.1834	12.1839
Akhr	adipokinetic hormone receptor	551388		6.58083	6.69722	6.60557		6.94737	6.5795	6.97
Amel_8916	cys-loop ligand-gated ion channel subunit 8916	726970		9.13439	9.35747	9.44287		9.27098	9.18455	9.40661
Amih	hyperpolarization-activated ion channel	406072		11.4109	11.5736	11.4459		11.7245	11.6243	11.6656
Ancr-1	AncR-1 non-coding nuclear RNA	100049571		18.6083	18.421	18.4587		18.324	18.3783	18.368
Ant	ADP/ATP translocase	406075		15.8054	15.7947	15.8528		15.8683	15.8276	15.8856
Antp	homeotic protein antennapedia	406077		5.69837	5.53523	5.53515		5.61969	5.46103	5.55051
Apamin	apamin protein	406135		0	0	0		0	0	0
Apd-1	apidermin 1	551367		10.2487	10.4434	11.4998		10.2237	10.4602	9.62503
Apd-2	apidermin 2	727161		10.8475	10.5027	11.4277		10.4375	10.6004	9.55232
Apd-3	apidermin 3	409716		7.20371	7.62051	8.52214		7.51256	7.99056	7.16949
Apid1	apidaecin 1	406140		5.91312	6.36993	6.20652		5.88577	5.66224	5.70595
Apime-ASTA	allatostatin A	724880		10.5935	10.5914	10.5974		10.2896	10.5126	10.4794
Argk	arginine kinase	550932		15.9587	15.8922	15.9369		16.1662	16.0688	16.1477
Arp1	actin related protein 1	406122		15.3337	15.1864	15.2488		15.3437	15.2077	15.3184
B-gluc1	beta-1	411899		11.4787	11.1857	11.139		11.0117	11.0914	11.1038
BBIP1	BBSome-interacting protein 1-like	725231		0	0	0		0	0	0
Blop	blue-sensitive opsin	406128		0	0	0		0	0	0
Br-c	broad-complex	552255		10.6913	10.9413	11.0585		10.915	11.0179	10.997
Brd7	bromodomain containing 7	411112		11.8732	11.9048	11.8872		12.0798	11.9032	11.9849
Burs	bursicon subunit alpha	100049551		7.76717	7.71832	7.70445		7.78862	7.68297	7.6196
C1q-VP	C1q-like venom protein	551077		10.1688	10.0415	10.3052		10.3328	10.7745	10.1156
COX1	cytochrome c oxidase subunit I	807695		18.1653	18.1957	18.284		18.3959	18.3185	18.3995
COX2	cytochrome c oxidase subunit II	807700		14.4696	14.5154	14.6732		14.1793	14.0782	14.1605
COX3	cytochrome c oxidase subunit III	807690		10.2648	10.205	10.0291		9.93784	10.0448	10.206
CPF1	cuticular protein CPF1	726632		7.3221	7.26675	7.37969		7.28401	7.41759	7.37576
CPF2	cuticular protein CPF2	726691		10.0984	9.77882	9.93355		10.6093	9.89461	10.1975
CPR1	cuticular protein 1	552627		4.15932	4.19203	4.19105		4.16599	4.23493	4.15945
CPR11	cuticular protein 11	100576090		4.1894	4.14795	4.24211		4.17709	4.1766	4.18548
CPR12	cuticular protein 12	725256		0	0	0		0	0	0
CPR13	cuticular protein 13	725300		0	0	0		0	0	0
CPR14	cuticular protein 14	724777		8.94067	8.25356	8.84312		9.01358	9.89575	9.12715
CPR16	cuticular protein 16	100576341		3.2063	3.24232	3.25955		3.22631	3.22873	3.3102
CPR17	cuticular protein 17	724556		5.44415	5.35914	5.64726		5.49924	5.42881	5.40859
CPR18	cuticular protein 18	100578244		-0.948044	-0.948122	-0.947823		-0.947694	-0.947477	-0.947181
CPR19	cuticular protein 19	413115		5.00864	5.21252	5.22085		4.96281	4.88858	4.86618
CPR2	cuticular protein 2	727197		3.92492	3.89881	3.97953		3.89611	3.98524	3.89727
CPR21	cuticular protein 21	724649		0.545669	0.533105	0.540748		0.533551	0.541492	0.566959
CPR22	cuticular protein 22	724694		7.05142	6.20262	6.58542		6.51548	6.97219	6.39352
CPR27	cuticular protein 27	725509		3.10216	3.10011	3.23243		3.10626	3.01221	2.96622
CPR28	cuticular protein 28	412202		7.85342	7.85977	7.82277		8.1514	7.86941	7.93105
CPR3	cuticular protein 3	409345		8.58484	8.42735	8.86561		8.70448	8.46526	8.59916
CPR4	cuticular protein 4	727204		7.90858	7.74741	7.85021		7.79049	7.73219	7.9132
CPR5	cuticular protein 5	552350		7.94343	7.60854	7.68439		8.15767	7.85198	7.91226
CPR6	cuticular protein 6	100577189		0	0	0		0	0	0
CSP1	chemosensory protein 1	725382		7.7793	8.87902	8.13967		8.18922	10.7995	8.44081
CSP2	chemosensory protein 2	408658		10.4815	10.6016	10.4686		10.6394	10.7782	10.6432
CSP3	chemosensory protein 3	406094		14.2799	14.2533	14.9343		15.585	15.2404	15.3635
CSP4	chemosensory protein 4	413565		4.09397	4.19941	4.13345		4.09459	4.09093	4.11221
CSP6	chemosensory protein 6	725103		11.6412	11.2755	11.4764		11.4579	11.0449	11.5248
CTL5	C-type lectin 5	411770		8.64814	8.51938	8.59935		8.55437	8.49513	8.39204
CUTA	cutA divalent cation tolerance homolog	552415		10.1243	9.96593	10.1653		9.99622	9.86301	9.97784
CYP6AQ1	cytochrome P450 6AQ1	408383		7.05101	7.6755	7.19237		7.77564	7.53677	7.26492
CYTB	cytochrome b	807693		15.1528	15.1521	15.2371		15.3757	15.4012	15.4853
Cac	cacophony	408764		12.5834	12.9539	12.948		12.6076	13.0034	12.6651
Calpb	calpain-B	411453		13.0959	13.0475	13.1773		13.0193	12.9531	13.045
Camkii	calcium/calmodulin-dependent protein kinase II	551691		15.3356	15.5656	15.6102		15.5988	15.6574	15.6227
Cat	catalase	443552		10.9106	10.7542	11.059		10.6571	10.7114	10.6442
Cbs	cystathionine beta-synthase	551341		10.7949	10.7516	10.8695		10.6444	10.7368	10.7566
Cdc37	cell division cycle 37 homolog	724675		11.5554	11.5029	11.4561		11.727	11.6789	11.7718
Cdk5	cyclin-dependent kinase 5	408325		11.1517	11.0231	11.1761		11.0873	10.9716	11.0786
Chmp1	chromatin modifying protein 1	727512		10.5509	10.5489	10.5325		10.6272	10.5132	10.5649
Coq7	ubiquinone biosynthesis protein COQ7	409224		0	0	0		0	0	0
Cox6b1	cytochrome c oxidase subunit VIb polypeptide 1	100359409		12.1223	12.05	12.1842		11.9487	11.9867	11.9986
Cox6c	cytochrome c oxidase subunit VIc	100359410		11.4931	11.2847	11.6085		10.9824	10.9569	10.9503
Cpap3-b	cuticular protein analogous to peritrophins 3-B	408726		9.60544	9.56866	9.61912		9.63493	9.55514	9.57815
Cpap3-c	cuticular protein analogous to peritrophins 3-C	725932		10.3243	10.249	10.1123		10.4311	10.1422	10.2214
Cpap3-d	cuticular protein analogous to peritrophins 3-D	410065		9.90092	8.95062	10.3369		8.8852	8.94244	9.85278
Cry2	cryptochrome 2	410197		9.87577	9.52947	9.7706		9.84394	9.74483	9.39747
Cryl1	lambda crystallin-like protein	406119		10.9803	11.1046	10.9561		10.8863	10.7006	10.8431
Crz	corazonin	503862		6.60936	6.57017	6.55951		6.48734	6.62483	6.47673
Crzr	corazonin receptor	409042		6.88882	6.60902	7.04634		6.56161	8.0482	7.03122
Csd	complementary sex determiner	406074		8.27177	7.93474	8.26835		7.95644	8.02053	8.0198
Cyp314a1	cytochrome P450 314A1	411057		9.57554	9.6764	9.68056		9.87495	9.65223	9.7481
Cyp4g11	cytochrome P450 4G11	409469		7.58734	10.1752	8.04522		10.244	9.86334	10.0272
Cyp6as5	cytochrome P450 6AS5	409677		8.01839	7.61755	7.95766		7.74191	7.6584	7.92498
CytC	mitochondrial cytochrome C	408270		13.3634	13.2429	13.3644		13.2249	13.228	13.31
DHRS4	dehydrogenase/reductase (SDR family) member 4	412304		9.09764	9.06136	9.16265		9.2135	9.23795	9.03537
Dat	dopamine transporter	412285		8.81748	8.8624	8.76533		8.92106	8.89311	8.98513
Dcr-1	endoribonuclease Dicer-1	552127		11.123	11.1087	11.0821		11.1457	11.126	11.1476
Def1	defensin 1	406143		12.8263	14.3253	13.2652		13.5136	12.811	13.0127
Def2	defensin 2	413397		0	0	0		0	0	0
Dl	dorsal	406086		11.9199	11.8624	11.8199		11.8001	11.8283	11.7789
Dll	distal-less	726710		11.8694	12.0009	11.9143		12.0624	12.0271	12.0171
Dnmt1a	DNA methyltransferase 1a	100328599		9.32055	9.32299	9.26558		9.30528	9.52484	9.24094
Dnmt3	DNA methyltransferase 3	410798		10.4064	10.634	10.5878		10.6443	10.7539	10.5834
Dop1	dopamine receptor	406111		11.7711	12.0452	11.8137		11.8164	11.9598	12.0359
Dop3	D2-like dopamine receptor	408995		9.46514	9.61296	9.66641		9.26074	9.67569	9.59033
DopR2	dopamine receptor 2	406070		11.3283	11.5284	11.4413		10.9997	11.594	11.3172
Dscam	Down syndrome cell adhesion molecule	408786		14.0389	14.3186	14.2736		14.1178	14.1608	14.1538
Dsx	doublesex	725126		10.2247	10.0809	9.58486		10.0612	10.266	10.1389
E74	ecdysteroid-regulated gene E74	408758		10.94	10.9771	10.8242		10.9455	11.0253	11.0514
E75	ecdysone-induced protein 75	410309		13.0079	12.6809	12.8851		12.6588	12.7486	12.8567
EF1a-F2	elongation factor 1-alpha F2	544670		15.0991	15.1895	15.0631		15.0797	15.0966	15.1536
Eaat-2	excitatory amino acid transporter 2	406113		13.736	13.7784	13.7166		14.0435	13.8747	13.9209
Ecr	ecdysone receptor	406084		10.2674	10.1902	10.274		9.9675	10.1929	9.90881
Ef-1a-f1	translation elongation factor eEF-1 alpha chain	408385		15.1421	15.1176	15.1016		14.914	15.0166	15.0901
Eif3h	eukaryotic translation initiation factor 3	552351		10.3466	10.3768	10.4343		10.2479	10.2821	10.3781
Eif4g	eukaryotic translation initiation factor 4	725259		14.0627	14.2068	14.1238		14.2274	14.2661	14.2526
Emc	extra macrochaetae	100216325		12.582	12.359	12.1204		11.9009	12.174	12.1396
EphR	Eph receptor tyrosine kinase	408489		12.2213	12.3587	12.3891		12.4807	12.4287	12.3338
Err	estrogen-related receptor	408855		11.2277	11.1742	11.2132		11.4452	11.328	11.2497
Est-6	venom carboxylesterase-6	410928		3.65525	3.78398	3.66596		3.68245	3.69452	3.73226
Eth	ecdysis triggering hormone	100216489		3.53509	3.74687	3.53028		3.54666	3.60449	3.66665
Ets97D-like	Ets at 97D ortholog	100578252		9.4922	9.52571	9.39636		9.6198	9.52732	9.46546
Eyg	eyegone	410818		2.23155	2.25915	2.2414		2.27102	2.2739	2.22899
FAR1	fatty acyl-CoA reductase 1	551233		11.8497	11.8631	11.9455		11.8085	12.705	11.9252
Fabp	fatty acid binding protein	409798		15.2712	15.1482	15.2951		15.0508	15.0241	15.0782
Fem	feminizer	724970		11.7496	11.7238	11.7731		11.8741	11.8456	11.8274
Fibroin1	silk fibroin 1	724771		6.37568	6.24666	6.49681		6.24383	6.26692	6.32689
Fibroin2	silk fibroin 2	100192200		3.14095	3.13876	3.17561		3.2053	3.17482	3.14831
Fibroin3	silk fibroin 3	100192201		1.41942	1.43448	1.42703		1.41988	1.42002	1.51604
Fibroin4	silk fibroin 4	100192202		5.77651	5.65797	5.64478		5.64609	5.59113	5.80509
For	cGMP-dependent protein kinase foraging	406092		11.1808	11.1703	11.225		11.0974	11.2447	11.2048
Foxp	FoxP protein	408423		11.2309	11.4596	11.3126		11.3543	11.4898	11.465
Fstl5	follistatin-like 5	409779		12.5249	12.5644	12.5717		12.5256	12.4604	12.626
Gat-1B	GABA neurotransmitter transporter-1B	494511		13.9112	13.8171	13.9496		14.089	14.0101	13.9714
Gat-a	GABA neurotransmitter transporter-1A	406071		12.8646	13.0612	13.0879		13.1086	12.8452	13.0014
Gb15078	GB15078 protein	678510		0	0	0		0	0	0
Gfat2	glucosamine-fructose-6-phosphate	406107		11.8099	11.875	11.7379		11.6202	11.6061	11.656
GlnS	glutamine synthetase	410066		16.4106	16.4159	16.4773		16.6589	16.4552	16.6276
Glob1	globin 1	751098		0	0	0		0	0	0
GluCl	glutamate-gated chloride channel	408450		14.3873	14.4455	14.4288		14.6893	14.5852	14.5349
Glurb	metabotropic glutamate receptor B	406150		7.44179	7.23464	7.35241		7.6548	7.52504	7.24764
Gpdh	glycerol-3-phosphate dehydrogenase	726445		12.7518	12.5477	12.6661		12.6846	12.6375	12.6705
Gr10	gustatory receptor 10	725297		9.73303	9.41569	9.60928		9.4854	9.60134	9.5646
Grd	GABA-gated ion channel	413803		10.408	11.1351	10.7193		10.9318	10.5559	10.774
Grp	glycine-rich cuticle protein	552281		7.31063	7.9375	7.64518		8.20453	8.1741	8.26375
GstD1	glutathione S-transferase D1	409490		7.60331	7.39314	7.51747		7.62362	7.49233	7.60684
GstS1	glutathione S-transferase S1	552304		12.4762	12.2883	12.4952		12.5286	12.3598	12.4744
GstS4	glutathione S-transferase S4	411045		2.36028	2.36488	2.44682		2.43545	2.39357	2.4129
Gstcd	glutathione S-transferase	410839		0	0	0		0	0	0
Gtpx1	glutathione peroxidase-like 1	494523		0	0	0		0	0	0
Gycbeta1	guanylate cyclase	408880		12.3064	12.3868	12.4203		12.3877	12.413	12.4222
H	hairless	100174948		10.9151	10.8843	10.8612		10.9628	11.037	10.9286
HEX70b	hexamerin 70b	406117		9.23415	9.76706	9.14252		9.72979	9.83158	9.7944
Hb	hunchback	410209		-1.48614	-1.4867	-1.48565		-1.48555	-1.48539	-1.48516
Hbg2	alpha-glucosidase	411257		0	0	0		0	0	0
Hbg3	alpha-glucosidase	406131		0	0	0		0	0	0
Hex110	hexamerin 110	551648		7.33828	7.83222	7.55178		7.74028	7.82128	7.98284
Hex70a	hexamerin 70a	726848		7.39209	7.55405	7.52182		9.28168	8.22223	8.06852
Hex70c	hexamerin 70c	409354		0.608129	0.600703	0.603199		0.625556	0.603951	0.596176
Hiscl1	histamine-gated chloride channel 1	409040		11.3657	11.1757	11.2858		11.3961	10.9997	11.223
Ho	heme oxygenase	494506		10.5159	10.2177	10.4146		10.1655	10.2057	10.2227
Hsc70-3	heat shock 70 kDa protein cognate 3	409587		13.2088	13.3012	13.3207		13.6648	13.5872	13.6851
Hsc70-4	heat shock protein cognate 4	409418		16.9322	17.0381	16.9798		17.2917	17.3555	17.4017
Hsc70-5	heat shock protein cognate 5	408605		13.6143	13.6599	13.5946		13.808	13.71	13.7734
Hsp90	heat shock protein 90	408928		15.0071	15.4308	15.1521		15.6179	15.6926	15.9217
IF-2mt	translation initiation factor 2	406098		10.7682	10.7144	10.7388		10.7122	10.7376	10.7322
ILP-2	insulin-like peptide 2	726057		7.6948	7.74041	7.6549		7.60704	7.74168	7.67735
INTS8	integrator complex subunit 8	412509		10.1126	10.1335	10.0882		10.1477	10.1599	10.1418
Imd	immune deficiency	100302584		9.61859	9.38573	9.39535		9.44255	9.37386	9.37725
InR-2	insulin-like receptor-like	725827		8.78242	8.83031	8.78054		8.24342	8.6408	8.52016
Ing3	inhibitor of growth family	100578127		8.87122	8.94965	8.92648		9.03181	9.00436	9.02013
Ip3k	inositol 1	409943		11.6464	11.6878	11.7031		12.01	11.8434	11.8718
JHBP-1	take-out-like carrier protein	449496		9.34377	7.21076	10.097		8.8322	7.81392	9.65841
Jhe	juvenile hormone esterase	406066		0	0	0		0	0	0
Jtb	jumping translocation breakpoint protein	726127		0	0	0		0	0	0
KAT2A	K(lysine) acetyltransferase 2A	552646		9.77551	9.75659	9.61901		9.79402	9.70399	9.79059
Kakusei	kakusei non-coding nuclear RNA	100049563		1.41603	1.4084	1.41848		1.404	1.41208	1.41286
Kr	krueppel	411166		9.09815	9.30783	8.92901		9.00624	9.43455	9.26415
Kr-h1	kruppel homolog 1	100576395		11.2962	10.8145	10.7012		10.3106	10.8299	10.795
Ks-1	Ks-1 non-coding nuclear RNA	100049572		0	0	0		0	0	0
LCCH3	ligand-gated chloride channel homolog 3	412740		11.5873	11.568	11.6015		11.6852	11.5557	11.604
LOC100187599	uncharacterized LOC100187599	100187599		7.26277	7.25886	7.24071		7.23955	7.28869	7.24425
LOC100188904	uncharacterized LOC100188904	100188904		5.36526	5.37285	5.23763		5.36273	5.44682	5.33374
LOC100188940	dolichyl-diphosphooligosaccharide--protein	100188940		11.5294	11.4661	11.42		11.4276	11.463	11.4405
LOC100217360	uncharacterized LOC100217360	100217360		0	0	0		0	0	0
LOC100302106	uncharacterized LOC100302106	100302106		14.2414	14.1263	14.128		13.8683	13.9811	13.9267
LOC100379261	uncharacterized LOC100379261	100379261		0	0	0		0	0	0
LOC100576080	uncharacterized LOC100576080	100576080		3.22275	3.27821	3.26231		3.2572	3.27524	3.27282
LOC100576082	MATH and LRR domain-containing protein PFE0570w	100576082		7.7953	7.78361	7.78399		7.56755	7.51885	7.73249
LOC100576085	ras-related protein Rab-8A	100576085		11.1983	11.2851	11.1916		11.4206	11.3867	11.3879
LOC100576088	28S ribosomal protein S23	100576088		9.42031	9.27942	9.32211		9.23829	9.12761	9.17911
LOC100576093	uncharacterized LOC100576093	100576093		-1.72543	-1.72576	-1.72515		-1.7251	-1.725	-1.72487
LOC100576096	myosin heavy chain	100576096		6.48274	6.69463	6.51756		6.7025	6.57227	6.66329
LOC100576097	glutamate receptor U1	100576097		5.15412	5.16397	5.25305		5.20232	5.09234	5.26302
LOC100576098	F-box protein SKIP22	100576098		0	0	0		0	0	0
LOC100576099	carbohydrate sulfotransferase 11-like	100576099		6.9091	6.98102	6.85701		6.99909	6.87244	6.8944
LOC100576100	protein phosphatase 1 regulatory subunit	100576100		5.18717	5.0644	5.15407		5.03272	5.06852	4.99779
LOC100576101	coiled-coil domain-containing protein 61	100576101		10.9872	10.885	10.8733		10.7428	10.8688	10.8088
LOC100576103	uncharacterized LOC100576103	100576103		4.46305	4.50382	4.4564		4.36499	4.48763	4.51998
LOC100576104	INO80 complex subunit B	100576104		9.65621	9.59469	9.52275		10.0168	9.67088	9.7408
LOC100576105	uncharacterized LOC100576105	100576105		2.14881	2.19396	2.25893		2.14958	2.14982	2.20784
LOC100576106	uncharacterized protein DDB_G0292186	100576106		7.716	7.59275	7.58419		7.67833	7.60121	7.68236
LOC100576110	zinc finger protein GLI4	100576110		9.54669	9.55492	9.57194		9.60006	9.77423	9.55795
LOC100576115	carbonic anhydrase 2-like	100576115		-2.32567	-2.32575	-2.32559		-2.32558	-2.32555	-2.32552
LOC100576116	protein inscuteable homolog	100576116		10.5884	10.4541	10.5269		10.4672	10.6372	10.4357
LOC100576118	uncharacterized LOC100576118	100576118		6.09959	6.27642	6.12517		6.20962	7.81715	6.69134
LOC100576120	uncharacterized LOC100576120	100576120		2.82043	2.80061	2.87004		2.8253	2.77511	2.84914
LOC100576121	protein NDNF	100576121		2.40205	2.35374	2.35516		2.35641	2.32766	2.32862
LOC100576122	uncharacterized LOC100576122	100576122		-2.32566	-2.32574	-2.32559		-2.32558	-2.32555	-2.32552
LOC100576125	nucleoporin NDC1	100576125		9.35087	9.25494	9.11032		9.26949	9.16121	9.28783
LOC100576126	uncharacterized LOC100576126	100576126		0.989893	0.989608	0.997535		0.997827	0.998338	1.02425
LOC100576128	cilia- and flagella-associated protein 100	100576128		6.10993	6.26259	6.24968		6.06904	6.26946	6.29273
LOC100576129	uncharacterized LOC100576129	100576129		11.1078	11.2888	11.2246		11.3197	11.2564	11.3592
LOC100576130	diuretic hormone 44	100576130		9.89626	9.81401	9.82014		9.9376	9.99529	9.79377
LOC100576131	zinc finger protein 267	100576131		8.4698	8.55412	8.34031		8.49941	8.55908	8.54984
LOC100576132	uncharacterized LOC100576132	100576132		12.1367	12.2677	12.0605		12.3078	12.2966	12.1834
LOC100576134	uncharacterized LOC100576134	100576134		0	0	0		0	0	0
LOC100576135	glutamate receptor 1-like	100576135		4.12949	4.03764	4.06873		4.04902	4.81071	4.05352
LOC100576136	zinc finger BED domain-containing protein 1	100576136		-2.32561	-2.32519	-2.32557		-2.32556	-2.32555	-2.32553
LOC100576139	uncharacterized LOC100576139	100576139		6.9989	7.33476	7.06288		7.039	7.21836	7.20015
LOC100576140	uncharacterized LOC100576140	100576140		9.66436	9.59937	9.65085		9.63828	9.57291	9.5924
LOC100576143	HAUS augmin-like complex subunit 3	100576143		9.00101	8.7611	8.83172		8.74694	8.74301	8.79809
LOC100576146	aladin	100576146		8.62957	8.67599	8.5488		8.48791	8.63145	8.64058
LOC100576147	fork head domain-containing protein FD4	100576147		4.43529	4.35602	4.43887		4.37241	4.37847	4.34045
LOC100576150	MYCBP-associated protein-like	100576150		-1.84551	-1.84583	-1.84524		-1.84518	-1.84509	-1.84496
LOC100576151	STAGA complex 65 subunit gamma	100576151		9.28837	9.28874	9.19451		9.26035	9.09065	9.16021
LOC100576152	uncharacterized LOC100576152	100576152		3.54184	3.54409	3.54529		3.56191	3.50304	3.56207
LOC100576153	odorant receptor 13a	100576153		0	0	0		0	0	0
LOC100576155	uncharacterized LOC100576155	100576155		10.844	10.6512	10.779		10.7747	10.8033	10.7137
LOC100576157	uncharacterized LOC100576157	100576157		8.98635	9.05146	9.14883		9.21675	8.92502	9.20531
LOC100576159	uncharacterized LOC100576159	100576159		9.96362	9.93042	9.99989		10.1464	9.99459	9.87773
LOC100576161	uncharacterized LOC100576161	100576161		7.45483	7.77145	7.79869		7.82657	7.59339	7.75603
LOC100576162	uncharacterized protein PF11_0213	100576162		9.92684	10.1596	10.0485		10.1131	10.0395	10.12
LOC100576163	short neuropeptide F	100576163		9.21135	9.29556	9.13502		9.23105	9.28323	9.19981
LOC100576164	uncharacterized LOC100576164	100576164		6.55534	6.63714	6.47744		6.47874	6.63084	6.45572
LOC100576165	uncharacterized LOC100576165	100576165		6.3523	6.47903	6.45815		6.42602	6.4862	6.41669
LOC100576167	gustatory and pheromone receptor 32a-like	100576167		2.50358	2.49969	2.52877		2.57929	2.49408	2.53657
LOC100576169	uncharacterized LOC100576169	100576169		10.2666	10.36	10.3445		10.5445	10.5225	10.4817
LOC100576170	mucin-1	100576170		2.02624	2.05635	2.03407		2.0565	2.08086	2.05257
LOC100576172	uncharacterized LOC100576172	100576172		0	0	0		0	0	0
LOC100576173	uncharacterized LOC100576173	100576173		0	0	0		0	0	0
LOC100576174	uncharacterized LOC100576174	100576174		8.08277	8.09465	8.02777		7.90746	7.82042	7.9691
LOC100576176	uncharacterized LOC100576176	100576176		9.4035	9.49864	9.37787		9.41723	9.43028	9.49112
LOC100576179	cilia- and flagella-associated protein 43	100576179		0.254064	0.273249	0.248018		0.25553	0.248118	0.248209
LOC100576182	pupal cuticle protein G1A	100576182		6.20251	6.09468	6.04827		6.01445	6.15147	5.98339
LOC100576183	uncharacterized LOC100576183	100576183		4.56203	4.48819	4.57418		4.50433	4.51706	4.47663
LOC100576184	uncharacterized LOC100576184	100576184		2.51063	2.46515	2.68136		2.48264	2.47561	2.5839
LOC100576185	uncharacterized LOC100576185	100576185		9.93682	10.2854	9.93153		10.1167	10.295	10.0936
LOC100576186	alanine--glyoxylate aminotransferase 2	100576186		5.91766	5.86829	5.93763		5.88476	5.71824	5.83671
LOC100576187	E3 ubiquitin-protein ligase AMFR	100576187		11.3909	11.411	11.43		11.5089	11.4447	11.429
LOC100576189	uncharacterized LOC100576189	100576189		6.58141	6.42289	6.4035		6.46283	6.45782	6.48446
LOC100576192	uncharacterized LOC100576192	100576192		1.06178	1.09065	1.0559		1.08527	1.06389	1.05623
LOC100576193	keratinocyte proline-rich protein	100576193		4.40716	4.43745	4.38595		4.43551	4.44425	4.32823
LOC100576194	forkhead box protein J1	100576194		3.26993	3.27532	3.24307		3.26596	3.22528	3.21995
LOC100576195	protein ccsmst1	100576195		10.2757	9.94657	10.1087		9.83612	10.0269	9.95546
LOC100576196	uncharacterized LOC100576196	100576196		10.7681	10.9834	10.8374		10.9204	10.8405	10.9034
LOC100576198	bromodomain-containing protein DDB_G0270170	100576198		2.24021	2.13895	2.20526		2.16483	2.18183	2.13569
LOC100576207	uncharacterized LOC100576207	100576207		2.77703	2.79977	2.77698		2.84088	2.76523	2.79989
LOC100576212	odorant receptor 13a	100576212		0.498027	0.491612	0.527661		0.492047	0.500003	0.49223
LOC100576215	pancreas transcription factor 1 subunit alpha	100576215		5.71487	5.62747	5.59724		5.60489	5.78882	5.71878
LOC100576216	zinc finger protein 1 homolog	100576216		9.55824	9.5932	9.56921		9.57011	9.57884	9.59929
LOC100576217	adenylate cyclase type 10	100576217		6.45525	6.29657	6.46502		6.15237	6.44268	6.32053
LOC100576220	homeobox protein rough-like	100576220		4.51142	4.51665	4.58437		4.44375	4.47059	4.53809
LOC100576221	zinc finger protein 26	100576221		9.49157	9.45085	9.47492		9.51526	9.45246	9.40362
LOC100576222	heart- and neural crest derivatives-expressed	100576222		3.27582	3.2519	3.2343		3.24305	3.34021	3.26614
LOC100576223	myb-like protein X	100576223		9.57009	9.4515	9.4784		9.49613	9.3893	9.60918
LOC100576224	carbonic anhydrase 2	100576224		1.73239	1.69736	1.7013		1.6727	1.68858	1.67312
LOC100576225	uncharacterized LOC100576225	100576225		2.42244	2.39275	2.39013		2.36855	2.40779	2.42706
LOC100576226	uncharacterized protein C7orf50 homolog	100576226		8.5163	8.32062	8.45011		8.84145	8.60728	8.72642
LOC100576227	probable serine/threonine-protein kinase	100576227		9.36311	9.31507	9.25106		9.38044	9.24555	9.37685
LOC100576230	uncharacterized LOC100576230	100576230		2.89064	2.86824	2.87614		2.89899	2.86649	2.85402
LOC100576231	uncharacterized LOC100576231	100576231		-0.439436	-0.443564	-0.463755		-0.463733	-0.432822	-0.46364
LOC100576233	uncharacterized LOC100576233	100576233		7.20949	7.28297	7.48254		7.13359	7.19829	7.22365
LOC100576234	uncharacterized LOC100576234	100576234		0	0	0		0	0	0
LOC100576236	uncharacterized LOC100576236	100576236		3.90436	3.74848	3.8058		3.73499	3.70888	3.84412
LOC100576242	cilia- and flagella-associated protein 91	100576242		10.3192	10.3704	10.3823		10.5816	10.5047	10.4906
LOC100576246	odorant receptor 13a	100576246		2.49649	2.45653	2.45704		2.45019	2.55467	2.54772
LOC100576247	frizzled 2	100576247		13.0315	13.0665	12.8545		12.4609	13.1416	13.0733
LOC100576248	balbiani ring protein 3	100576248		2.85307	2.77078	2.79527		2.7974	2.78629	2.75806
LOC100576249	uncharacterized LOC100576249	100576249		10.6383	10.5806	10.5661		10.662	10.5138	10.5931
LOC100576251	zinc finger protein 853	100576251		8.89896	9.15431	8.96329		9.20348	9.51659	9.14859
LOC100576253	DNA ligase 1	100576253		-1.60567	-1.60609	-1.60531		-1.60523	-1.60511	-1.60077
LOC100576257	uncharacterized LOC100576257	100576257		0	0	0		0	0	0
LOC100576258	uncharacterized LOC100576258	100576258		7.16801	7.20071	7.04964		7.145	7.30482	7.19273
LOC100576260	uncharacterized LOC100576260	100576260		1.93765	1.94212	1.96387		1.9444	1.91572	1.90814
LOC100576261	zinc finger protein 569	100576261		9.00765	8.97388	8.90384		9.05304	9.06434	9.07618
LOC100576262	uncharacterized LOC100576262	100576262		3.92804	4.01754	4.08468		3.94796	3.96561	4.01736
LOC100576263	uncharacterized LOC100576263	100576263		6.94578	6.90735	6.93969		7.23716	6.96102	7.03152
LOC100576265	rho-associated protein kinase 2-like	100576265		7.70929	7.82356	7.72891		7.59661	7.6259	7.61488
LOC100576266	uncharacterized LOC100576266	100576266		10.3902	10.2967	10.3128		10.3435	10.1034	10.2034
LOC100576270	2-iminobutanoate/2-iminopropanoate deaminase	100576270		6.32277	6.06357	6.33223		6.23653	6.18212	6.18685
LOC100576271	dentin sialophosphoprotein	100576271		2.54711	2.52107	2.5804		2.61051	2.53133	2.53236
LOC100576272	tRNA-splicing endonuclease subunit Sen34	100576272		8.9102	8.87074	8.90861		8.94411	8.87722	8.88114
LOC100576273	uncharacterized LOC100576273	100576273		0	0	0		0	0	0
LOC100576274	zinc finger protein 32	100576274		8.37341	8.38247	8.36482		8.31051	8.37289	8.31406
LOC100576277	uncharacterized LOC100576277	100576277		10.0484	10.0267	10.4845		10.1106	10.3407	10.2924
LOC100576279	low-density lipoprotein receptor-related protein	100576279		8.44207	8.56756	8.54832		8.72909	8.59949	8.62485
LOC100576282	odorant receptor Or2-like	100576282		0.695916	0.675307	0.672656		0.672933	0.673417	0.699065
LOC100576283	uncharacterized LOC100576283	100576283		8.43074	8.28046	8.33693		8.41032	8.42557	8.2976
LOC100576284	uncharacterized LOC100576284	100576284		2.90127	2.8772	2.91019		2.89788	2.9229	2.9124
LOC100576286	26S proteasome non-ATPase regulatory subunit	100576286		9.92913	9.82068	9.86607		9.85783	9.93271	9.88865
LOC100576287	uncharacterized LOC100576287	100576287		1.55821	1.53493	1.51736		1.51767	1.51822	1.53566
LOC100576288	uncharacterized LOC100576288	100576288		0	0	0		0	0	0
LOC100576289	uncharacterized LOC100576289	100576289		9.21067	9.10959	9.05509		9.03693	9.24993	9.31595
LOC100576290	WD repeat-containing protein 78	100576290		6.8826	6.80831	6.9573		7.07118	6.78421	7.00303
LOC100576291	uncharacterized LOC100576291	100576291		11.6226	11.7358	11.7143		11.6463	11.7644	11.7145
LOC100576293	zinc finger protein 182	100576293		0	0	0		0	0	0
LOC100576296	xaa-Pro aminopeptidase 3	100576296		10.6237	10.55	10.5438		10.5036	10.47	10.493
LOC100576298	uncharacterized LOC100576298	100576298		9.14916	9.02184	9.0281		8.96994	8.94006	8.9719
LOC100576299	uncharacterized LOC100576299	100576299		0	0	0		0	0	0
LOC100576300	uncharacterized LOC100576300	100576300		11.089	10.9463	11.0082		11.077	10.9552	11.0035
LOC100576301	uncharacterized LOC100576301	100576301		0.948478	0.982377	0.949776		0.942615	0.942717	0.942862
LOC100576302	uncharacterized LOC100576302	100576302		0	0	0		0	0	0
LOC100576304	potassium/sodium hyperpolarization-activated	100576304		3.98904	4.04873	4.00777		4.02437	4.02269	4.00668
LOC100576307	oocyte zinc finger protein XlCOF8.4	100576307		0	0	0		0	0	0
LOC100576319	uncharacterized LOC100576319	100576319		2.89773	2.91383	2.92339		2.86371	2.95262	2.8774
LOC100576320	uncharacterized LOC100576320	100576320		3.68733	3.74494	3.77774		3.62944	3.77973	3.66715
LOC100576321	uncharacterized LOC100576321	100576321		9.76477	9.97976	9.78136		9.92821	10.0025	9.96204
LOC100576326	phenoloxidase-activating factor 2	100576326		10.3297	9.82188	10.6581		10.5	9.96354	9.99531
LOC100576330	uncharacterized LOC100576330	100576330		2.55028	2.49776	2.55124		2.56986	2.50078	2.5014
LOC100576333	nucleoredoxin	100576333		11.2243	11.2203	11.2338		11.1198	11.2846	11.3623
LOC100576336	uncharacterized LOC100576336	100576336		9.95769	10.0593	10.0522		10.0269	10.0726	9.90049
LOC100576337	deleted in autism protein 1 homolog	100576337		8.68353	8.60788	8.54349		8.36879	8.32995	8.52001
LOC100576338	uncharacterized LOC100576338	100576338		3.49649	3.47927	3.52865		3.4614	3.57208	3.49898
LOC100576346	protein PFC0760c	100576346		13.008	12.9915	13.0188		13.1209	13.1066	12.9878
LOC100576348	uncharacterized LOC100576348	100576348		9.63782	9.60429	9.55329		9.42877	9.46419	9.56573
LOC100576349	growth arrest-specific protein 1	100576349		4.74405	4.70885	4.68429		4.63856	4.71958	4.70764
LOC100576355	uncharacterized LOC100576355	100576355		0	0	0		0	0	0
LOC100576359	integrator complex subunit 11	100576359		9.44032	9.56094	9.58285		9.52537	9.44453	9.62295
LOC100576361	uncharacterized protein C1orf194	100576361		2.38487	2.41386	2.42932		2.45905	2.44139	2.43812
LOC100576366	tRNA-splicing endonuclease subunit Sen2	100576366		9.90878	9.76209	9.70725		9.81018	9.79983	9.69683
LOC100576369	ets DNA-binding protein pokkuri	100576369		11.855	12.1605	12.0091		12.0804	12.0537	12.1036
LOC100576370	DNA ligase 1	100576370		0	0	0		0	0	0
LOC100576373	chloride channel CLIC-like protein 1	100576373		10.6366	10.5997	10.6208		10.4435	10.3511	10.4814
LOC100576374	protein MMS22-like	100576374		9.03927	8.81432	8.89864		8.72582	8.75644	8.7784
LOC100576378	ribonuclease P protein subunit p30	100576378		10.0711	9.85646	9.81253		9.99393	10.0007	10.0371
LOC100576381	probable basic-leucine zipper transcription	100576381		10.5178	10.3163	10.3659		10.3996	10.3973	10.4188
LOC100576382	uncharacterized LOC100576382	100576382		0	0	0		0	0	0
LOC100576383	mannosyl-oligosaccharide 1	100576383		9.62091	9.79548	9.84266		9.65195	9.73082	9.7992
LOC100576384	tyrosine-protein phosphatase 10D	100576384		11.5311	11.6454	11.6893		11.581	11.671	11.5697
LOC100576387	uncharacterized LOC100576387	100576387		3.43351	3.4106	3.37709		3.37039	3.37135	3.37271
LOC100576392	transcriptional regulator Myc-B	100576392		9.26384	9.51168	9.11069		9.29478	9.40217	9.30736
LOC100576397	uncharacterized LOC100576397	100576397		3.97554	3.93385	3.98608		3.98284	3.93743	3.91791
LOC100576400	cilia- and flagella-associated protein 97	100576400		9.00069	8.92549	8.8759		8.89365	8.91691	8.75371
LOC100576401	uncharacterized LOC100576401	100576401		8.48937	8.34855	8.47433		8.52407	8.39891	8.49893
LOC100576402	serine/threonine-protein kinase atr-like	100576402		11.4606	11.5	11.4973		11.4424	11.4603	11.4447
LOC100576403	uncharacterized LOC100576403	100576403		4.2888	4.29101	4.29701		4.22384	4.29444	4.24921
LOC100576404	probable helicase with zinc finger domain	100576404		0	0	0		0	0	0
LOC100576405	AT-rich interactive domain-containing protein	100576405		10.7376	10.8463	10.8447		10.8355	10.9269	10.7549
LOC100576410	uncharacterized LOC100576410	100576410		1.80188	1.83328	1.79829		1.82785	1.79982	1.79285
LOC100576411	uncharacterized LOC100576411	100576411		8.89274	8.81203	8.78163		8.87313	8.90254	8.90629
LOC100576412	E3 ubiquitin-protein ligase RNF8	100576412		8.96853	8.77979	8.95264		8.99744	8.92358	8.87525
LOC100576413	uncharacterized protein PF11_0213	100576413		13.4319	13.4503	13.471		13.6149	13.5054	13.4799
LOC100576414	putative fatty acyl-CoA reductase CG5065	100576414		0	0	0		0	0	0
LOC100576417	uncharacterized LOC100576417	100576417		0	0	0		0	0	0
LOC100576418	tetra-peptide repeat homeobox protein 1	100576418		0	0	0		0	0	0
LOC100576419	uncharacterized LOC100576419	100576419		3.19129	3.08868	3.2098		3.09592	3.15033	3.11555
LOC100576421	uncharacterized LOC100576421	100576421		11.1981	11.0946	11.1117		11.1574	11.219	11.2311
LOC100576422	mitochondrial import inner membrane translocase	100576422		9.73169	9.56779	9.70575		9.64941	9.55853	9.55674
LOC100576423	uncharacterized LOC100576423	100576423		9.17717	9.33301	9.28355		9.19611	9.22181	9.5579
LOC100576425	uncharacterized LOC100576425	100576425		0	0	0		0	0	0
LOC100576428	lateral signaling target protein 2 homolog	100576428		8.95583	9.25977	9.2413		9.32142	9.22477	9.28574
LOC100576432	uncharacterized LOC100576432	100576432		8.84463	8.73751	8.77712		8.81641	8.76241	8.81593
LOC100576433	protein DENND6A	100576433		9.87841	9.77487	9.88745		10.0164	9.81563	9.80322
LOC100576434	protein atonal	100576434		0	0	0		0	0	0
LOC100576435	shootin-1	100576435		10.7959	10.7782	10.7192		10.8416	10.8008	11.0053
LOC100576436	putative ATP-dependent RNA helicase TDRD12	100576436		11.4787	11.4178	11.3617		11.0591	11.2942	11.23
LOC100576438	uncharacterized LOC100576438	100576438		9.85007	9.88372	9.81863		10.0741	10.0008	9.99131
LOC100576439	coiled-coil domain-containing protein 40	100576439		9.46233	9.47107	9.3411		9.67022	9.59169	9.51835
LOC100576444	chymotrypsin inhibitor	100576444		-1.21535	-1.21556	-1.2148		-1.21469	-1.21451	-1.20807
LOC100576445	uncharacterized LOC100576445	100576445		0	0	0		0	0	0
LOC100576446	solute carrier family 26 member 6	100576446		7.50116	7.84538	7.20293		7.54377	7.75482	7.29215
LOC100576447	DNA damage-regulated autophagy modulator protein	100576447		0	0	0		0	0	0
LOC100576449	protein patched	100576449		8.95942	9.23217	9.03788		8.95182	9.07932	9.11423
LOC100576452	uncharacterized LOC100576452	100576452		7.56762	7.74817	7.48		7.32628	7.58525	7.59242
LOC100576453	protein cornichon	100576453		4.78227	4.75309	4.6977		4.76711	4.7298	4.79797
LOC100576454	protein stum	100576454		9.20143	9.3835	9.57084		9.18703	9.29363	9.43548
LOC100576457	probable ribosome biogenesis protein RLP24	100576457		8.84052	8.72793	8.84698		8.9282	8.83851	8.80815
LOC100576458	urea transporter 2	100576458		3.81784	3.75477	3.76773		3.87259	3.83936	3.88535
LOC100576460	EF-hand calcium-binding domain-containing	100576460		-1.48583	-1.48631	-1.48541		-1.48533	-1.48519	-1.485
LOC100576461	uncharacterized LOC100576461	100576461		10.5309	10.6089	10.5495		10.6049	10.65	10.6515
LOC100576462	odorant receptor Or1	100576462		6.28486	6.26798	6.29715		6.29491	6.2191	6.20786
LOC100576467	14 kDa phosphohistidine phosphatase	100576467		10.8708	10.6783	10.6822		10.5994	10.7105	10.5814
LOC100576471	uncharacterized LOC100576471	100576471		11.3606	11.8341	11.5537		11.9183	12.0575	12.0182
LOC100576472	E3 ubiquitin-protein ligase Su(dx)	100576472		11.4526	11.5288	11.532		11.6141	11.5666	11.6608
LOC100576473	uncharacterized LOC100576473	100576473		-1.72555	-1.72592	-1.72524		-1.72517	-1.72506	-1.72492
LOC100576476	uncharacterized LOC100576476	100576476		2.51688	2.45085	2.46996		2.44368	2.42283	2.42436
LOC100576478	uncharacterized LOC100576478	100576478		11.0589	10.8768	11.2091		11.1105	11.0088	10.9371
LOC100576482	centromere protein J	100576482		10.0067	9.93107	9.97482		10.1397	9.96035	10.032
LOC100576484	caspase-1	100576484		0	0	0		0	0	0
LOC100576487	apoptosis regulatory protein Siva	100576487		7.24501	7.13158	7.14984		7.1553	7.13482	7.29346
LOC100576488	uncharacterized LOC100576488	100576488		5.33448	5.42024	5.52543		5.39884	5.35784	5.39241
LOC100576492	uncharacterized LOC100576492	100576492		6.82088	6.84277	6.77263		6.75035	6.83587	6.7206
LOC100576497	uncharacterized LOC100576497	100576497		7.27662	7.2741	7.23359		7.22482	7.39563	7.22408
LOC100576498	uncharacterized LOC100576498	100576498		6.42196	6.41958	6.41894		6.2529	6.33059	6.19396
LOC100576502	tripartite motif-containing protein 45	100576502		7.92637	7.91037	7.73394		7.79478	7.93931	7.90825
LOC100576503	uncharacterized LOC100576503	100576503		0	0	0		0	0	0
LOC100576504	uncharacterized LOC100576504	100576504		7.53549	7.53134	7.83759		7.662	7.6047	7.74381
LOC100576505	uncharacterized LOC100576505	100576505		3.71073	3.69732	3.71055		3.72002	3.65677	3.73141
LOC100576506	uncharacterized LOC100576506	100576506		9.46274	9.19846	9.25308		9.22882	9.36787	9.32947
LOC100576508	uronyl 2-sulfotransferase	100576508		4.67742	4.53306	4.61116		4.48484	4.54596	4.53947
LOC100576512	U8-agatoxin-Ao1a	100576512		10.8172	10.8978	10.69		11.0686	11.1215	11.0882
LOC100576513	uncharacterized LOC100576513	100576513		3.51617	3.46156	3.52436		3.47833	3.47359	3.4853
LOC100576514	FAST kinase domain-containing protein 4	100576514		9.5533	9.46353	9.58555		9.30048	9.41355	9.42506
LOC100576515	protein KRTCAP2 homolog	100576515		10.5367	10.4106	10.5602		10.0342	10.2095	10.1897
LOC100576517	uncharacterized LOC100576517	100576517		1.3757	1.36195	1.39327		1.39445	1.39651	1.36636
LOC100576519	TLD domain-containing protein 1	100576519		0	0	0		0	0	0
LOC100576522	odorant receptor 13a	100576522		5.14012	5.03453	5.15421		5.14802	5.17201	5.1598
LOC100576527	cyclic AMP-dependent transcription factor ATF-2	100576527		10.042	9.97861	10.1189		9.98506	10.0162	9.90099
LOC100576528	uncharacterized LOC100576528	100576528		10.9766	10.8686	11.2101		11.1467	11.0306	11.1807
LOC100576529	uncharacterized LOC100576529	100576529		3.92839	4.04229	3.9937		3.98441	3.92496	3.96183
LOC100576530	uncharacterized LOC100576530	100576530		10.7956	10.5545	10.6649		10.4653	10.4176	10.4003
LOC100576531	RNA pseudouridylate synthase domain-containing	100576531		7.78408	7.6098	7.75252		7.73523	7.7615	7.54778
LOC100576532	uncharacterized LOC100576532	100576532		5.80682	5.87715	5.7043		5.71858	5.70362	5.74235
LOC100576534	zinc finger protein 580	100576534		7.24944	7.44604	7.33382		7.29088	7.43021	7.33064
LOC100576537	uncharacterized LOC100576537	100576537		0	0	0		0	0	0
LOC100576540	vacuolar protein sorting-associated protein 27	100576540		0	0	0		0	0	0
LOC100576542	protein POLR1D	100576542		8.78054	8.57062	8.69098		8.64095	8.66781	8.64288
LOC100576543	steroid receptor RNA activator 1	100576543		9.46491	9.31887	9.30046		9.34969	9.21372	9.19339
LOC100576544	arginine-hydroxylase NDUFAF5	100576544		9.63361	9.61896	9.65794		9.4865	9.54994	9.54323
LOC100576546	uncharacterized LOC100576546	100576546		2.75978	2.76287	2.83998		2.76823	2.7633	2.75838
LOC100576547	glucose dehydrogenase [FAD	100576547		6.91412	6.81129	6.57351		7.02322	6.97376	6.77292
LOC100576552	uncharacterized LOC100576552	100576552		6.76504	7.21147	7.05138		7.351	7.14241	7.39503
LOC100576554	cilia- and flagella-associated protein 69	100576554		8.40974	8.34917	8.17407		8.24825	8.34526	8.24969
LOC100576555	cytochrome b561 domain-containing protein 2	100576555		5.01878	4.95566	5.77317		4.91076	4.94188	4.94984
LOC100576557	uncharacterized LOC100576557	100576557		5.17003	5.16504	5.24948		5.23522	5.06343	5.1616
LOC100576559	uncharacterized LOC100576559	100576559		8.80495	8.71166	8.74497		8.77141	8.88283	8.75002
LOC100576563	growth factor receptor-bound protein 14	100576563		11.5966	11.5892	11.5995		11.7746	11.5851	11.6458
LOC100576565	zinc finger protein 511	100576565		8.41833	8.26553	8.26619		8.33562	8.33223	8.35103
LOC100576568	SWR1-complex protein 3	100576568		4.14996	4.0703	4.09264		4.12964	4.22302	4.0894
LOC100576569	uncharacterized LOC100576569	100576569		12.0012	12.3503	11.9434		12.4038	12.2315	12.2548
LOC100576571	uncharacterized LOC100576571	100576571		9.72253	9.70419	9.63471		9.76155	9.79779	9.67748
LOC100576572	serine/threonine-protein kinase RIO1	100576572		10.2401	10.0899	10.1082		10.2219	10.0894	10.1553
LOC100576573	uncharacterized LOC100576573	100576573		2.14532	2.13031	2.16412		2.14369	2.14511	2.1554
LOC100576584	leucine-rich repeat-containing protein 74B	100576584		5.20301	5.16739	5.2194		5.14893	5.15259	5.1597
LOC100576585	uncharacterized LOC100576585	100576585		0	0	0		0	0	0
LOC100576586	transcriptional repressor CTCFL-like	100576586		11.9783	11.9904	11.9864		12.1423	12.0225	12.1002
LOC100576590	cilia- and flagella-associated protein 69	100576590		7.23971	7.11411	7.17012		7.22233	7.05169	7.16397
LOC100576591	uncharacterized protein DDB_G0284459-like	100576591		8.35384	8.3327	8.29003		8.36747	8.31982	8.24311
LOC100576592	uncharacterized LOC100576592	100576592		7.14854	7.42313	7.20709		7.09149	7.09398	7.25044
LOC100576597	uncharacterized LOC100576597	100576597		0	0	0		0	0	0
LOC100576599	uncharacterized LOC100576599	100576599		4.19757	4.40425	4.25219		4.18344	4.31259	4.25715
LOC100576600	zinc finger protein 345	100576600		9.79376	9.80616	9.75415		9.7773	9.85862	9.88586
LOC100576602	uncharacterized LOC100576602	100576602		8.45139	8.6273	8.4665		8.58278	8.68153	8.74111
LOC100576603	uncharacterized LOC100576603	100576603		10.8589	10.9456	11.0971		11.011	11.2393	10.9346
LOC100576606	MATH and LRR domain-containing protein PFE0570w	100576606		7.55087	7.66084	7.54585		7.56498	7.68846	7.54805
LOC100576608	early endosome antigen 1	100576608		8.32092	8.24291	8.34793		8.21004	8.25173	8.23892
LOC100576609	uncharacterized LOC100576609	100576609		0	0	0		0	0	0
LOC100576610	mitochondrial ribonuclease P catalytic subunit	100576610		9.32487	9.0981	9.09149		9.14865	9.00397	9.08846
LOC100576612	leptin receptor gene-related protein	100576612		10.4518	10.4113	10.3889		10.3019	10.4008	10.1963
LOC100576614	probable ATP-dependent RNA helicase ddx42	100576614		8.92718	8.85891	8.7049		8.81863	9.12822	8.85853
LOC100576615	J domain-containing protein DDB_G0295729	100576615		11.2698	11.4042	11.2069		11.173	11.224	11.3058
LOC100576617	uncharacterized LOC100576617	100576617		0.315803	0.315627	0.323311		0.31602	0.316088	0.316185
LOC100576619	CUE domain-containing protein 2	100576619		11.1572	11.2364	11.2754		11.1216	11.1703	11.2806
LOC100576620	pre-mRNA-splicing factor 38B	100576620		11.6407	11.615	11.5446		11.542	11.5061	11.5064
LOC100576621	thyroid transcription factor 1-associated	100576621		8.86979	8.74455	8.78373		8.94708	8.75985	8.8528
LOC100576623	piggyBac transposable element-derived protein 4	100576623		7.04417	7.27871	7.01523		7.04038	7.07744	6.88731
LOC100576625	uncharacterized LOC100576625	100576625		10.4176	10.3274	10.3418		10.2938	10.418	10.3929
LOC100576630	uncharacterized LOC100576630	100576630		0	0	0		0	0	0
LOC100576637	trypsin 5G1	100576637		4.99597	4.8582	4.86822		4.91836	4.95538	4.85283
LOC100576638	uncharacterized LOC100576638	100576638		5.86248	5.91789	5.93569		5.88542	6.0785	5.82543
LOC100576640	uncharacterized LOC100576640	100576640		0	0	0		0	0	0
LOC100576644	uncharacterized LOC100576644	100576644		0	0	0		0	0	0
LOC100576645	probable serine/threonine-protein kinase	100576645		9.18229	9.16785	9.17899		9.14732	9.09813	9.10969
LOC100576646	dihydrolipoyllysine-residue acetyltransferase	100576646		11.5353	11.5491	11.6109		11.7196	11.6267	11.7108
LOC100576647	separin	100576647		9.06288	8.95447	9.08906		8.89489	8.97096	8.79591
LOC100576649	mismatch repair endonuclease PMS2	100576649		10.3485	10.3283	10.3837		10.3703	10.4717	10.4008
LOC100576657	uncharacterized LOC100576657	100576657		10.5195	10.2291	10.5088		10.8798	10.3705	10.9184
LOC100576660	FAD synthase	100576660		10.3876	10.397	10.3586		10.3204	10.3718	10.2857
LOC100576661	uncharacterized LOC100576661	100576661		0	0	0		0	0	0
LOC100576662	uncharacterized LOC100576662	100576662		4.70696	4.79061	4.76942		4.68855	4.76259	4.68534
LOC100576663	uncharacterized LOC100576663	100576663		2.77912	2.76931	2.76117		2.83863	2.77235	2.75983
LOC100576666	proton channel OtopLc	100576666		7.9446	8.15718	7.95222		7.96531	8.0457	8.33909
LOC100576667	E3 ubiquitin-protein ligase synoviolin A	100576667		11.7297	11.8052	11.7581		11.7968	11.8039	11.8456
LOC100576669	ankyrin repeat	100576669		9.43659	9.34243	9.34443		9.0981	9.31566	9.19241
LOC100576671	polycomb group protein Psc	100576671		11.808	11.8719	11.9052		11.9896	11.8694	11.9082
LOC100576677	DNA repair protein RAD51 homolog 4	100576677		5.84905	5.7426	5.69228		5.6099	5.60817	5.73155
LOC100576679	uncharacterized LOC100576679	100576679		8.60939	9.03325	9.12777		9.1808	8.92402	9.00497
LOC100576683	uncharacterized LOC100576683	100576683		13.063	13.4247	13.1552		13.0843	13.3836	13.3736
LOC100576687	uncharacterized LOC100576687	100576687		0	0	0		0	0	0
LOC100576688	histone H1	100576688		2.26269	2.23032	2.24098		2.2341	2.25814	2.24411
LOC100576689	uncharacterized LOC100576689	100576689		0	0	0		0	0	0
LOC100576690	negative elongation factor E	100576690		6.43084	6.4444	6.46494		6.39433	6.50742	6.46653
LOC100576694	uncharacterized LOC100576694	100576694		2.46885	2.50875	2.52606		2.48471	2.47798	2.47897
LOC100576696	uncharacterized LOC100576696	100576696		0	0	0		0	0	0
LOC100576697	uncharacterized LOC100576697	100576697		0	0	0		0	0	0
LOC100576699	uncharacterized LOC100576699	100576699		9.08527	8.99281	9.06999		9.20729	9.02828	8.99126
LOC100576700	class A basic helix-loop-helix protein 15	100576700		8.36161	8.8256	8.61241		8.82824	8.69631	8.81468
LOC100576702	uncharacterized LOC100576702	100576702		2.87648	2.87039	2.93716		2.85432	2.8862	2.91364
LOC100576703	sarcalumenin	100576703		0	0	0		0	0	0
LOC100576705	uncharacterized LOC100576705	100576705		-1.04163	-1.0417	-1.04124		-1.04112	-1.04092	-1.02055
LOC100576706	peptidyl-prolyl cis-trans isomerase D	100576706		9.38353	9.30028	9.30858		9.33433	9.28266	9.1938
LOC100576708	recQ-mediated genome instability protein 1	100576708		9.2871	9.16739	9.25926		9.28208	9.1684	9.36452
LOC100576709	mitogen-activated protein kinase-binding protein	100576709		12.7209	12.7354	12.7639		12.7363	12.8052	12.6651
LOC100576715	uncharacterized LOC100576715	100576715		0	0	0		0	0	0
LOC100576717	restin homolog	100576717		10.8577	10.9939	10.8247		11.0288	10.9148	10.8862
LOC100576718	uncharacterized LOC100576718	100576718		0	0	0		0	0	0
LOC100576722	uncharacterized LOC100576722	100576722		9.0829	8.94876	8.69878		8.53769	8.88279	8.78316
LOC100576726	uncharacterized LOC100576726	100576726		8.03144	7.91205	7.82078		7.75407	7.94751	7.7166
LOC100576730	uncharacterized LOC100576730	100576730		3.64013	3.39436	3.41188		3.31184	3.32108	3.34898
LOC100576732	uncharacterized LOC100576732	100576732		7.2447	7.72113	7.4942		7.78302	7.95195	7.73831
LOC100576733	inositol-pentakisphosphate 2-kinase	100576733		11.5498	11.7512	11.4797		11.5286	11.6272	11.6769
LOC100576734	odorant receptor 13a	100576734		6.93907	6.86567	6.93992		6.8323	6.92323	6.92016
LOC100576735	peroxisomal membrane protein 11C	100576735		8.34423	8.2051	8.11792		7.85456	7.88939	7.80318
LOC100576736	uncharacterized LOC100576736	100576736		5.37857	5.3914	5.36298		5.4744	5.45529	5.45042
LOC100576737	uncharacterized LOC100576737	100576737		0	0	0		0	0	0
LOC100576738	uncharacterized LOC100576738	100576738		5.17671	5.23463	5.31033		5.24329	5.21879	5.21589
LOC100576740	uncharacterized LOC100576740	100576740		0.0871586	0.0625561	0.0700623		0.0628758	0.0629311	0.0630102
LOC100576741	uncharacterized LOC100576741	100576741		4.057	4.03094	3.96044		3.97673	3.94377	3.97978
LOC100576742	integrin beta-nu	100576742		4.75669	4.71792	4.82273		4.86887	4.8999	4.79205
LOC100576744	uncharacterized LOC100576744	100576744		9.12602	9.13742	9.19308		8.91745	9.1658	9.10207
LOC100576745	leucine-rich repeat-containing protein 26	100576745		0	0	0		0	0	0
LOC100576746	uncharacterized LOC100576746	100576746		0	0	0		0	0	0
LOC100576747	maternal protein tudor	100576747		10.9417	10.8244	10.8767		10.7404	10.7658	10.6187
LOC100576748	uncharacterized LOC100576748	100576748		4.87881	4.89551	4.85303		4.80688	4.901	4.82552
LOC100576750	uncharacterized LOC100576750	100576750		2.22803	2.21303	2.25373		2.24825	2.22009	2.26241
LOC100576754	uncharacterized LOC100576754	100576754		10.6311	10.5294	10.5245		10.4846	10.5474	10.4523
LOC100576755	uncharacterized LOC100576755	100576755		0	0	0		0	0	0
LOC100576758	uncharacterized LOC100576758	100576758		5.37029	5.41613	5.49271		5.42215	5.37258	5.40908
LOC100576759	uncharacterized LOC100576759	100576759		10.4455	10.3881	10.3455		10.3437	10.3983	10.4791
LOC100576760	uncharacterized LOC100576760	100576760		9.35731	9.195	9.22651		9.34917	9.28642	9.23153
LOC100576761	protein Spindly	100576761		3.84114	3.78553	3.81281		3.7959	3.86337	3.77694
LOC100576765	uncharacterized LOC100576765	100576765		8.49228	8.27765	8.30765		8.30602	8.23025	8.30028
LOC100576767	uncharacterized LOC100576767	100576767		0	0	0		0	0	0
LOC100576768	nuclear cap-binding protein subunit 3	100576768		0	0	0		0	0	0
LOC100576769	uncharacterized LOC100576769	100576769		-2.20553	-2.20444	-2.20543		-2.2054	-2.20416	-2.20532
LOC100576770	serine hydrolase-like protein 2	100576770		9.35367	9.14293	9.40531		9.22384	9.13445	9.10075
LOC100576772	uncharacterized LOC100576772	100576772		-0.170056	-0.120301	-0.169934		-0.169907	-0.16986	-0.169794
LOC100576773	epidermal retinol dehydrogenase 2	100576773		3.80484	3.88757	3.81358		3.77378	3.82227	3.86069
LOC100576774	uncharacterized LOC100576774	100576774		10.5143	10.4231	10.4549		10.3568	10.3525	10.2668
LOC100576775	nucleolar MIF4G domain-containing protein 1	100576775		10.002	10.007	9.96393		10.0382	9.90758	9.97626
LOC100576779	uncharacterized LOC100576779	100576779		-0.101995	-0.108334	-0.108076		-0.0785525	-0.107998	-0.107928
LOC100576781	15-hydroxyprostaglandin dehydrogenase [NAD(+)]	100576781		8.22685	8.13519	8.13496		7.74408	8.05868	7.97973
LOC100576783	odorant receptor 22c-like	100576783		4.46876	4.41584	4.48055		4.40482	4.37968	4.49893
LOC100576784	high mobility group B protein 6	100576784		8.78924	8.6708	8.61317		8.80663	8.68947	8.74222
LOC100576789	leucine-rich repeat protein SHOC-2	100576789		7.21808	7.16403	7.21649		7.12186	7.29136	7.15813
LOC100576794	pre-mRNA-splicing factor 38	100576794		8.62529	8.5504	8.55084		8.66486	8.58682	8.58747
LOC100576795	uncharacterized protein YJR142W	100576795		10.4379	10.4867	10.3538		10.6077	10.4399	10.5405
LOC100576796	uncharacterized LOC100576796	100576796		6.64762	6.7414	6.72589		6.75375	6.69917	6.74822
LOC100576797	acyl-CoA Delta(11) desaturase	100576797		3.98246	3.99165	3.98558		4.5192	3.98744	3.98913
LOC100576799	uncharacterized LOC100576799	100576799		10.2133	10.2659	10.2785		10.2669	10.2061	10.2573
LOC100576801	malate dehydrogenase	100576801		7.73313	7.68289	7.64288		7.8703	7.88286	7.89416
LOC100576803	uncharacterized LOC100576803	100576803		3.44606	3.50366	3.34666		3.30953	3.33584	3.33084
LOC100576805	chromatin assembly factor 1 subunit A-B	100576805		12.1559	12.3085	12.345		12.4777	12.3305	12.3018
LOC100576808	uncharacterized LOC100576808	100576808		0	0	0		0	0	0
LOC100576812	uncharacterized LOC100576812	100576812		9.64859	9.62524	9.69741		9.65183	9.779	9.67628
LOC100576813	uncharacterized LOC100576813	100576813		2.41203	2.41131	2.41782		2.38207	2.42129	2.39967
LOC100576814	uncharacterized LOC100576814	100576814		8.69337	8.79506	8.79083		8.70834	8.63027	8.80463
LOC100576816	odorant receptor 4	100576816		1.76746	1.79145	1.77618		1.7841	1.79312	1.77071
LOC100576817	zinc finger and BTB domain-containing protein	100576817		9.72293	9.84834	9.67337		9.98004	9.83503	9.81239
LOC100576818	dolichyl-phosphate beta-glucosyltransferase	100576818		9.85799	9.79314	9.89366		9.65626	9.75928	9.72939
LOC100576819	putative inactive caspase B	100576819		10.5873	10.4692	10.4243		10.4538	10.4268	10.4566
LOC100576820	myb-like protein A	100576820		0	0	0		0	0	0
LOC100576825	uncharacterized LOC100576825	100576825		0	0	0		0	0	0
LOC100576826	LHFPL tetraspan subfamily member 5 protein	100576826		8.87225	8.99255	8.86318		8.82268	8.90067	8.82316
LOC100576828	protein maelstrom homolog	100576828		7.6217	7.81252	8.10298		7.83069	7.69407	7.71746
LOC100576829	serine/arginine repetitive matrix protein 2	100576829		10.9879	11.0219	10.9609		11.0888	11.0645	11.0528
LOC100576831	protein lifeguard 2	100576831		6.17741	6.19083	6.25066		6.30922	6.18892	6.14574
LOC100576836	uncharacterized LOC100576836	100576836		6.48893	6.26616	6.20025		6.17956	6.35634	6.21142
LOC100576838	anionic trypsin-2	100576838		7.88823	7.82896	7.97034		7.54942	7.95234	7.83228
LOC100576839	uncharacterized LOC100576839	100576839		1.1259	1.1174	1.12213		1.12264	1.11572	1.12484
LOC100576840	uncharacterized LOC100576840	100576840		9.7633	9.77606	9.74082		9.57654	9.51653	9.61709
LOC100576841	uncharacterized LOC100576841	100576841		7.46793	7.00505	7.3896		7.24884	7.02286	7.17861
LOC100576843	inner centromere protein	100576843		8.25383	8.49862	8.34687		8.72673	8.67278	8.59666
LOC100576847	cytochrome c oxidase subunit 6B1	100576847		0	0	0		0	0	0
LOC100576848	uncharacterized LOC100576848	100576848		9.14745	9.22681	9.1452		9.08498	9.02008	9.14762
LOC100576850	RNA 3'-terminal phosphate cyclase-like protein	100576850		10.2361	10.0963	10.225		9.88508	9.98462	10.0667
LOC100576851	ornithine decarboxylase antizyme 1	100576851		13.0749	13.0998	13.1199		13.2706	13.2762	13.2497
LOC100576853	uncharacterized LOC100576853	100576853		0	0	0		0	0	0
LOC100576855	retinol-binding protein pinta-like	100576855		9.26441	9.16238	9.16112		9.20706	9.07427	9.17456
LOC100576859	cilia- and flagella-associated protein 36	100576859		7.41764	7.48253	7.52682		7.44271	7.64804	7.60946
LOC100576862	speckle targeted PIP5K1A-regulated poly(A)	100576862		11.255	11.1597	11.171		11.1189	11.1753	11.2045
LOC100576863	uncharacterized LOC100576863	100576863		7.53602	7.30679	7.41212		7.42828	7.21118	7.23545
LOC100576864	myosin-2 heavy chain	100576864		8.94184	9.06902	8.97627		9.15257	9.02519	8.95707
LOC100576866	probable elongator complex protein 3	100576866		10.0097	10.0734	9.92329		9.99169	10.1001	10.0536
LOC100576868	uncharacterized LOC100576868	100576868		6.44109	6.46951	6.2612		6.60329	6.31659	6.52055
LOC100576871	probable serine/threonine-protein kinase ndrD	100576871		9.30672	9.23708	9.24251		9.19382	9.41522	9.35887
LOC100576872	cell cycle checkpoint control protein RAD9A	100576872		9.32322	9.33897	9.36956		9.31751	9.27082	9.27834
LOC100576876	uncharacterized LOC100576876	100576876		11.571	11.6483	11.7024		11.7175	11.6618	11.7247
LOC100576878	uncharacterized LOC100576878	100576878		13.0411	13.011	12.9986		13.0669	13.0069	13.0387
LOC100576879	GATOR complex protein DEPDC5	100576879		12.2635	12.2623	12.2504		12.2427	12.2784	12.2448
LOC100576880	uncharacterized LOC100576880	100576880		7.79817	7.33884	7.84583		7.45244	7.18494	7.60284
LOC100576881	uncharacterized LOC100576881	100576881		4.21357	4.214	4.15073		4.14609	4.26861	4.16354
LOC100576882	uncharacterized LOC100576882	100576882		12.7664	12.958	12.9455		13.1458	12.9462	12.8898
LOC100576885	GRIP and coiled-coil domain-containing protein	100576885		9.9306	9.96702	9.96237		10.1327	10.1185	10.0774
LOC100576886	uncharacterized LOC100576886	100576886		7.56394	7.24888	7.2284		7.31618	7.34447	7.03263
LOC100576891	uncharacterized LOC100576891	100576891		1.7286	1.73497	1.68772		1.70285	1.7419	1.68943
LOC100576894	keratin	100576894		8.95663	8.59749	8.94574		8.61455	8.65674	8.58753
LOC100576895	putative fatty acyl-CoA reductase CG5065	100576895		6.92709	6.65006	6.67293		6.62412	7.85277	7.20626
LOC100576896	uncharacterized LOC100576896	100576896		9.96543	10.041	10.1566		10.1332	10.0148	10.0574
LOC100576898	esterase CG5412	100576898		9.9476	9.9102	9.96649		9.81332	9.90161	9.88725
LOC100576901	cGMP-dependent protein kinase 1	100576901		5.55177	5.46634	5.83298		5.6559	5.63111	5.74379
LOC100576902	uncharacterized LOC100576902	100576902		6.43076	6.6249	6.50822		6.39481	6.49743	6.27483
LOC100576903	leucine-rich repeat-containing protein 15	100576903		5.84312	5.94985	5.81665		5.97365	5.77495	5.89186
LOC100576908	polycomb protein Asx	100576908		10.4012	10.5656	10.4755		10.4628	10.5163	10.5394
LOC100576912	cyclic AMP response element-binding protein A	100576912		8.24666	8.37369	8.28643		8.22012	8.41559	8.47997
LOC100576913	uncharacterized LOC100576913	100576913		2.61173	2.69219	2.56153		2.59883	2.58707	2.60695
LOC100576914	odorant receptor 82a-like	100576914		1.96232	1.99519	1.96494		1.95804	1.95071	1.98454
LOC100576915	asparagine-rich protein	100576915		5.60324	5.52968	5.58025		5.56555	5.5854	5.57928
LOC100576916	cuticle protein 18.7	100576916		2.42009	2.4366	2.41673		2.40988	2.51433	2.41154
LOC100576918	uncharacterized LOC100576918	100576918		9.1043	9.08077	8.99383		8.904	8.86815	8.80733
LOC100576919	uncharacterized LOC100576919	100576919		8.40971	8.33485	8.30018		8.50222	8.47454	8.29684
LOC100576924	ankyrin repeat and death domain-containing	100576924		10.9488	10.9354	11.089		11.0329	10.9533	10.9742
LOC100576925	uncharacterized LOC100576925	100576925		9.36132	9.06562	9.49186		9.34276	9.10692	9.34998
LOC100576929	uncharacterized LOC100576929	100576929		9.5135	9.44451	9.61001		9.09774	9.22862	9.31615
LOC100576930	uncharacterized LOC100576930	100576930		9.64754	9.49211	9.49438		9.49957	9.42568	9.48715
LOC100576932	uncharacterized LOC100576932	100576932		9.56662	9.55677	9.39238		9.37968	9.26318	9.37337
LOC100576934	uncharacterized LOC100576934	100576934		6.95667	7.07971	7.20145		7.7966	7.23481	7.52256
LOC100576935	uncharacterized LOC100576935	100576935		6.50502	5.94662	6.39003		5.97471	6.08603	6.08809
LOC100576936	uncharacterized LOC100576936	100576936		4.36669	4.1905	4.23923		4.70302	4.51326	4.18936
LOC100576938	centromere protein L	100576938		8.82125	8.76144	8.62268		8.57599	8.71818	8.5457
LOC100576940	uncharacterized LOC100576940	100576940		0.509368	0.509167	0.52414		0.532049	0.517636	0.518318
LOC100576944	odorant receptor 82a-like	100576944		3.23566	3.26921	3.29013		3.21383	3.31909	3.21602
LOC100576945	uncharacterized LOC100576945	100576945		9.9331	9.94616	10.0446		9.9531	9.88776	9.92566
LOC100576947	meiosis-specific with OB domain-containing	100576947		4.57672	4.39304	4.42561		4.53208	4.3913	4.47388
LOC100576948	GTP-binding protein RAD-like	100576948		10.5208	10.864	10.8803		10.6797	10.7228	10.7634
LOC100576949	uncharacterized LOC100576949	100576949		4.25859	4.26898	4.41811		4.44369	4.2205	4.17381
LOC100576951	uncharacterized LOC100576951	100576951		9.03882	9.13018	8.84274		8.99588	8.98778	8.94648
LOC100576953	adenylate kinase 8	100576953		5.14484	5.14099	5.03908		5.08201	5.09952	5.14188
LOC100576956	metalloproteinase inhibitor 3	100576956		0	0	0		0	0	0
LOC100576957	MRN complex-interacting protein	100576957		3.13791	3.09726	3.13416		3.12875	3.15399	3.21283
LOC100576958	WD repeat-containing protein 81	100576958		11.9289	11.9429	11.9142		11.9231	11.9515	11.9086
LOC100576960	DNA polymerase subunit gamma-2	100576960		9.04705	8.92281	8.97757		9.18028	8.9929	9.03035
LOC100576961	uncharacterized LOC100576961	100576961		7.17654	7.29196	7.15109		7.28336	7.10006	7.08048
LOC100576963	zinc finger and BTB domain-containing protein	100576963		9.95269	10.0702	9.92415		9.99613	10.0755	10.0032
LOC100576964	uncharacterized LOC100576964	100576964		-0.386414	-0.386521	-0.357523		-0.386282	-0.386241	-0.386182
LOC100576965	uncharacterized LOC100576965	100576965		10.73	10.9016	10.8307		10.9184	11.0338	10.8512
LOC100576966	trichohyalin	100576966		9.18627	9.22943	9.12189		9.43237	9.27584	9.39017
LOC100576967	histone deacetylase complex subunit SAP18	100576967		9.35461	9.25353	9.353		9.26755	9.17338	9.18832
LOC100576968	merlin	100576968		10.8847	10.9598	10.8559		10.9198	10.9814	10.9685
LOC100576972	uncharacterized LOC100576972	100576972		10.7125	10.7896	10.7523		10.8245	10.7265	10.7909
LOC100576974	uncharacterized LOC100576974	100576974		9.94829	9.7414	9.87446		9.71582	9.66766	9.6292
LOC100576975	zinc finger protein 567	100576975		10.226	10.1556	10.1661		10.0855	10.1667	10.1254
LOC100576976	putative leucine-rich repeat-containing protein	100576976		8.29023	8.1369	8.34107		7.98388	8.25028	7.89381
LOC100576982	uncharacterized LOC100576982	100576982		6.45534	6.18816	6.25131		6.43588	6.42585	6.16865
LOC100576983	uncharacterized LOC100576983	100576983		12.1113	12.0236	12.0398		11.8805	12.045	11.9974
LOC100576984	odorant receptor 4-like	100576984		4.08093	4.04733	4.1436		4.07028	4.13148	4.04467
LOC100576985	uncharacterized LOC100576985	100576985		10.9919	11.053	10.9534		11.1456	11.134	11.0517
LOC100576986	uncharacterized LOC100576986	100576986		3.24642	3.27144	3.27593		3.22887	3.23855	3.25009
LOC100576987	uncharacterized LOC100576987	100576987		1.96446	1.96279	1.95855		1.98947	1.97525	1.95923
LOC100576989	uncharacterized protein DDB_G0283357	100576989		7.75373	7.82427	7.70787		7.67985	7.65172	7.75927
LOC100576990	condensin complex subunit 2	100576990		8.69198	8.50795	8.74951		8.67653	8.61436	8.59542
LOC100576992	uncharacterized LOC100576992	100576992		2.6785	2.71798	2.65941		2.69617	2.63906	2.68929
LOC100576993	zinc finger protein 1	100576993		11.1921	11.2499	11.329		11.3478	11.4273	11.4416
LOC100576994	uncharacterized LOC100576994	100576994		0	0	0		0	0	0
LOC100576996	uncharacterized LOC100576996	100576996		8.57846	8.43451	8.43406		8.3352	8.49201	8.47627
LOC100577000	eukaryotic translation elongation factor 1	100577000		10.324	10.3065	10.2592		9.93521	10.0648	10.079
LOC100577002	multiple inositol polyphosphate phosphatase 1	100577002		11.2757	11.4431	11.744		11.9162	11.87	11.9473
LOC100577003	uncharacterized LOC100577003	100577003		8.83706	8.86903	8.83524		8.84975	8.80355	8.91205
LOC100577004	probable G-protein coupled receptor CG31760	100577004		9.33952	9.44098	9.30544		9.23139	9.52133	9.43761
LOC100577013	uncharacterized LOC100577013	100577013		1.54622	1.50249	1.51256		1.49818	1.51403	1.49855
LOC100577014	uncharacterized LOC100577014	100577014		0	0	0		0	0	0
LOC100577015	uncharacterized LOC100577015	100577015		6.50978	6.48092	6.37427		6.39128	6.47197	6.41961
LOC100577017	uncharacterized LOC100577017	100577017		8.97584	9.19632	9.2682		9.28832	9.05918	9.27587
LOC100577018	uncharacterized LOC100577018	100577018		1.63217	1.62381	1.5911		1.58388	1.58405	1.59278
LOC100577019	protein quiver	100577019		14.0632	14.1055	14.2551		14.2788	14.2025	14.2185
LOC100577020	uncharacterized LOC100577020	100577020		9.61367	9.74025	9.79249		9.41568	9.80992	9.67997
LOC100577024	odorant receptor 30a	100577024		7.75447	7.70975	7.87159		7.59078	7.62023	7.79275
LOC100577026	mitochondrial amidoxime-reducing component 1	100577026		9.83126	9.70454	9.74261		9.64315	9.72651	9.69053
LOC100577027	DNA repair protein XRCC1	100577027		9.29807	9.14171	9.25055		9.29443	9.14327	9.24435
LOC100577028	insulin-like growth factor I	100577028		9.38773	9.78281	9.32741		9.01922	9.39356	9.54119
LOC100577030	QRFP-like peptide receptor	100577030		11.8823	12.1449	12.0784		12.2197	12.2561	12.2423
LOC100577033	zinc finger protein 33B	100577033		9.88143	9.83644	9.96257		9.69516	9.72675	9.76863
LOC100577039	arginine/serine-rich coiled-coil protein 2	100577039		0	0	0		0	0	0
LOC100577041	micronuclear linker histone polyprotein	100577041		1.79763	1.77983	1.75466		1.7849	1.80208	1.76383
LOC100577042	uncharacterized LOC100577042	100577042		0	0	0		0	0	0
LOC100577043	uncharacterized LOC100577043	100577043		0.722814	0.743205	0.73033		0.730608	0.762	0.748495
LOC100577044	histone-lysine N-methyltransferase SETMAR-like	100577044		1.0843	1.08297	1.08564		1.10805	1.07854	1.12828
LOC100577045	uncharacterized LOC100577045	100577045		12.2139	12.2261	12.3764		12.4793	12.3416	12.3108
LOC100577046	uncharacterized LOC100577046	100577046		8.12576	7.6733	7.95831		7.6781	7.73698	7.5533
LOC100577047	uncharacterized LOC100577047	100577047		10.0881	9.45794	9.55713		9.60307	9.47031	9.4668
LOC100577050	uncharacterized LOC100577050	100577050		9.67737	9.90348	9.70941		9.9871	9.87232	9.82831
LOC100577053	glycine dehydrogenase (decarboxylating)	100577053		8.92561	9.12757	9.11689		9.11187	8.98054	9.07736
LOC100577054	uncharacterized LOC100577054	100577054		0	0	0		0	0	0
LOC100577057	uncharacterized LOC100577057	100577057		4.292	4.2288	4.24448		4.17456	4.16425	4.15365
LOC100577060	ankyrin repeat domain-containing protein 40	100577060		9.85802	9.68418	9.78541		9.69212	9.66714	9.69942
LOC100577064	uncharacterized LOC100577064	100577064		-0.172617	-0.173779	-0.178737		-0.178709	-0.17075	-0.170112
LOC100577065	lymphocyte expansion molecule-like	100577065		3.75262	3.69524	3.69774		3.76174	3.80209	3.69965
LOC100577068	odorant receptor 4-like	100577068		3.7362	3.70606	3.69692		3.65629	3.82158	3.69534
LOC100577069	hairy/enhancer-of-split related with YRPW motif	100577069		0.681717	0.694698	0.676806		0.684497	0.669684	0.669806
LOC100577071	uncharacterized LOC100577071	100577071		2.67642	2.64985	2.66096		2.68366	2.70104	2.7053
LOC100577073	pigment-dispersing hormone peptides	100577073		9.30383	9.36608	9.43154		9.05964	8.871	8.85947
LOC100577074	uncharacterized LOC100577074	100577074		5.73526	5.6297	5.74719		5.72326	5.8549	5.74151
LOC100577080	uncharacterized LOC100577080	100577080		5.24753	5.30505	5.3851		5.37736	5.33824	5.30256
LOC100577081	dihydroorotate dehydrogenase (quinone)	100577081		9.57752	9.62234	9.49507		9.53543	9.52618	9.58234
LOC100577082	uncharacterized LOC100577082	100577082		13.142	12.9765	13.3106		13.4027	13.1394	13.7083
LOC100577088	uncharacterized LOC100577088	100577088		0	0	0		0	0	0
LOC100577091	uncharacterized LOC100577091	100577091		5.22859	5.26349	5.16477		5.35381	5.28002	5.215
LOC100577092	uncharacterized LOC100577092	100577092		14.3629	14.4672	14.4104		14.0869	14.351	14.3008
LOC100577094	uncharacterized LOC100577094	100577094		10.1652	10.0677	10.15		9.98044	10.0904	10.0654
LOC100577098	enolase-phosphatase E1	100577098		6.94812	7.23427	7.11498		7.15519	7.32988	7.27374
LOC100577101	odorant receptor 4-like	100577101		5.54491	5.51332	5.57889		5.38486	5.50984	5.52974
LOC100577102	putative uncharacterized protein DDB_G0287457	100577102		10.6671	10.5743	10.5934		10.7208	10.6737	10.6315
LOC100577106	uncharacterized LOC100577106	100577106		6.47763	6.31236	6.34265		6.37426	6.16915	6.42346
LOC100577107	uncharacterized LOC100577107	100577107		6.72412	7.07867	6.88886		6.85311	7.00926	7.00773
LOC100577109	uncharacterized LOC100577109	100577109		2.3724	2.42589	2.40969		2.37455	2.36732	2.40929
LOC100577110	uncharacterized LOC100577110	100577110		4.94839	4.95748	5.04205		4.93373	4.9239	4.91542
LOC100577112	astakine	100577112		6.72682	6.70332	6.95995		6.91578	6.84303	6.89754
LOC100577113	uncharacterized LOC100577113	100577113		0	0	0		0	0	0
LOC100577118	trace amine-associated receptor 9	100577118		10.904	10.9592	10.9602		10.8665	10.9605	10.9357
LOC100577120	dual specificity protein kinase TTK	100577120		9.64176	9.6009	9.63756		9.78748	9.64743	9.66285
LOC100577121	uncharacterized LOC100577121	100577121		9.94131	9.79186	9.91589		9.81491	9.86023	9.67362
LOC100577122	cellular tumor antigen p53	100577122		9.30895	9.36753	9.18548		9.27245	9.18868	9.20077
LOC100577125	uncharacterized LOC100577125	100577125		0	0	0		0	0	0
LOC100577127	proline-	100577127		8.96064	9.03157	8.89489		8.84861	8.95537	8.92027
LOC100577128	uncharacterized LOC100577128	100577128		3.71698	3.69206	3.66468		3.62362	3.70721	3.66078
LOC100577132	uncharacterized LOC100577132	100577132		5.71035	5.7844	5.74953		5.73682	5.7638	5.76172
LOC100577135	protein amnionless	100577135		2.68525	2.75806	2.75276		2.68046	2.66741	2.64443
LOC100577136	diphthine methyltransferase	100577136		8.60593	8.56246	8.597		8.47197	8.56168	8.3885
LOC100577138	dual 3'	100577138		12.032	12.3968	11.9449		12.0509	12.2699	12.1035
LOC100577139	AF4/FMR2 family member 4	100577139		10.6704	10.817	10.7637		10.6718	11.0789	10.7722
LOC100577140	UDP-glucuronosyltransferase 2B19	100577140		9.59437	9.55782	9.63477		9.66332	9.67987	9.55195
LOC100577141	uncharacterized LOC100577141	100577141		1.42802	1.42372	1.37379		1.44613	1.37401	1.37421
LOC100577142	G-protein coupled receptor Mth	100577142		9.29385	9.502	9.47305		9.54361	9.53135	9.43333
LOC100577143	uncharacterized LOC100577143	100577143		-2.32564	-2.3257	-2.32558		-2.32557	-2.32555	-2.32553
LOC100577145	sulfide:quinone oxidoreductase	100577145		10.5676	10.4218	10.5723		10.3815	10.411	10.3614
LOC100577146	uncharacterized LOC100577146	100577146		6.00556	6.08691	6.11124		5.91786	6.07177	6.07855
LOC100577147	uncharacterized LOC100577147	100577147		9.79746	10.1305	9.85898		10.1359	10.1677	10.0421
LOC100577149	15-hydroxyprostaglandin dehydrogenase [NAD(+)]	100577149		8.05754	8.10051	7.98981		8.07652	8.09766	7.95803
LOC100577150	uncharacterized LOC100577150	100577150		0	0	0		0	0	0
LOC100577151	uncharacterized LOC100577151	100577151		5.36935	5.44112	5.39772		5.33932	5.46583	5.1951
LOC100577155	uncharacterized LOC100577155	100577155		7.03875	6.61413	6.7148		6.74712	6.58981	6.4602
LOC100577156	chitinase-3-like protein 1	100577156		0	0	0		0	0	0
LOC100577159	protein PFC0760c	100577159		9.78495	9.69092	9.65994		9.59991	9.57217	9.7648
LOC100577161	uncharacterized LOC100577161	100577161		1.10537	1.11433	1.10671		1.11444	1.09961	1.10825
LOC100577162	uncharacterized LOC100577162	100577162		1.58212	1.54259	1.53514		1.53546	1.53601	1.57807
LOC100577163	insulin-like growth factor-binding protein	100577163		0	0	0		0	0	0
LOC100577164	uncharacterized LOC100577164	100577164		4.91573	5.09249	4.96386		4.97684	4.98909	4.95878
LOC100577165	uncharacterized LOC100577165	100577165		8.76669	8.38219	8.60226		8.44721	8.56377	8.59603
LOC100577168	uncharacterized LOC100577168	100577168		0	0	0		0	0	0
LOC100577174	ras-responsive element-binding protein 1	100577174		8.14297	8.5722	7.95483		8.42694	8.24956	7.97373
LOC100577178	uncharacterized LOC100577178	100577178		0	0	0		0	0	0
LOC100577180	uncharacterized LOC100577180	100577180		8.15832	8.29568	8.07679		8.13129	8.07435	8.2043
LOC100577185	uncharacterized LOC100577185	100577185		5.50937	5.49928	5.48809		5.56144	5.59446	5.52639
LOC100577188	uncharacterized LOC100577188	100577188		8.29706	8.32007	8.57271		8.49232	8.40706	8.31315
LOC100577192	very-long-chain (3R)-3-hydroxyacyl-CoA	100577192		9.16865	9.06528	9.20448		9.03972	9.31536	9.05753
LOC100577194	SET and MYND domain-containing protein 4	100577194		8.59552	8.3959	8.54788		8.30283	8.40567	8.46176
LOC100577196	uncharacterized LOC100577196	100577196		9.71027	9.73827	9.7736		9.71131	9.61664	9.62292
LOC100577197	uncharacterized LOC100577197	100577197		7.74783	7.69124	7.75592		7.57481	7.51954	7.64815
LOC100577198	uncharacterized LOC100577198	100577198		8.04413	7.82759	7.81006		7.94928	8.09484	8.01955
LOC100577201	uncharacterized LOC100577201	100577201		3.31485	3.38726	3.40922		3.35637	3.3364	3.34778
LOC100577202	uncharacterized LOC100577202	100577202		9.71525	9.69394	9.56677		9.54402	9.76304	9.68117
LOC100577209	SRR1-like protein	100577209		11.1787	11.0647	11.082		10.8446	11.0813	11.0136
LOC100577211	uncharacterized LOC100577211	100577211		0	0	0		0	0	0
LOC100577213	tumor necrosis factor receptor superfamily	100577213		9.72124	10.1248	10.0096		10.0412	10.2057	10.1338
LOC100577214	protein giant-lens	100577214		0	0	0		0	0	0
LOC100577215	uncharacterized LOC100577215	100577215		5.27294	5.18319	5.30776		5.25817	5.21916	5.35789
LOC100577216	uncharacterized LOC100577216	100577216		9.87578	9.83862	10.4002		10.273	10.4167	10.0932
LOC100577220	regulatory protein MIG1	100577220		8.01086	8.18208	7.97057		8.10767	8.19135	8.0691
LOC100577221	uncharacterized LOC100577221	100577221		9.04432	8.8198	8.88139		8.7659	8.86796	8.80577
LOC100577222	uncharacterized LOC100577222	100577222		8.36793	8.19899	8.4877		8.40822	8.37063	8.28825
LOC100577224	uncharacterized LOC100577224	100577224		4.81953	4.97848	4.82707		5.03731	4.90051	4.90733
LOC100577226	odorant receptor 4	100577226		8.6682	8.69328	8.51654		8.798	8.89668	8.75785
LOC100577228	uncharacterized protein MAL13P1.304	100577228		10.1184	10.1402	10.13		10.1398	10.0258	10.1403
LOC100577229	cuticular protein 8	100577229		3.43384	3.5218	3.54827		3.40724	3.47749	3.52986
LOC100577231	uncharacterized LOC100577231	100577231		9.92037	10.3387	10.1304		10.068	10.1597	10.2052
LOC100577235	SET and MYND domain-containing protein 4	100577235		0	0	0		0	0	0
LOC100577237	ankyrin repeat and ELMO domain-containing	100577237		11.4466	11.4319	11.4709		11.3907	11.3684	11.4171
LOC100577239	uncharacterized LOC100577239	100577239		0	0	0		0	0	0
LOC100577242	sterile alpha and TIR motif-containing protein	100577242		11.3228	11.2773	11.3121		11.2701	11.3238	11.2475
LOC100577250	zinc finger protein 845	100577250		8.68784	8.72334	8.69205		8.72957	8.80853	8.77486
LOC100577252	transmembrane protein 145	100577252		9.65281	9.62612	9.59617		9.52826	9.61704	9.57474
LOC100577253	GRIP and coiled-coil domain-containing protein	100577253		10.4164	10.3245	10.3033		10.5287	10.4725	10.5114
LOC100577254	potassium voltage-gated channel subfamily KQT	100577254		11.1968	11.0026	11.3204		11.3996	11.193	11.2515
LOC100577255	uncharacterized LOC100577255	100577255		6.39846	6.31496	6.51001		6.35941	6.34751	6.38282
LOC100577257	uncharacterized LOC100577257	100577257		5.84974	5.96363	6.05712		6.09331	6.11597	6.15264
LOC100577259	uncharacterized LOC100577259	100577259		6.75408	6.4733	6.49653		6.49134	6.4165	6.53048
LOC100577260	uncharacterized LOC100577260	100577260		5.41105	5.40434	5.36742		5.34748	5.31808	5.21363
LOC100577262	uncharacterized LOC100577262	100577262		0	0	0		0	0	0
LOC100577263	RING finger protein 113A-like	100577263		9.34488	9.29461	9.34566		9.36887	9.29322	9.29632
LOC100577264	uncharacterized LOC100577264	100577264		0	0	0		0	0	0
LOC100577266	uncharacterized LOC100577266	100577266		3.4284	3.42318	3.36759		3.39765	3.3703	3.35599
LOC100577268	uncharacterized LOC100577268	100577268		9.26689	9.37833	9.288		9.23207	9.33602	9.32249
LOC100577269	uncharacterized LOC100577269	100577269		7.8185	7.72493	7.65697		7.80874	7.7471	7.7012
LOC100577272	uncharacterized LOC100577272	100577272		11.2055	11.1458	11.2366		11.4713	11.2356	11.3067
LOC100577273	uncharacterized LOC100577273	100577273		0	0	0		0	0	0
LOC100577278	uncharacterized LOC100577278	100577278		-2.20441	-2.20563	-2.20542		-2.2054	-2.20537	-2.20532
LOC100577279	uncharacterized LOC100577279	100577279		9.88363	9.85454	9.7944		9.62999	9.7527	9.70754
LOC100577280	uncharacterized LOC100577280	100577280		12.5004	12.5548	12.5996		12.708	12.7221	12.6093
LOC100577283	uncharacterized LOC100577283	100577283		11.3671	11.4303	11.641		11.5757	11.5209	11.6736
LOC100577285	tail-anchored protein insertion receptor WRB	100577285		9.21616	9.14018	9.05665		9.00832	9.01246	9.05953
LOC100577286	uncharacterized LOC100577286	100577286		0	0	0		0	0	0
LOC100577288	nudC domain-containing protein 1	100577288		10.1937	10.1606	10.2275		10.0646	10.0786	10.1239
LOC100577291	uncharacterized LOC100577291	100577291		8.60293	8.69153	8.46044		8.43509	8.73772	8.5426
LOC100577293	uncharacterized LOC100577293	100577293		8.84915	8.65078	8.71055		8.73296	8.5747	8.6486
LOC100577295	zinc finger protein 184	100577295		10.0814	10.13	10.0253		10.2538	10.0147	10.1974
LOC100577296	checkpoint protein HUS1	100577296		6.84543	6.80275	6.80965		6.83732	6.76906	6.87011
LOC100577300	surfeit locus protein 6 homolog	100577300		10.1122	10.0687	10.0599		10.288	10.0512	10.1339
LOC100577302	unconventional prefoldin RPB5 interactor-like	100577302		9.18423	9.11966	9.10939		9.23422	9.12907	9.1596
LOC100577303	uncharacterized LOC100577303	100577303		7.15568	7.01156	7.94804		7.58169	7.0632	7.76557
LOC100577306	uncharacterized LOC100577306	100577306		6.75678	6.78113	6.72178		6.74964	6.93122	6.82509
LOC100577307	uncharacterized LOC100577307	100577307		11.0089	10.5518	11.1465		10.7979	10.6576	10.6727
LOC100577308	dystrotelin	100577308		9.86728	9.76156	9.92526		9.78211	9.8049	9.79813
LOC100577317	uncharacterized LOC100577317	100577317		0	0	0		0	0	0
LOC100577320	uncharacterized LOC100577320	100577320		9.39111	9.39401	9.2921		9.40068	9.38872	9.34195
LOC100577322	cell wall integrity and stress response	100577322		11.9397	12.1596	12.2868		12.1485	12.3129	12.0538
LOC100577324	probable cyclin-dependent	100577324		9.85695	10.021	9.81541		9.89097	9.86209	9.95255
LOC100577325	uncharacterized LOC100577325	100577325		11.7112	11.6728	11.6084		11.5702	11.5652	11.6072
LOC100577327	uncharacterized LOC100577327	100577327		2.02404	2.0888	2.02461		2.1108	2.07141	2.05049
LOC100577331	cell wall integrity and stress response	100577331		0	0	0		0	0	0
LOC100577332	GATA-binding factor C	100577332		10.3378	10.6809	10.4923		10.5915	10.5831	10.6214
LOC100577334	odorant receptor 33	100577334		0	0	0		0	0	0
LOC100577335	protein rolling stone	100577335		10.5606	10.5984	10.6701		10.7156	10.5771	10.7605
LOC100577336	uncharacterized LOC100577336	100577336		0	0	0		0	0	0
LOC100577341	uncharacterized LOC100577341	100577341		9.78952	9.62846	9.65876		9.59395	9.50214	9.54946
LOC100577342	uncharacterized LOC100577342	100577342		7.97023	8.05282	8.0079		8.19174	8.17128	8.07868
LOC100577343	uncharacterized LOC100577343	100577343		0	0	0		0	0	0
LOC100577344	gametocyte-specific factor 1	100577344		8.33503	8.21075	8.2148		8.08131	8.27361	8.02057
LOC100577346	sodium channel protein Nach	100577346		8.17778	8.07851	7.85336		8.2149	8.4911	8.16734
LOC100577347	SET and MYND domain-containing protein 4	100577347		8.28817	8.28722	8.31309		8.29628	8.33008	8.16261
LOC100577348	uncharacterized LOC100577348	100577348		7.68406	7.67464	7.71277		7.52261	7.66737	7.71744
LOC100577351	uncharacterized LOC100577351	100577351		7.98412	8.09884	7.88014		7.95918	8.01646	7.89337
LOC100577358	dynein assembly factor 3	100577358		8.03886	8.02661	8.1387		7.85087	7.85581	7.70731
LOC100577359	uncharacterized LOC100577359	100577359		6.48988	6.24728	6.37638		7.14461	6.52144	7.12291
LOC100577360	uncharacterized LOC100577360	100577360		3.46464	3.39188	3.40559		3.42857	3.41116	3.40825
LOC100577362	uncharacterized LOC100577362	100577362		1.27197	1.2706	1.27334		1.27364	1.27416	1.27491
LOC100577363	uncharacterized LOC100577363	100577363		8.08071	8.25532	8.15635		8.1973	8.40235	8.24852
LOC100577364	FERM	100577364		13.9438	14.1034	14.0944		14.0477	14.1706	14.1666
LOC100577365	homeobox protein invected	100577365		4.1414	4.16997	4.17914		4.13646	4.20505	4.11067
LOC100577367	uncharacterized LOC100577367	100577367		11.3857	11.4304	11.4785		11.5517	11.4713	11.4654
LOC100577369	HEAT repeat-containing protein 6	100577369		11.1196	11.0258	11.0751		11.2416	11.1845	11.0947
LOC100577373	uncharacterized LOC100577373	100577373		1.44803	1.45177	1.45664		1.47904	1.4581	1.46772
LOC100577376	voltage-dependent calcium channel subunit	100577376		12.0664	12.1491	12.1522		11.582	11.936	11.8566
LOC100577377	uncharacterized LOC100577377	100577377		0	0	0		0	0	0
LOC100577378	galactokinase	100577378		8.94112	8.92473	8.90997		8.76831	9.0331	9.02153
LOC100577381	uncharacterized LOC100577381	100577381		-0.182862	-0.182983	-0.182741		-0.175283	-0.182668	-0.174211
LOC100577382	targeting protein for Xklp2 homolog	100577382		5.36363	5.3057	5.25828		5.2527	5.22421	5.26602
LOC100577384	uncharacterized LOC100577384	100577384		0	0	0		0	0	0
LOC100577385	facilitated trehalose transporter Tret1	100577385		0	0	0		0	0	0
LOC100577386	ankyrin repeat and LEM domain-containing protein	100577386		9.21162	9.07281	9.12237		9.16085	9.10594	9.12502
LOC100577387	uncharacterized LOC100577387	100577387		4.31121	4.31152	4.38559		4.40345	4.37783	4.42495
LOC100577393	epidermal growth factor receptor-like	100577393		10.1588	10.4588	10.3947		10.5007	10.584	10.464
LOC100577394	uncharacterized LOC100577394	100577394		9.36738	9.26328	9.26921		9.43019	9.32684	9.32683
LOC100577396	uncharacterized LOC100577396	100577396		5.0909	5.04007	5.12645		4.99715	5.06552	5.03408
LOC100577397	trichohyalin	100577397		10.908	10.9664	11.0542		10.7252	10.8571	10.9277
LOC100577398	uncharacterized LOC100577398	100577398		2.85334	2.78035	2.77632		2.73418	2.81044	2.79328
LOC100577401	putative uncharacterized protein DDB_G0282133	100577401		11.3056	11.3346	11.2725		11.423	11.3617	11.365
LOC100577406	uncharacterized LOC100577406	100577406		5.9995	6.03698	6.09132		5.94088	5.99777	5.90938
LOC100577407	uncharacterized LOC100577407	100577407		9.51299	9.66548	9.62616		9.40376	9.62249	9.72774
LOC100577408	leukocyte elastase inhibitor	100577408		10.7348	10.9104	10.8884		11.1567	10.9878	11.0496
LOC100577409	solute carrier organic anion transporter family	100577409		11.4765	11.717	11.4769		11.493	11.6971	11.4951
LOC100577410	uncharacterized LOC100577410	100577410		4.62793	4.63737	4.57761		4.68416	4.58024	4.72332
LOC100577418	uncharacterized LOC100577418	100577418		10.1091	10.082	10.1215		10.0797	10.0578	10.0894
LOC100577422	uncharacterized LOC100577422	100577422		7.48044	7.52115	7.49257		7.7252	7.73769	7.48716
LOC100577423	methyltransferase-like protein 4	100577423		9.04124	9.0534	9.15886		8.99392	8.9044	8.90137
LOC100577425	uncharacterized LOC100577425	100577425		0	0	0		0	0	0
LOC100577428	uncharacterized LOC100577428	100577428		8.14437	8.33713	8.40802		8.27672	8.35369	8.3674
LOC100577430	uncharacterized LOC100577430	100577430		10.1766	10.1706	9.95236		9.94119	9.95504	9.82106
LOC100577436	sperm flagellar protein 2-like	100577436		5.59075	5.68276	5.38418		5.69434	5.61919	5.59086
LOC100577437	uncharacterized LOC100577437	100577437		0	0	0		0	0	0
LOC100577440	uncharacterized LOC100577440	100577440		5.33829	5.3624	5.44234		5.48738	5.68032	5.40007
LOC100577441	uncharacterized LOC100577441	100577441		0	0	0		0	0	0
LOC100577444	uncharacterized LOC100577444	100577444		0	0	0		0	0	0
LOC100577449	PMS1 protein homolog 1	100577449		9.91983	9.8885	9.96377		9.83237	9.94576	9.78442
LOC100577450	uncharacterized LOC100577450	100577450		9.35226	9.20069	9.18656		9.37133	9.35257	9.39549
LOC100577451	glycolipid transfer protein	100577451		8.59448	8.60122	8.4807		8.46679	8.46496	8.52115
LOC100577452	protein brambleberry	100577452		8.72392	8.74217	8.74302		8.67758	8.71307	8.64883
LOC100577453	RNA-binding protein 25	100577453		2.91131	2.8695	2.88167		2.86091	2.92994	2.88862
LOC100577454	tuftelin	100577454		10.4754	10.4279	10.4046		10.4973	10.4467	10.4405
LOC100577455	golgin subfamily A member 6-like protein 22	100577455		10.233	10.0983	10.203		10.1318	10.1943	10.151
LOC100577456	fibrillin-2	100577456		9.8594	10.2731	10.4095		10.7298	10.7686	10.7623
LOC100577464	uncharacterized LOC100577464	100577464		2.72258	2.7297	2.77816		2.73227	2.71229	2.7315
LOC100577466	uncharacterized LOC100577466	100577466		9.17831	9.04397	9.12753		9.1842	8.94467	9.21548
LOC100577472	insulin gene enhancer protein ISL-1	100577472		9.16017	9.26264	9.33735		9.28454	9.07586	9.17581
LOC100577474	uncharacterized LOC100577474	100577474		0	0	0		0	0	0
LOC100577476	uncharacterized LOC100577476	100577476		0	0	0		0	0	0
LOC100577481	protein arginine N-methyltransferase 9	100577481		10.236	10.1645	10.1936		10.0812	10.1988	10.0026
LOC100577487	uncharacterized LOC100577487	100577487		0	0	0		0	0	0
LOC100577488	uncharacterized LOC100577488	100577488		-1.96546	-1.96571	-1.96279		-1.9652	-1.96512	-1.96502
LOC100577489	uncharacterized LOC100577489	100577489		-0.203008	-0.187805	-0.195691		-0.202862	-0.202816	-0.202751
LOC100577491	survival motor neuron protein	100577491		8.90612	8.85481	8.77312		8.7528	8.61749	8.74764
LOC100577492	uncharacterized LOC100577492	100577492		9.87173	10.0572	10.0205		10.2069	10.2948	10.1651
LOC100577493	transmembrane and TPR repeat-containing protein	100577493		9.92091	9.77137	9.97847		9.82678	9.84381	9.7203
LOC100577496	glutamate receptor 3	100577496		6.27558	6.20813	6.46843		6.43001	6.3495	6.37794
LOC100577497	calponin homology domain-containing protein	100577497		7.69812	7.67261	7.70805		8.00893	7.7015	7.81754
LOC100577498	actin cytoskeleton-regulatory complex protein	100577498		11.5692	11.5648	11.8414		11.3842	11.5266	11.5797
LOC100577499	interaptin	100577499		5.48971	5.40794	5.3389		5.52596	5.53705	5.45594
LOC100577501	nuclear pore membrane glycoprotein 210	100577501		10.542	10.6143	10.6143		10.5436	10.5127	10.4641
LOC100577504	uncharacterized LOC100577504	100577504		11.596	11.4627	11.5056		11.2296	11.502	11.3431
LOC100577506	uncharacterized LOC100577506	100577506		9.0773	9.02775	8.97041		8.94525	9.0297	8.9586
LOC100577507	uncharacterized LOC100577507	100577507		0	0	0		0	0	0
LOC100577510	uncharacterized LOC100577510	100577510		-2.20555	-2.20568	-2.20543		-2.20541	-2.20537	-2.20532
LOC100577513	uncharacterized LOC100577513	100577513		5.35884	5.40868	5.58702		5.43038	5.34252	5.38488
LOC100577515	uncharacterized LOC100577515	100577515		10.9322	10.8252	10.8663		11.0056	10.8707	10.8914
LOC100577516	venom acid phosphatase Acph-1	100577516		4.88703	4.97358	4.98447		5.05034	4.91612	5.07807
LOC100577517	uncharacterized LOC100577517	100577517		13.4884	13.6175	13.6001		13.57	13.6648	13.4311
LOC100577519	alpha-(1	100577519		8.09953	8.04165	8.05412		8.08461	8.02138	8.12217
LOC100577520	uncharacterized protein C19orf47 homolog	100577520		9.13647	9.17522	9.16421		9.14973	9.31711	9.33404
LOC100577521	uncharacterized LOC100577521	100577521		3.27037	3.25925	3.28142		3.31123	3.3025	3.26224
LOC100577522	uncharacterized LOC100577522	100577522		9.6352	10.0406	9.6654		9.79221	9.77657	9.87934
LOC100577525	synergin gamma	100577525		9.38659	9.50614	9.39		9.59936	9.43756	9.47433
LOC100577527	uncharacterized LOC100577527	100577527		0	0	0		0	0	0
LOC100577530	uncharacterized LOC100577530	100577530		11.1389	11.246	11.1865		11.1294	11.4205	11.3484
LOC100577533	mitochondrial RNA pseudouridine synthase rpusd4	100577533		8.79885	8.70129	8.88042		8.81816	8.79748	8.84464
LOC100577537	uncharacterized LOC100577537	100577537		3.03962	3.02282	3.02412		3.04732	3.06512	3.02789
LOC100577538	uncharacterized LOC100577538	100577538		8.65973	8.82812	9.16056		8.86092	8.90302	8.85423
LOC100577539	uncharacterized LOC100577539	100577539		7.47788	7.43024	7.36733		7.59501	7.42654	7.70381
LOC100577541	uncharacterized LOC100577541	100577541		5.38739	5.52887	5.29023		5.38139	5.60809	5.25096
LOC100577542	uncharacterized LOC100577542	100577542		8.03582	7.91425	8.08045		7.66217	7.71998	7.63909
LOC100577543	fez family zinc finger protein 1	100577543		4.90949	4.82065	4.81807		4.83084	4.83635	4.95396
LOC100577544	uncharacterized LOC100577544	100577544		3.73588	3.6593	3.62541		3.72253	3.67434	3.69665
LOC100577546	C1GALT1-specific chaperone 1-like protein	100577546		10.1163	10.1297	10.0327		9.86864	10.078	9.98278
LOC100577548	tubulin beta chain	100577548		7.85837	7.8917	7.8713		8.00951	8.10272	7.96388
LOC100577551	eukaryotic translation initiation factor 5B	100577551		9.82834	9.87323	9.75413		10.0714	9.94347	9.91137
LOC100577552	trithorax group protein osa	100577552		11.3038	11.3527	11.383		11.3751	11.2574	11.358
LOC100577553	protein ARV1	100577553		8.62225	8.6486	8.6057		8.37053	8.32992	8.31762
LOC100577559	uncharacterized LOC100577559	100577559		8.32757	7.57679	8.0491		7.54353	7.49484	7.70432
LOC100577561	uncharacterized LOC100577561	100577561		9.71758	9.81563	9.77477		9.71084	9.7132	9.6567
LOC100577562	probable LIM domain-containing	100577562		6.29533	6.4571	6.57631		6.46926	6.64703	6.41809
LOC100577565	uncharacterized LOC100577565	100577565		0	0	0		0	0	0
LOC100577569	uncharacterized LOC100577569	100577569		7.00896	7.23867	6.99757		7.1247	7.23076	6.84857
LOC100577571	uncharacterized LOC100577571	100577571		3.27689	3.21175	3.2315		3.24028	3.21285	3.29468
LOC100577573	uncharacterized LOC100577573	100577573		5.66079	5.50696	5.61403		5.70045	5.54814	5.54805
LOC100577574	leucine-rich repeat-containing protein 4C	100577574		11.7141	11.5712	11.6747		11.5655	11.6172	11.4958
LOC100577575	28S ribosomal protein S15	100577575		9.81743	9.73748	9.77527		9.5886	9.73485	9.8006
LOC100577576	protein obstructor-E	100577576		7.036	6.88385	7.06051		7.00476	7.01755	7.20416
LOC100577577	peritrophin-1	100577577		-2.20551	-2.20562	-2.20542		-2.2054	-2.20537	-2.20532
LOC100577578	uncharacterized LOC100577578	100577578		0	0	0		0	0	0
LOC100577579	pleckstrin homology domain-containing family J	100577579		8.64142	8.60984	8.68663		8.81146	8.85893	8.78581
LOC100577580	ADP-ribosylation factor-like protein 13B	100577580		9.23481	9.2038	9.26373		9.13542	9.10749	9.19141
LOC100577582	putative mannose 6-phosphate receptor-like	100577582		10.2347	10.1569	10.3075		10.1467	10.0637	10.1963
LOC100577584	putative uncharacterized protein DDB_G0282133	100577584		0	0	0		0	0	0
LOC100577585	uncharacterized LOC100577585	100577585		5.29439	5.10445	5.05666		5.19778	5.04133	5.12508
LOC100577587	cytospin-A	100577587		12.136	12.2036	12.2222		12.3656	12.3591	12.3373
LOC100577590	odorant receptor 20	100577590		7.10375	7.22683	7.28583		7.05582	7.26421	7.00008
LOC100577594	uncharacterized LOC100577594	100577594		9.49086	9.43922	9.40964		9.43333	9.49036	9.42598
LOC100577596	uncharacterized LOC100577596	100577596		2.24055	2.2023	2.24815		2.25688	2.19877	2.22433
LOC100577598	leucine-rich repeat extensin-like protein 3	100577598		7.70941	7.8001	7.72754		8.08546	7.8391	7.72135
LOC100577600	uncharacterized LOC100577600	100577600		11.1155	11.2378	11.1723		11.2973	11.2742	11.1492
LOC100577602	uncharacterized LOC100577602	100577602		10.4807	10.4388	10.3775		10.5408	10.4788	10.4953
LOC100577603	POU domain protein CF1A	100577603		11.5028	11.4109	11.4613		11.3361	11.5242	11.2772
LOC100577605	uncharacterized LOC100577605	100577605		0	0	0		0	0	0
LOC100577606	uncharacterized LOC100577606	100577606		9.21796	8.97554	8.95451		9.24918	9.05161	9.15229
LOC100577607	dehydrogenase/reductase SDR family member 4	100577607		7.46149	7.47712	7.52236		7.55238	7.7238	7.84374
LOC100577610	trafficking protein particle complex subunit 5	100577610		11.0883	11.0571	11.0688		11.0003	10.9166	10.9157
LOC100577614	uncharacterized LOC100577614	100577614		0.8644	0.869313	0.87188		0.872162	0.864805	0.873357
LOC100577620	uncharacterized LOC100577620	100577620		7.02289	7.02126	7.01384		6.79232	7.08381	6.84797
LOC100577623	putative uncharacterized protein DDB_G0282133	100577623		13.295	13.2611	13.1183		13.0858	13.0877	13.0481
LOC100577629	uncharacterized LOC100577629	100577629		8.64552	8.61483	8.48117		8.34257	8.5941	8.44711
LOC100577632	phosphopantothenoylcysteine decarboxylase	100577632		8.12766	8.16084	8.13416		8.11457	8.42296	8.30343
LOC100577634	odorant receptor 17	100577634		3.51822	3.64702	3.54541		3.51779	3.5657	3.54716
LOC100577635	uncharacterized LOC100577635	100577635		10.5613	10.7295	10.751		10.8254	10.7739	10.7005
LOC100577636	zwei Ig domain protein zig-8	100577636		9.94503	10.1366	10.1305		10.0038	10.1565	10.2328
LOC100577638	uncharacterized LOC100577638	100577638		11.7766	11.667	11.8434		11.8283	11.7946	11.785
LOC100577640	ATP-dependent DNA helicase Q5	100577640		7.94741	8.15368	7.82594		8.11223	8.22093	7.94086
LOC100577641	protein snakeskin	100577641		0	0	0		0	0	0
LOC100577644	uncharacterized LOC100577644	100577644		9.14151	9.16671	8.93225		8.86761	9.0047	9.04017
LOC100577646	uncharacterized LOC100577646	100577646		7.20194	7.40361	7.33357		7.22207	7.32124	7.29432
LOC100577648	uncharacterized LOC100577648	100577648		9.75475	9.73109	9.66729		9.82558	9.8664	9.78015
LOC100577649	kinesin-like protein Klp61F	100577649		10.1146	10.0352	9.98244		10.0439	10.0324	9.95048
LOC100577651	three prime repair exonuclease 2	100577651		10.1519	9.93696	9.97291		10.1336	10.0695	10.1732
LOC100577654	uncharacterized LOC100577654	100577654		-2.32567	-2.32575	-2.32559		-2.32558	-2.32555	-2.32552
LOC100577655	uncharacterized LOC100577655	100577655		6.12925	6.18775	6.22797		6.36045	6.38589	6.08214
LOC100577656	uncharacterized LOC100577656	100577656		8.36681	8.08964	8.21921		8.17333	8.18602	8.22581
LOC100577661	uncharacterized LOC100577661	100577661		10.3037	10.3268	10.1831		10.0368	10.218	10.2379
LOC100577667	WAS/WASL-interacting protein family member 3	100577667		4.93348	4.88993	4.91999		4.99197	5.01122	4.7947
LOC100577669	uncharacterized LOC100577669	100577669		0	0	0		0	0	0
LOC100577670	uncharacterized LOC100577670	100577670		8.05891	7.93888	8.06571		7.94732	8.02596	8.15618
LOC100577671	odorant receptor 16	100577671		0	0	0		0	0	0
LOC100577672	probable serine/threonine-protein kinase	100577672		10.1648	10.1338	10.0865		9.98573	10.035	10.1364
LOC100577673	mitochondrial ribonuclease P protein 1 homolog	100577673		10.4947	10.3845	10.5252		10.4051	10.2602	10.3753
LOC100577675	trifunctional purine biosynthetic protein	100577675		9.87952	9.90269	10.0126		9.84452	9.88361	9.73458
LOC100577676	E3 ubiquitin-protein ligase TRAIP	100577676		8.10385	7.7935	7.81345		7.97821	7.93409	8.10255
LOC100577678	putative uncharacterized protein DDB_G0286901	100577678		5.72302	5.85912	5.87117		5.90263	5.99882	5.90674
LOC100577679	origin recognition complex subunit 2	100577679		8.17301	8.15838	8.14316		8.19343	8.16534	8.11485
LOC100577680	uncharacterized LOC100577680	100577680		7.68903	7.86578	7.9284		8.01092	7.93807	7.8357
LOC100577681	protein asteroid	100577681		9.19128	9.22955	9.23089		9.189	9.21404	9.21324
LOC100577682	uncharacterized LOC100577682	100577682		0	0	0		0	0	0
LOC100577683	uncharacterized LOC100577683	100577683		-0.277541	-0.290851	-0.288574		-0.295736	-0.295694	-0.295632
LOC100577687	nucleoporin-like protein 2	100577687		10.6922	10.5641	10.5921		10.6456	10.5896	10.5471
LOC100577689	uncharacterized LOC100577689	100577689		9.17372	8.95875	9.01503		8.83324	8.81876	8.8954
LOC100577690	fas-associated death domain protein	100577690		7.52752	7.37026	7.25726		7.44874	7.48531	7.44404
LOC100577692	transcription factor btd	100577692		9.75443	9.78968	9.82676		9.50956	9.93798	9.96022
LOC100577693	uncharacterized LOC100577693	100577693		8.13685	7.98068	8.34888		8.43253	8.38737	8.34325
LOC100577694	neuropeptide-like 1	100577694		9.90204	9.79953	9.77936		9.73297	9.68571	9.74576
LOC100577695	uncharacterized LOC100577695	100577695		-2.32565	-2.32572	-2.32559		-2.32486	-2.32555	-2.32552
LOC100577696	fez family zinc finger protein erm-like	100577696		9.92415	9.91538	9.95119		10.0797	9.79827	9.93247
LOC100577697	uncharacterized LOC100577697	100577697		10.0542	10.1703	10.0605		10.129	10.1658	10.116
LOC100577698	uncharacterized LOC100577698	100577698		-0.693081	-0.693169	-0.692992		-0.692973	-0.646109	-0.692715
LOC100577699	5-formyltetrahydrofolate cyclo-ligase	100577699		0	0	0		0	0	0
LOC100577702	39S ribosomal protein L11	100577702		9.04205	9.11465	9.13077		8.98192	9.04335	8.89311
LOC100577704	uncharacterized LOC100577704	100577704		2.63252	2.67757	2.66226		2.7467	2.73168	2.65133
LOC100577707	arginine/serine-rich coiled-coil protein 2	100577707		13.636	13.5517	13.573		13.6194	13.5445	13.5443
LOC100577711	uncharacterized LOC100577711	100577711		8.2755	8.34672	8.19513		8.11487	8.44275	8.42724
LOC100577712	uncharacterized LOC100577712	100577712		4.66543	4.66986	4.70339		4.82269	4.64565	4.67921
LOC100577715	odorant receptor 15	100577715		5.38096	5.40943	5.33877		5.24989	5.32612	5.32083
LOC100577717	uncharacterized LOC100577717	100577717		7.19227	7.44711	7.27708		7.14684	7.34861	7.34857
LOC100577719	uncharacterized LOC100577719	100577719		8.54279	8.6949	8.74183		8.69583	8.63426	8.72603
LOC100577721	uncharacterized LOC100577721	100577721		5.77302	5.67428	5.7448		5.74833	5.98278	5.7799
LOC100577722	spindle and kinetochore-associated protein 1	100577722		7.07409	7.06814	7.01086		6.88616	6.98662	6.97909
LOC100577723	uncharacterized LOC100577723	100577723		0	0	0		0	0	0
LOC100577724	ELMO domain-containing protein 2	100577724		0	0	0		0	0	0
LOC100577725	probable chitinase 10	100577725		7.60557	6.88444	8.00497		7.66541	7.05977	7.00778
LOC100577727	protein MANBAL	100577727		9.66323	9.60949	9.6294		9.64569	9.66608	9.57834
LOC100577731	uncharacterized LOC100577731	100577731		0	0	0		0	0	0
LOC100577735	peptidyl-prolyl cis-trans isomerase sig-7-like	100577735		11.2119	11.3054	11.2491		11.3511	11.3762	11.3342
LOC100577737	uncharacterized LOC100577737	100577737		7.12945	6.95779	6.94872		7.19594	6.83271	6.99901
LOC100577739	telomere-associated protein RIF1-like	100577739		10.7989	10.8826	10.7566		10.9765	10.9043	10.888
LOC100577742	uncharacterized LOC100577742	100577742		9.01765	9.14329	9.02824		9.14145	9.14609	9.1427
LOC100577743	uncharacterized LOC100577743	100577743		8.1892	8.17321	8.22182		8.30827	8.35047	8.19797
LOC100577744	uncharacterized LOC100577744	100577744		0	0	0		0	0	0
LOC100577746	polyadenylate-binding protein-interacting	100577746		11.3016	11.278	11.2796		11.3387	11.2678	11.3006
LOC100577748	uncharacterized LOC100577748	100577748		6.10615	6.32082	6.14852		6.21443	6.27804	5.96993
LOC100577749	uncharacterized LOC100577749	100577749		6.71225	6.46703	6.53295		6.60316	6.67653	6.76476
LOC100577751	LIM/homeobox protein Lhx5	100577751		9.23917	9.26785	9.38581		9.29995	9.28294	9.29414
LOC100577752	F-box only protein 43-like	100577752		7.9997	7.91061	7.98886		7.93428	7.91173	8.01216
LOC100577753	uncharacterized LOC100577753	100577753		11.1887	11.171	11.0287		11.1643	11.0692	11.0545
LOC100577754	uncharacterized LOC100577754	100577754		0	0	0		0	0	0
LOC100577755	odorant receptor 30a	100577755		0.697965	0.697739	0.726886		0.727823	0.698329	0.698454
LOC100577756	zinc finger protein 678	100577756		9.28124	9.26686	9.2303		9.09917	9.37461	9.32393
LOC100577758	G-protein coupled receptor moody	100577758		4.67784	4.65813	4.708		4.7745	4.70251	4.63178
LOC100577759	uncharacterized LOC100577759	100577759		9.73327	9.71783	9.54193		9.98352	9.59357	9.80847
LOC100577763	small subunit processome component 20 homolog	100577763		11.3143	11.3563	11.2861		11.3285	11.3082	11.2441
LOC100577764	ras-related protein Rab-5C	100577764		12.6071	12.6369	12.6082		12.6194	12.5828	12.6561
LOC100577766	uncharacterized LOC100577766	100577766		9.00596	9.15112	8.94913		9.35597	9.01771	9.17683
LOC100577767	uncharacterized LOC100577767	100577767		1.51868	1.49358	1.53717		1.49446	1.49461	1.53641
LOC100577769	uncharacterized LOC100577769	100577769		11.5268	11.6906	11.6185		11.6915	11.6832	11.7053
LOC100577771	uncharacterized LOC100577771	100577771		10.8175	10.8894	10.8553		10.8901	10.9444	10.9179
LOC100577772	uncharacterized LOC100577772	100577772		9.38275	9.71683	9.91324		9.761	9.45313	9.28814
LOC100577773	uncharacterized LOC100577773	100577773		0.172863	0.177865	0.180238		0.180498	0.173113	0.173198
LOC100577777	cysteine-rich venom protein 1	100577777		0	0	0		0	0	0
LOC100577778	fibronectin-binding protein PlpA	100577778		9.37802	9.53048	9.54936		9.53371	9.69239	9.45667
LOC100577781	uncharacterized LOC100577781	100577781		0	0	0		0	0	0
LOC100577782	uncharacterized LOC100577782	100577782		0	0	0		0	0	0
LOC100577783	protein Skeletor	100577783		6.78192	6.94912	7.23771		6.9398	6.87434	6.85286
LOC100577784	fanconi-associated nuclease 1	100577784		9.86195	9.74936	9.75564		9.68324	9.76	9.71055
LOC100577787	odorant receptor 3	100577787		4.82655	4.72073	4.78061		4.66049	4.70183	4.6908
LOC100577788	uncharacterized LOC100577788	100577788		4.10871	4.02928	4.14797		4.05906	4.09966	4.14509
LOC100577789	uncharacterized LOC100577789	100577789		0	0	0		0	0	0
LOC100577795	probable serine/threonine-protein kinase	100577795		6.95443	6.82282	6.9228		7.04701	7.03312	6.96127
LOC100577797	small integral membrane protein 8	100577797		7.43351	7.35847	7.39862		7.31331	7.3468	7.30592
LOC100577798	uncharacterized LOC100577798	100577798		5.34037	5.39044	5.34171		5.28612	5.26112	5.3842
LOC100577801	zinc finger protein ush	100577801		8.69055	9.04409	8.6521		8.65078	8.82361	8.73819
LOC100577803	uncharacterized LOC100577803	100577803		8.39787	8.21118	8.08839		8.11646	8.40333	8.24996
LOC100577805	uncharacterized LOC100577805	100577805		5.04045	5.25741	5.02568		5.27713	5.27933	5.19866
LOC100577809	uncharacterized LOC100577809	100577809		7.72376	7.4632	7.50116		7.43506	7.52879	7.59573
LOC100577810	uncharacterized LOC100577810	100577810		3.25759	3.31756	3.28672		3.26778	3.27096	3.26738
LOC100577815	uncharacterized LOC100577815	100577815		4.15318	4.19586	4.18527		4.20219	4.2503	4.18561
LOC100577816	gamma-tubulin complex component 6	100577816		11.6723	11.6387	11.6933		11.6539	11.7313	11.6224
LOC100577817	uncharacterized LOC100577817	100577817		2.66002	2.66224	2.69143		2.67105	2.73256	2.683
LOC100577819	uncharacterized LOC100577819	100577819		0	0	0		0	0	0
LOC100577822	uncharacterized LOC100577822	100577822		0	0	0		0	0	0
LOC100577823	uncharacterized LOC100577823	100577823		7.47588	7.41202	7.32827		7.25396	7.48053	7.43966
LOC100577825	uncharacterized LOC100577825	100577825		6.77791	6.95832	6.73097		6.7589	6.7644	6.76454
LOC100577827	uncharacterized LOC100577827	100577827		6.05745	6.03389	6.43396		5.89374	5.96861	5.84045
LOC100577829	uncharacterized LOC100577829	100577829		9.22595	9.22264	9.25063		9.22007	9.33578	9.29636
LOC100577833	histone H1.2	100577833		11.8313	10.6251	11.3134		11.0528	10.1201	10.86
LOC100577836	uncharacterized LOC100577836	100577836		9.02608	8.80069	8.87965		8.72017	8.73113	8.71586
LOC100577839	zinc finger protein 512B	100577839		1.3166	1.33559	1.33227		1.34028	1.31095	1.31114
LOC100577840	origin recognition complex subunit 1	100577840		6.22181	6.06332	6.36991		6.15386	6.15148	6.05523
LOC100577841	carbonic anhydrase 7	100577841		6.31736	6.53784	6.34603		6.58419	6.67872	6.40514
LOC100577844	uncharacterized LOC100577844	100577844		8.86822	8.96064	8.98352		9.13327	8.89916	8.97224
LOC100577845	neprilysin-1	100577845		9.48796	9.50031	9.51065		9.45669	9.55185	9.40001
LOC100577846	uncharacterized protein PFB0765w	100577846		11.9033	11.8259	11.8034		11.7463	11.8016	11.8183
LOC100577847	uncharacterized LOC100577847	100577847		7.54328	7.42354	7.30478		6.91742	7.52958	7.59786
LOC100577848	uncharacterized LOC100577848	100577848		0	0	0		0	0	0
LOC100577849	uncharacterized LOC100577849	100577849		5.28767	5.2527	5.26801		5.33502	5.32936	5.34663
LOC100577856	probable hydroxyacid-oxoacid transhydrogenase	100577856		9.60524	9.44589	9.60796		9.59564	9.65772	9.6581
LOC100577863	uncharacterized LOC100577863	100577863		0	0	0		0	0	0
LOC100577870	ras-related protein Rab-35	100577870		9.65112	9.63922	9.67723		9.83194	9.61206	9.76879
LOC100577872	uncharacterized LOC100577872	100577872		9.64254	9.76671	9.507		9.75115	9.65271	9.54946
LOC100577875	tenascin	100577875		4.77178	4.86354	4.79047		4.875	4.70617	4.90472
LOC100577876	viral IAP-associated factor homolog	100577876		9.72379	9.85745	9.83932		9.68097	9.63181	9.76232
LOC100577877	zinc finger protein 564	100577877		9.64651	9.65371	9.63794		9.69171	9.63229	9.61137
LOC100577879	carbonic anhydrase-related protein 10	100577879		10.7494	10.9131	10.9213		10.838	10.9721	11.0053
LOC100577882	uncharacterized LOC100577882	100577882		3.71938	3.65186	3.65916		3.62628	3.59837	3.67446
LOC100577883	cytochrome P450 4aa1-like	100577883		10.2529	8.50854	10.4461		9.5033	8.8069	9.63767
LOC100577885	uncharacterized LOC100577885	100577885		8.99899	8.87663	8.95998		8.98439	8.83222	8.81425
LOC100577886	general transcription factor 3C polypeptide 1	100577886		11.3989	11.3189	11.2716		11.396	11.3033	11.3354
LOC100577888	uncharacterized LOC100577888	100577888		1.16851	1.1765	1.1562		1.15627	1.15639	1.15657
LOC100577889	uncharacterized LOC100577889	100577889		1.72954	1.76364	1.73105		1.74623	1.73195	1.75775
LOC100577890	uncharacterized LOC100577890	100577890		6.41327	6.7051	6.46407		6.60078	6.62181	6.48564
LOC100577891	uncharacterized LOC100577891	100577891		0	0	0		0	0	0
LOC100577894	protein PFC0760c	100577894		10.1658	10.2415	10.7445		10.3051	10.3203	9.86224
LOC100577895	uncharacterized LOC100577895	100577895		0.857683	0.870543	0.845631		0.853114	0.853603	0.845915
LOC100577896	heat shock factor 2-binding protein	100577896		0	0	0		0	0	0
LOC100577899	DNA replication complex GINS protein SLD5	100577899		7.85383	7.90331	7.80073		7.74028	7.72336	7.75157
LOC100577901	uncharacterized LOC100577901	100577901		6.10433	6.14046	6.44702		6.15339	5.94095	6.05085
LOC100577903	uncharacterized protein MAL13P1.304	100577903		11.9294	11.892	11.8061		11.9762	12.0132	11.8669
LOC100577905	probable serine/threonine-protein kinase	100577905		12.3454	12.4701	12.434		12.8033	12.6768	12.5944
LOC100577908	uncharacterized LOC100577908	100577908		5.96976	6.09714	6.09026		6.16504	6.1226	5.99891
LOC100577909	high mobility group protein I	100577909		11.2553	11.1263	11.1819		11.2671	11.222	11.2075
LOC100577912	uncharacterized protein C15orf61 homolog	100577912		5.81086	5.83421	5.80262		5.79634	5.8129	5.79377
LOC100577913	protein roadkill	100577913		0	0	0		0	0	0
LOC100577914	uncharacterized LOC100577914	100577914		-0.790699	-0.79698	-0.789583		-0.796803	-0.781357	-0.788697
LOC100577915	mediator of RNA polymerase II transcription	100577915		0	0	0		0	0	0
LOC100577918	uncharacterized LOC100577918	100577918		3.48625	3.45875	3.5449		3.50819	3.46839	3.50466
LOC100577919	probable serine/threonine-protein kinase kinX	100577919		0	0	0		0	0	0
LOC100577920	uncharacterized LOC100577920	100577920		7.97941	7.99278	8.32007		8.29715	8.15297	8.34328
LOC100577923	protein LLP homolog	100577923		8.76732	8.75547	8.66326		8.97519	8.86007	8.86451
LOC100577927	polynucleotide 5'-hydroxyl-kinase NOL9	100577927		10.1388	10.1241	10.099		10.0542	10.0924	10.0984
LOC100577929	uncharacterized LOC100577929	100577929		0	0	0		0	0	0
LOC100577931	TELO2-interacting protein 2	100577931		10.9848	10.8865	10.9553		10.8786	10.8447	10.9306
LOC100577932	uncharacterized LOC100577932	100577932		8.37374	8.29377	8.40701		8.29994	8.34464	8.4746
LOC100577936	uncharacterized LOC100577936	100577936		7.77473	7.75165	7.71039		7.69849	7.79457	7.95981
LOC100577938	odorant receptor 18	100577938		6.56789	6.61356	6.70335		6.53789	6.71858	6.66726
LOC100577939	probable serine/threonine-protein kinase kinX	100577939		5.05706	5.14167	5.07157		5.01878	5.00274	4.92671
LOC100577941	uncharacterized LOC100577941	100577941		8.92678	8.92737	8.83229		9.0502	8.97833	8.99856
LOC100577942	homeobox protein Nkx-2.5-like	100577942		4.78215	4.73926	5.15251		4.72127	4.64379	4.97816
LOC100577943	scavenger receptor class B member 1	100577943		8.42017	8.66389	8.35939		8.46414	8.76701	8.31404
LOC100577945	furin-like protease 1	100577945		10.7933	11.0285	10.6866		10.6103	10.928	10.8192
LOC100577949	potassium/sodium hyperpolarization-activated	100577949		9.95363	10.0544	10.0811		9.91744	10.0621	10.0282
LOC100577955	odorant receptor 13a	100577955		3.90614	3.75991	3.94742		3.92362	3.79386	3.79168
LOC100577958	putative uncharacterized protein DDB_G0282133	100577958		11.0627	11.1764	11.0949		11.1338	11.1878	11.1982
LOC100577959	uncharacterized LOC100577959	100577959		10.537	10.9896	10.8786		10.9352	10.878	10.8526
LOC100577963	charged multivesicular body protein 7	100577963		9.64218	9.50116	9.52901		9.57272	9.60208	9.55232
LOC100577966	probable serine/threonine-protein kinase	100577966		7.81022	7.76568	7.54799		7.42153	7.8169	7.70903
LOC100577967	uncharacterized LOC100577967	100577967		9.05017	8.87199	8.98466		8.95647	9.01792	8.92819
LOC100577971	uncharacterized LOC100577971	100577971		8.0121	8.14916	8.31116		8.36591	8.26845	8.07355
LOC100577972	uncharacterized LOC100577972	100577972		12.5691	12.4497	12.4611		12.5256	12.5199	12.2833
LOC100577974	uncharacterized LOC100577974	100577974		0.62034	0.645593	0.620553		0.635427	0.620681	0.620797
LOC100577976	GSK3-beta interaction protein	100577976		8.10656	8.18359	8.18531		8.2958	8.20376	8.24244
LOC100577977	uncharacterized LOC100577977	100577977		0	0	0		0	0	0
LOC100577978	uncharacterized LOC100577978	100577978		0	0	0		0	0	0
LOC100577980	uncharacterized LOC100577980	100577980		8.12152	8.3438	8.09681		8.34786	8.53398	8.48159
LOC100577981	insulin-like growth factor-binding protein	100577981		3.66461	3.71649	3.68875		3.77685	3.65904	3.64692
LOC100577982	RPII140-upstream gene protein	100577982		10.4579	10.4569	10.6446		10.5814	10.4551	10.5278
LOC100577986	probable sodium/potassium/calcium exchanger	100577986		11.3252	11.4994	11.5064		11.6306	11.6197	11.4757
LOC100577988	uncharacterized protein PFB0145c	100577988		9.76593	9.72532	9.75665		9.92696	9.76236	9.88089
LOC100577992	iron-sulfur cluster co-chaperone protein HscB	100577992		7.01861	6.93859	6.97669		6.88967	6.74558	6.86281
LOC100577995	uncharacterized LOC100577995	100577995		11.6175	11.708	11.6244		11.876	11.8385	11.7689
LOC100577996	uncharacterized LOC100577996	100577996		7.72216	7.76682	7.64662		7.71949	7.67494	7.73913
LOC100577997	CAPA peptides	100577997		7.21206	7.07304	7.32291		7.43051	7.2338	7.31886
LOC100577998	origin recognition complex subunit 3	100577998		0	0	0		0	0	0
LOC100577999	uncharacterized LOC100577999	100577999		0	0	0		0	0	0
LOC100578001	uncharacterized LOC100578001	100578001		0.555693	0.536854	0.593928		0.544839	0.576298	0.545999
LOC100578002	thioredoxin	100578002		8.63766	8.60794	8.67869		8.0322	8.419	8.33115
LOC100578005	nucleolar protein 56	100578005		10.1377	10.2233	10.1843		10.1325	10.1263	10.1141
LOC100578006	inorganic pyrophosphatase	100578006		11.3529	11.3176	11.2263		11.3999	11.4072	11.424
LOC100578011	kinetochore protein ndc80	100578011		7.33205	7.27544	7.28397		7.36324	7.14586	7.24902
LOC100578014	CCAAT/enhancer-binding protein zeta	100578014		10.4749	10.5159	10.481		10.6314	10.5555	10.6657
LOC100578015	centrosomal protein of 104 kDa	100578015		12.3096	12.2864	12.3		12.2842	12.2163	12.2376
LOC100578016	uncharacterized LOC100578016	100578016		0	0	0		0	0	0
LOC100578017	uncharacterized LOC100578017	100578017		9.51983	9.4111	9.4433		9.4362	9.31976	9.43565
LOC100578019	uncharacterized LOC100578019	100578019		2.98445	2.86604	2.85768		2.98401	2.91974	2.9005
LOC100578020	uncharacterized LOC100578020	100578020		6.9526	6.80823	6.78249		6.78292	6.77789	6.92602
LOC100578023	SIFamide-related peptide	100578023		9.72068	9.58204	9.80805		9.57767	9.71201	9.43807
LOC100578025	probable serine/threonine-protein kinase samkC	100578025		0	0	0		0	0	0
LOC100578030	antitrypsin	100578030		11.6462	11.7397	11.8862		11.7535	11.8313	11.8378
LOC100578031	BTB/POZ domain-containing protein 6-B	100578031		11.6414	11.6335	11.7322		11.8017	11.7342	11.5783
LOC100578034	uncharacterized LOC100578034	100578034		0	0	0		0	0	0
LOC100578035	sphingolipid delta(4)-desaturase DES1	100578035		10.2099	10.0868	10.1533		10.0857	9.95729	10.0365
LOC100578040	rotatin	100578040		10.7595	10.8449	10.8683		10.6752	10.9073	10.7026
LOC100578041	uncharacterized LOC100578041	100578041		0	0	0		0	0	0
LOC100578042	nose resistant to fluoxetine protein 6	100578042		-0.522895	-0.547526	-0.540095		-0.539847	-0.547279	-0.547227
LOC100578044	F-box/LRR-repeat protein 7	100578044		0	0	0		0	0	0
LOC100578045	uncharacterized LOC100578045	100578045		6.0707	6.01	6.09204		5.9703	5.75801	5.76887
LOC100578046	probable G-protein coupled receptor Mth-like 1	100578046		0	0	0		0	0	0
LOC100578048	uncharacterized LOC100578048	100578048		-0.039217	-0.0393581	-0.0390755		-0.0390445	-0.0309531	-0.0389129
LOC100578051	uncharacterized LOC100578051	100578051		10.5373	10.812	10.7981		10.6627	10.8265	10.7862
LOC100578053	uncharacterized LOC100578053	100578053		0	0	0		0	0	0
LOC100578055	uncharacterized LOC100578055	100578055		3.30932	3.29551	3.26145		3.31917	3.23344	3.28388
LOC100578057	uncharacterized LOC100578057	100578057		0	0	0		0	0	0
LOC100578059	vasorin	100578059		0	0	0		0	0	0
LOC100578060	uncharacterized LOC100578060	100578060		5.19986	5.30749	5.30481		5.34196	5.25157	5.27226
LOC100578061	late cornified envelope-like proline-rich	100578061		5.40121	5.27678	5.31548		5.36992	5.27546	5.31046
LOC100578066	glycogen-binding subunit 76A	100578066		9.4177	9.58184	9.48498		9.38327	9.48301	9.2447
LOC100578067	enhancer of split mgamma protein	100578067		8.91338	9.09736	8.92494		9.01184	8.98855	8.95273
LOC100578068	lateral signaling target protein 2 homolog	100578068		11.1139	11.2978	11.1117		11.0427	11.3595	11.2029
LOC100578071	DNA polymerase zeta catalytic subunit	100578071		11.1357	11.0842	11.1767		11.1746	11.0911	11.176
LOC100578072	uncharacterized LOC100578072	100578072		3.9301	3.8726	3.88581		3.95997	3.82202	3.83395
LOC100578082	uncharacterized LOC100578082	100578082		0	0	0		0	0	0
LOC100578084	uncharacterized LOC100578084	100578084		8.70178	9.16664	9.16099		9.92301	10.0151	9.7531
LOC100578085	uncharacterized LOC100578085	100578085		6.37539	6.27148	6.46929		6.26618	6.39604	6.62405
LOC100578089	uncharacterized protein PF11_0213	100578089		8.96404	9.01958	8.8088		8.87589	8.81769	8.85666
LOC100578090	uncharacterized LOC100578090	100578090		12.8394	13.2019	13.1495		13.018	13.3596	13.4
LOC100578091	uncharacterized LOC100578091	100578091		2.32104	2.28504	2.28438		2.26334	2.2872	2.28157
LOC100578093	myeloid zinc finger 1	100578093		8.76266	8.65455	8.75873		8.69329	8.81523	8.65273
LOC100578100	uncharacterized LOC100578100	100578100		0	0	0		0	0	0
LOC100578101	uncharacterized LOC100578101	100578101		9.23733	9.10277	9.14767		9.31586	9.30473	9.18349
LOC100578102	ankyrin repeat domain 50	100578102		13.1258	13.2459	13.1915		13.2807	13.2895	13.3066
LOC100578104	uncharacterized LOC100578104	100578104		2.78755	2.71897	2.73398		2.81128	2.72155	2.70636
LOC100578105	coiled-coil and C2 domain-containing protein 2A	100578105		9.11738	9.28589	9.15009		9.18083	9.31728	9.30542
LOC100578106	uncharacterized LOC100578106	100578106		0	0	0		0	0	0
LOC100578107	uncharacterized LOC100578107	100578107		0	0	0		0	0	0
LOC100578109	NADPH:adrenodoxin oxidoreductase	100578109		9.66492	9.68054	9.69452		9.66204	9.62768	9.52668
LOC100578112	adenylate kinase isoenzyme 5	100578112		9.96671	10.1924	10.0217		10.4244	10.4068	10.5062
LOC100578113	protein CUSTOS	100578113		0	0	0		0	0	0
LOC100578115	uncharacterized LOC100578115	100578115		0	0	0		0	0	0
LOC100578119	protein MIS12 homolog	100578119		9.55141	9.52066	9.46246		9.36693	9.39544	9.39545
LOC100578121	uncharacterized LOC100578121	100578121		0	0	0		0	0	0
LOC100578123	uncharacterized LOC100578123	100578123		2.76648	2.76144	2.7786		2.79434	2.74314	2.77727
LOC100578126	zinc finger protein 26-like	100578126		9.3156	9.43284	9.51953		9.35005	9.43208	9.28039
LOC100578128	uncharacterized LOC100578128	100578128		0	0	0		0	0	0
LOC100578129	kinesin-like protein KIN-7I	100578129		8.65044	8.73198	8.60552		8.57043	8.59198	8.71523
LOC100578130	uncharacterized LOC100578130	100578130		0.199429	0.208518	0.200628		0.193397	0.209167	0.193546
LOC100578131	uncharacterized LOC100578131	100578131		1.22405	1.21968	1.20701		1.24377	1.19995	1.20012
LOC100578132	glutamate--cysteine ligase catalytic subunit	100578132		10.7256	10.6844	10.6578		10.719	10.6664	10.6859
LOC100578133	uncharacterized LOC100578133	100578133		0	0	0		0	0	0
LOC100578134	uncharacterized LOC100578134	100578134		11.4359	10.126	10.6893		10.5702	9.68584	9.07984
LOC100578137	uncharacterized LOC100578137	100578137		0	0	0		0	0	0
LOC100578144	mitotic apparatus protein p62	100578144		6.1232	6.27626	6.33523		6.23577	6.19699	6.13767
LOC100578146	meiosis-specific coiled-coil domain-containing	100578146		6.66826	6.91643	6.97672		6.77898	6.87148	6.80277
LOC100578151	potassium/sodium hyperpolarization-activated	100578151		4.37563	4.53214	4.37827		4.25248	4.3586	4.44016
LOC100578154	uncharacterized LOC100578154	100578154		5.35594	5.37499	5.30906		5.28691	5.2733	5.27494
LOC100578156	uncharacterized LOC100578156	100578156		0	0	0		0	0	0
LOC100578157	guanine nucleotide-binding protein subunit	100578157		7.09083	6.93499	7.17061		6.9509	7.14669	7.06333
LOC100578159	zinc finger matrin-type protein CG9776	100578159		12.615	12.6965	12.6521		12.8819	12.7446	12.7889
LOC100578161	apoptotic chromatin condensation inducer in the	100578161		11.584	11.6087	11.5871		11.6352	11.6489	11.6656
LOC100578162	uncharacterized LOC100578162	100578162		0	0	0		0	0	0
LOC100578165	uncharacterized LOC100578165	100578165		6.76823	6.92269	6.86758		6.98968	6.93069	7.01199
LOC100578168	glycoprotein 3-alpha-L-fucosyltransferase A	100578168		10.8673	11.2443	11.1189		11.1519	11.3169	11.2453
LOC100578170	uncharacterized LOC100578170	100578170		10.3338	9.99271	10.3044		10.0773	10.0965	10.0881
LOC100578173	uncharacterized LOC100578173	100578173		8.6301	9.15551	8.43878		8.73208	8.57162	9.0415
LOC100578177	uncharacterized LOC100578177	100578177		9.93094	9.80448	9.90375		9.71764	9.82893	9.87984
LOC100578184	uncharacterized LOC100578184	100578184		0	0	0		0	0	0
LOC100578187	uncharacterized LOC100578187	100578187		0	0	0		0	0	0
LOC100578188	phosphatidylinositol-glycan biosynthesis class F	100578188		8.49311	8.46838	8.51964		8.3567	8.41922	8.35727
LOC100578191	uncharacterized LOC100578191	100578191		8.18117	8.06258	8.20179		8.04177	7.90591	8.0396
LOC100578193	uncharacterized LOC100578193	100578193		5.04193	5.16063	5.07934		5.11012	5.18461	5.25275
LOC100578194	uncharacterized LOC100578194	100578194		8.00787	8.11968	7.9455		7.95591	8.0581	8.02311
LOC100578200	uncharacterized LOC100578200	100578200		7.74948	7.839	7.84698		7.78888	7.5861	7.51893
LOC100578201	uncharacterized LOC100578201	100578201		10.6242	10.7026	10.6465		10.7995	10.7498	10.7199
LOC100578205	uncharacterized LOC100578205	100578205		9.30233	9.08002	9.19878		9.11759	9.12788	9.0506
LOC100578207	pickpocket protein 19	100578207		4.77082	4.72682	4.65356		4.9505	4.9101	4.75324
LOC100578209	BTB/POZ domain-containing protein 6-B	100578209		0	0	0		0	0	0
LOC100578212	tektin-3	100578212		0	0	0		0	0	0
LOC100578213	probable serine/threonine-protein kinase dyrk2	100578213		6.93028	7.01239	6.8861		6.72321	6.93233	6.76218
LOC100578215	N-acetylgalactosaminyltransferase 6	100578215		10.3345	10.3131	10.3169		10.7089	10.5763	10.4418
LOC100578218	NADH dehydrogenase [ubiquinone] 1 alpha	100578218		10.5612	10.414	10.4581		10.2716	10.2195	10.2409
LOC100578220	uncharacterized LOC100578220	100578220		8.00392	7.70341	7.70777		7.62214	7.84649	7.78782
LOC100578223	succinate dehydrogenase assembly factor 4	100578223		4.88928	4.86112	4.80341		4.80807	4.75824	4.83502
LOC100578226	zinc finger protein GLI1	100578226		11.8825	12.0378	12.0611		12.0612	12.1635	12.1803
LOC100578227	uncharacterized LOC100578227	100578227		3.57265	3.63787	3.60107		3.59628	3.67124	3.58905
LOC100578232	notch homolog 2 N-terminal-like protein	100578232		10.0125	9.90933	10.0358		9.61798	9.73578	9.79778
LOC100578233	dynein regulatory complex protein 1	100578233		6.51928	6.39599	6.20653		6.51625	6.8795	6.29934
LOC100578235	DNA-directed RNA polymerase I subunit RPA12	100578235		9.02982	9.00817	8.90567		8.83136	8.81575	8.79905
LOC100578236	RNA-binding protein Musashi homolog 2	100578236		8.0593	7.96625	7.96361		8.1519	8.17143	8.04809
LOC100578237	uncharacterized protein PF11_0213	100578237		9.36722	9.20155	9.18528		9.25357	9.28163	9.31068
LOC100578238	leucine-rich repeat transmembrane protein FLRT3	100578238		9.0028	9.07353	8.94637		8.79775	9.01428	8.98851
LOC100578239	cilia- and flagella-associated protein 70	100578239		8.80612	8.91159	8.71301		8.866	8.9275	8.68598
LOC100578243	proteasome subunit alpha type-6	100578243		6.24988	6.26789	6.16528		6.06822	6.27701	6.20144
LOC100578245	uncharacterized LOC100578245	100578245		9.2978	9.16752	9.24216		9.12727	9.11722	9.06822
LOC100578246	myosin-7B	100578246		10.5284	10.5127	10.6099		10.6048	10.4793	10.5456
LOC100578247	sodium channel protein Nach	100578247		4.93246	4.9583	5.06777		4.98688	4.90897	4.93348
LOC100578248	uncharacterized serine-rich protein C215.13	100578248		10.2428	10.5409	10.3867		10.2982	10.544	10.3125
LOC100578249	uncharacterized LOC100578249	100578249		6.15114	6.26797	6.14214		6.01378	6.16367	6.10002
LOC100578253	Golgi integral membrane protein 4	100578253		11.1234	11.1839	11.1968		11.2212	11.2231	11.2338
LOC100578254	uncharacterized LOC100578254	100578254		0	0	0		0	0	0
LOC100578255	ras GTPase-activating-like protein IQGAP1	100578255		8.54143	8.51823	8.53574		8.51293	8.44724	8.27444
LOC100578257	uncharacterized LOC100578257	100578257		9.87576	9.81427	9.89715		10.0675	10.005	9.89457
LOC100578259	zinc finger HIT domain-containing protein 2	100578259		0	0	0		0	0	0
LOC100578260	WD repeat-containing protein 91	100578260		10.2949	10.3185	10.3021		10.3472	10.3448	10.3817
LOC100578261	uncharacterized LOC100578261	100578261		6.84174	6.92754	6.94211		7.14969	7.07729	6.90697
LOC100578262	uncharacterized LOC100578262	100578262		11.4834	11.5455	11.4961		11.5213	11.5519	11.5449
LOC100578263	uncharacterized LOC100578263	100578263		4.84729	4.86428	4.95105		4.93556	4.81593	4.78736
LOC100578265	uncharacterized LOC100578265	100578265		-2.32564	-2.3257	-2.32558		-2.32557	-2.32555	-2.32553
LOC100578266	probable deoxyhypusine synthase	100578266		10.9822	10.8986	11.0133		10.8222	10.8968	10.8856
LOC100578269	uncharacterized LOC100578269	100578269		5.69035	5.71547	5.764		5.74971	5.73531	5.62215
LOC100578271	uncharacterized protein PF11_0213	100578271		12.0577	11.9695	11.8752		11.9696	12.005	11.9711
LOC100578276	uncharacterized LOC100578276	100578276		2.91138	2.94802	2.93709		2.89375	3.02176	2.92038
LOC100578277	U11/U12 small nuclear ribonucleoprotein 25 kDa	100578277		7.59009	7.50151	7.46732		7.46086	7.52155	7.55486
LOC100578281	rab3 GTPase-activating protein non-catalytic	100578281		11.7486	11.7298	11.7739		11.7152	11.7212	11.7277
LOC100578283	uncharacterized LOC100578283	100578283		4.15591	4.2804	4.22643		4.25007	4.20185	4.14567
LOC100578285	uncharacterized LOC100578285	100578285		3.37848	3.35495	3.31973		3.31566	3.25262	3.29529
LOC100578286	flavin-containing monooxygenase FMO GS-OX-like	100578286		9.38047	9.24447	9.3153		9.41051	9.4145	9.27905
LOC100578289	oocyte zinc finger protein XlCOF6	100578289		1.07295	1.08191	1.07429		1.06709	1.07509	1.06736
LOC100578296	probable G-protein coupled receptor B0563.6	100578296		11.0401	11.0167	10.8755		10.8129	11.1506	11.0183
LOC100578298	probable serine/threonine-protein kinase	100578298		10.1752	10.0605	10.254		10.1395	10.2386	10.2182
LOC100578300	uncharacterized LOC100578300	100578300		0.979159	0.984065	0.993868		1.009	0.9796	1.013
LOC100578307	multiple inositol polyphosphate phosphatase 1	100578307		0	0	0		0	0	0
LOC100578309	uncharacterized LOC100578309	100578309		7.68675	7.79542	7.60874		7.89083	7.81086	7.83105
LOC100578311	UMP-CMP kinase	100578311		10.5065	10.5348	10.6408		10.3533	10.5066	10.5531
LOC100578314	monocarboxylate transporter 10	100578314		10.9897	11.2648	11.2958		11.0784	11.3477	11.272
LOC100578316	uncharacterized LOC100578316	100578316		-0.392631	-0.39376	-0.398689		-0.398666	-0.398626	-0.390195
LOC100578317	uncharacterized LOC100578317	100578317		7.33632	7.46837	7.62912		6.95501	7.00017	7.33036
LOC100578320	uncharacterized LOC100578320	100578320		4.04885	4.0496	4.03537		4.13845	4.15357	4.17294
LOC100578321	host cell factor 2	100578321		12.1781	12.3438	12.2515		12.3094	12.2926	12.3324
LOC100578323	probable phospholipid-transporting ATPase IF	100578323		7.75562	7.71176	7.77061		7.36197	7.73238	7.4944
LOC100578329	fatty acyl-CoA reductase wat	100578329		8.22161	7.62312	8.083		7.72727	7.95739	7.9036
LOC100578330	uncharacterized LOC100578330	100578330		0	0	0		0	0	0
LOC100578332	uncharacterized LOC100578332	100578332		9.95645	10.1281	10.0993		10.2704	10.1489	10.1173
LOC100578334	transcription factor 21	100578334		0.396986	0.396806	0.397167		0.397206	0.397276	0.397375
LOC100578337	uncharacterized LOC100578337	100578337		8.01904	8.01089	8.01574		8.0411	8.0087	8.02214
LOC100578339	condensin-2 complex subunit D3	100578339		0	0	0		0	0	0
LOC100578341	uncharacterized LOC100578341	100578341		0	0	0		0	0	0
LOC100578343	uncharacterized LOC100578343	100578343		10.7112	10.7624	10.7666		10.6672	10.6669	10.7305
LOC100578345	uncharacterized LOC100578345	100578345		6.91721	7.57833	7.04533		7.55901	7.60873	7.60417
LOC100578346	uncharacterized LOC100578346	100578346		9.88033	9.96773	9.82698		9.77006	9.78585	9.79593
LOC100578347	uncharacterized LOC100578347	100578347		0	0	0		0	0	0
LOC100578349	uncharacterized LOC100578349	100578349		10.4643	11.1192	10.9719		11.0687	11.1597	11.1499
LOC100578352	ionotropic receptor 75a-like	100578352		-0.133472	-0.128438	-0.133346		-0.11117	-0.13327	-0.116465
LOC100578353	uncharacterized LOC100578353	100578353		5.97054	5.89045	5.86063		6.04112	5.98604	5.88126
LOC100578354	uncharacterized LOC100578354	100578354		0	0	0		0	0	0
LOC100578355	zinc finger protein 484	100578355		10.1908	10.0569	10.0723		10.0396	10.0565	10.0066
LOC100578356	apoptotic protease-activating factor 1-like	100578356		9.51964	9.57519	9.42301		9.55577	9.54699	9.52294
LOC100578357	uncharacterized LOC100578357	100578357		1.9154	1.9408	1.91998		1.89885	1.89945	1.90869
LOC100578360	dnaJ homolog subfamily C member 21	100578360		0	0	0		0	0	0
LOC100578361	uncharacterized LOC100578361	100578361		9.7248	9.51791	9.65152		9.6326	9.63605	9.74248
LOC100578363	protein Ycf2	100578363		9.51193	9.50852	9.51067		9.39496	9.57716	9.40242
LOC100578366	uncharacterized LOC100578366	100578366		0	0	0		0	0	0
LOC100578367	uncharacterized LOC100578367	100578367		4.0577	4.14694	4.05708		4.1507	4.0522	4.0641
LOC100578368	uncharacterized LOC100578368	100578368		11.9384	11.9193	12.206		12.2216	12.0196	12.2125
LOC100578370	protein inturned	100578370		10.2761	10.1439	10.1612		10.0985	10.1079	10.043
LOC100578375	uncharacterized LOC100578375	100578375		0	0	0		0	0	0
LOC100578378	uncharacterized LOC100578378	100578378		0	0	0		0	0	0
LOC100578380	tRNA (guanine-N(7)-)-methyltransferase	100578380		7.53738	7.51582	7.53598		7.33443	7.6125	7.64625
LOC100578382	interaptin	100578382		9.3881	9.31786	9.34999		9.60439	9.20764	9.45252
LOC100578386	jouberin	100578386		10.102	10.0979	10.2762		10.1795	10.2076	10.3353
LOC100578388	uncharacterized LOC100578388	100578388		12.2766	12.1923	12.2809		12.1349	12.204	12.1534
LOC100578389	uncharacterized LOC100578389	100578389		8.17784	8.35222	8.39086		8.36826	8.47145	8.27887
LOC100578391	uncharacterized LOC100578391	100578391		0.109613	0.109463	0.109764		0.109797	0.117734	0.143226
LOC100578394	uncharacterized LOC100578394	100578394		0	0	0		0	0	0
LOC100578397	uncharacterized LOC100578397	100578397		9.98615	9.96792	9.92788		9.77697	9.81785	9.78784
LOC100578399	ribonuclease P protein subunit p25-like protein	100578399		6.21971	6.20815	6.05869		6.15611	6.13025	6.1116
LOC100578400	uncharacterized LOC100578400	100578400		0	0	0		0	0	0
LOC100578404	uncharacterized LOC100578404	100578404		10.9256	11.0108	10.9485		11.0187	11.0041	10.9299
LOC100578406	asparagine-rich zinc finger protein AZF1	100578406		9.33162	9.20817	9.19527		9.27718	9.21378	9.11789
LOC100578409	uncharacterized LOC100578409	100578409		0	0	0		0	0	0
LOC100578412	uncharacterized LOC100578412	100578412		2.27123	2.1929	2.2439		2.23842	2.22577	2.19493
LOC100578413	uncharacterized LOC100578413	100578413		9.35718	9.4728	9.36135		9.54967	9.5554	9.64522
LOC100578417	uncharacterized LOC100578417	100578417		7.19434	7.30226	7.37576		7.58872	7.30697	7.0955
LOC100578418	uncharacterized LOC100578418	100578418		6.61415	6.60316	6.65451		6.69504	6.63232	6.53994
LOC100578420	uncharacterized LOC100578420	100578420		8.75397	8.89825	9.00121		9.30228	8.97782	9.02954
LOC100578421	uncharacterized LOC100578421	100578421		8.25493	8.21717	8.34114		8.1646	8.09661	7.98097
LOC100578423	uncharacterized LOC100578423	100578423		8.34753	8.20538	8.31062		8.50953	8.32454	8.52264
LOC100578424	uncharacterized LOC100578424	100578424		8.06574	8.07498	8.09965		8.06152	7.924	7.91869
LOC100578428	lipid storage droplets surface-binding protein	100578428		7.87873	7.80361	7.81743		7.54596	7.72259	7.83039
LOC100578429	centrosomal protein of 152 kDa	100578429		9.24066	9.31723	9.09795		9.48309	9.3561	9.38322
LOC100578430	uncharacterized LOC100578430	100578430		5.22644	5.43567	5.3133		5.28785	5.72323	5.41411
LOC100578433	transmembrane protein 131	100578433		11.3234	11.3467	11.3278		11.4414	11.3759	11.3403
LOC100578434	sushi	100578434		8.32588	7.94909	8.615		8.36472	8.24432	8.4036
LOC100578436	uncharacterized LOC100578436	100578436		3.86084	3.93656	3.82574		3.79724	3.80643	3.84212
LOC100578437	ataxin-7-like protein 1	100578437		8.8845	8.97479	9.37681		9.18802	8.98752	9.01176
LOC100578438	uncharacterized LOC100578438	100578438		4.42821	4.36016	4.28116		4.489	4.37579	4.32339
LOC100578439	chascon-like	100578439		11.0241	10.8782	10.9301		10.9411	11.1764	11.1808
LOC100578440	uncharacterized LOC100578440	100578440		6.09847	6.13022	6.10105		6.34927	6.06986	6.08161
LOC100578442	uncharacterized LOC100578442	100578442		-0.0197643	-0.0386146	-0.0383372		-0.0383068	-0.0302919	-0.0296436
LOC100578443	uncharacterized LOC100578443	100578443		8.17769	7.96076	8.1558		7.86339	7.89159	7.96985
LOC100578444	uncharacterized LOC100578444	100578444		2.78335	2.71592	2.76768		2.81781	2.83707	2.75237
LOC100578445	uncharacterized LOC100578445	100578445		10.9541	10.7587	10.8677		10.7626	10.7456	10.8788
LOC100578446	pituitary homeobox x	100578446		5.18357	5.31928	5.22476		5.19729	5.23995	5.20639
LOC100578448	uncharacterized LOC100578448	100578448		6.7643	6.58585	6.50147		6.58575	6.46776	6.49017
LOC100578450	histone-lysine N-methyltransferase SETD2	100578450		11.6789	11.7475	11.6648		11.7768	11.7284	11.7144
LOC100578454	uncharacterized LOC100578454	100578454		0	0	0		0	0	0
LOC100578455	uncharacterized LOC100578455	100578455		7.2083	6.84217	6.99663		6.83919	6.84231	6.81833
LOC100578458	uncharacterized LOC100578458	100578458		0	0	0		0	0	0
LOC100578461	uncharacterized LOC100578461	100578461		4.62361	4.63145	4.6474		4.73156	4.62056	4.58519
LOC100578464	uncharacterized LOC100578464	100578464		10.6124	9.88845	10.6313		10.0052	10.0575	10.5135
LOC100578466	uncharacterized LOC100578466	100578466		11.2044	11.2794	11.2997		11.4361	11.2642	11.2454
LOC100578467	protein Star	100578467		8.87344	9.08784	9.14717		9.28197	9.48605	9.47346
LOC100578468	uncharacterized LOC100578468	100578468		-0.607882	-0.602793	-0.60054		-0.60777	-0.599861	-0.607685
LOC100578472	uncharacterized LOC100578472	100578472		0	0	0		0	0	0
LOC100578473	protein FAM177A1	100578473		9.63805	9.35596	9.43175		9.3385	9.22707	9.2194
LOC100578474	uncharacterized LOC100578474	100578474		7.16021	7.03335	7.07305		6.85998	6.92195	7.11353
LOC100578475	uncharacterized LOC100578475	100578475		-0.179358	-0.179481	-0.179234		-0.149638	-0.171271	-0.179092
LOC100578476	uncharacterized LOC100578476	100578476		6.75123	6.94297	6.86991		6.67735	6.72939	6.77247
LOC100578478	uncharacterized LOC100578478	100578478		7.37451	7.14829	7.44317		7.17249	7.19051	7.33984
LOC100578479	DNA polymerase delta subunit 3	100578479		9.19755	9.17303	9.28031		9.07005	9.14123	9.15159
LOC100578482	zinc finger protein 629-like	100578482		8.9845	8.92792	9.00393		8.93476	8.86611	8.909
LOC100578483	probable DNA primase large subunit	100578483		8.44814	8.47014	8.36339		8.35984	8.41025	8.21002
LOC100578484	uncharacterized LOC100578484	100578484		7.09292	7.10818	7.17987		7.03559	6.72263	7.1683
LOC100578498	tricalbin-3	100578498		9.29786	9.4957	9.3655		9.25569	9.46337	9.25637
LOC100578502	uncharacterized LOC100578502	100578502		3.91446	3.84751	3.75826		3.81592	3.73215	3.76726
LOC100578503	negative elongation factor B	100578503		9.74252	9.75416	9.72077		9.7561	9.68155	9.60936
LOC100578507	maf-like protein Athe_1300	100578507		9.1419	9.01201	9.0064		8.86413	9.14833	9.16025
LOC100578508	uncharacterized LOC100578508	100578508		1.77092	1.72118	1.72418		1.71701	1.71718	1.71743
LOC100578512	hydrocephalus-inducing protein	100578512		2.49576	2.52468	2.52237		2.48827	2.49744	2.48352
LOC100578513	KIF1-binding protein homolog	100578513		10.7937	10.5398	10.7		10.6906	10.7034	10.5885
LOC100578514	keratinocyte proline-rich protein	100578514		2.53553	2.53368	2.58687		2.58877	2.53058	2.55628
LOC100578515	uncharacterized LOC100578515	100578515		10.7597	10.8488	10.8835		10.8029	10.9414	10.911
LOC100578519	uncharacterized protein PF11_0207	100578519		9.24889	9.31582	9.19017		9.11196	9.35539	9.15343
LOC100578522	peroxisomal biogenesis factor 19	100578522		10.4796	10.4155	10.4678		10.3815	10.3732	10.3663
LOC100578523	protein glass	100578523		8.79614	8.7244	8.84697		9.06225	8.90823	8.82786
LOC100578524	uncharacterized LOC100578524	100578524		0	0	0		0	0	0
LOC100578526	solute carrier family 35 member E2	100578526		9.22596	9.10637	9.02267		8.83736	8.89918	8.90815
LOC100578529	zinc finger protein 701	100578529		11.3229	11.4139	11.3884		11.5738	11.5245	11.4092
LOC100578530	E3 SUMO-protein ligase NSE2	100578530		0	0	0		0	0	0
LOC100578532	uncharacterized LOC100578532	100578532		2.02187	1.98219	1.98017		1.98813	2.05792	1.97339
LOC100578534	TP53-regulated inhibitor of apoptosis 1	100578534		10.4779	10.2128	10.2347		9.91383	10.0327	10.0885
LOC100578537	UV radiation resistance-associated gene protein	100578537		10.477	10.4239	10.4264		10.5387	10.545	10.5357
LOC100578540	coiled-coil-helix-coiled-coil-helix	100578540		5.89252	5.86791	5.8689		5.66721	6.02887	5.89572
LOC100578542	FMRFamide	100578542		9.06349	9.13777	9.12737		9.42545	9.21936	9.32812
LOC100578543	uncharacterized LOC100578543	100578543		0	0	0		0	0	0
LOC100578544	uncharacterized LOC100578544	100578544		4.29859	4.35407	4.3002		4.31081	4.36498	4.32097
LOC100578546	uncharacterized LOC100578546	100578546		10.261	10.1567	10.2036		9.97051	10.0245	10.0725
LOC100578547	uncharacterized LOC100578547	100578547		7.59694	7.40893	7.45934		7.51431	7.57979	7.22242
LOC100578548	uncharacterized LOC100578548	100578548		5.0931	5.03841	5.00597		5.02403	5.21441	5.1491
LOC100578551	39S ribosomal protein L34	100578551		9.70337	9.48817	9.63627		9.2788	9.33187	9.31858
LOC100578555	uncharacterized LOC100578555	100578555		0.319068	0.317858	0.320283		0.313044	0.344283	0.313206
LOC100578556	putative uncharacterized protein DDB_G0282133	100578556		11.0311	11.1797	10.9985		11.2945	11.1714	11.2477
LOC100578557	solute carrier family 46 member 3	100578557		9.82049	9.91023	9.86706		10.1371	10.1025	10.0897
LOC100578558	uncharacterized LOC100578558	100578558		0	0	0		0	0	0
LOC100578559	zinc finger protein 724-like	100578559		9.28542	9.31221	9.26446		9.1835	9.23085	9.23639
LOC100578560	28S ribosomal protein S18c	100578560		9.42368	9.41637	9.45577		9.20721	9.38023	9.32227
LOC100578561	early growth response protein 1	100578561		0.476524	0.502009	0.533214		0.506394	0.484743	0.493809
LOC100578562	uncharacterized LOC100578562	100578562		0	0	0		0	0	0
LOC100578563	putative uncharacterized protein DDB_G0286901	100578563		10.4	10.33	10.3602		10.445	10.4667	10.4608
LOC100578566	uncharacterized LOC100578566	100578566		0	0	0		0	0	0
LOC100578568	uncharacterized LOC100578568	100578568		0	0	0		0	0	0
LOC100578571	uncharacterized LOC100578571	100578571		0	0	0		0	0	0
LOC100578572	uncharacterized LOC100578572	100578572		3.73939	3.82594	3.6954		3.76879	3.75961	3.90426
LOC100578575	myosin-51	100578575		8.22334	8.10844	8.12129		8.06151	8.19246	7.9333
LOC100578576	smoothelin-like protein 1	100578576		0	0	0		0	0	0
LOC100578577	uncharacterized LOC100578577	100578577		-1.48566	-1.48182	-1.48529		-1.48521	-1.48508	-1.48491
LOC100578579	uncharacterized LOC100578579	100578579		11.4026	11.3097	11.483		11.3646	11.2805	11.3948
LOC100578580	guanine nucleotide exchange factor MSS4 homolog	100578580		9.115	9.00527	8.98979		8.81636	8.94615	9.03652
LOC100578581	uncharacterized protein C1orf158	100578581		7.81157	7.90484	7.87443		7.74958	7.75566	7.83665
LOC100578584	uncharacterized LOC100578584	100578584		8.35669	8.18615	8.51898		8.47254	8.24273	8.42644
LOC100578585	uncharacterized LOC100578585	100578585		0	0	0		0	0	0
LOC100578586	mediator of RNA polymerase II transcription	100578586		8.1018	8.08561	8.1696		7.77167	8.07689	7.66798
LOC100578587	putative uncharacterized protein DDB_G0282133	100578587		2.62424	2.62046	2.62608		2.59895	2.58487	2.59427
LOC100578589	uncharacterized LOC100578589	100578589		6.69649	6.85376	6.87252		6.8275	6.81844	6.95585
LOC100578592	uncharacterized LOC100578592	100578592		3.79424	3.86699	3.83496		3.83696	3.87076	3.85361
LOC100578593	uncharacterized LOC100578593	100578593		3.77365	3.72646	3.76963		3.79367	3.71618	3.71095
LOC100578596	uncharacterized LOC100578596	100578596		0	0	0		0	0	0
LOC100578597	putative uncharacterized protein DDB_G0282133	100578597		12.0879	12.1191	12.1516		12.1523	12.1036	12.1162
LOC100578600	uncharacterized LOC100578600	100578600		0	0	0		0	0	0
LOC100578602	Hermansky-Pudlak syndrome 5 protein homolog	100578602		0	0	0		0	0	0
LOC100578606	uncharacterized LOC100578606	100578606		8.18391	7.96646	8.10382		7.89839	8.03724	7.96974
LOC100578608	uncharacterized LOC100578608	100578608		0	0	0		0	0	0
LOC100578609	uncharacterized LOC100578609	100578609		9.43811	9.47971	9.55679		9.65322	9.44305	9.61101
LOC100578611	uncharacterized LOC100578611	100578611		11.0835	11.5035	11.3758		11.3369	11.3667	11.2585
LOC100578613	uncharacterized LOC100578613	100578613		6.19982	6.32965	6.39631		6.26176	6.29223	6.34743
LOC100578614	tctex1 domain-containing protein 1	100578614		0	0	0		0	0	0
LOC100578617	uncharacterized LOC100578617	100578617		1.11124	1.15382	1.12781		1.11411	1.09932	1.10794
LOC100578618	uncharacterized LOC100578618	100578618		2.27779	2.24692	2.2199		2.22767	2.22091	2.21341
LOC100578621	uncharacterized LOC100578621	100578621		0	0	0		0	0	0
LOC100578623	uncharacterized LOC100578623	100578623		0.687834	0.673333	0.670689		0.66347	0.687012	0.672136
LOC100578624	delta(3	100578624		9.42363	9.3646	9.27934		9.19691	9.3714	9.38459
LOC100578625	tetra-peptide repeat homeobox protein 1	100578625		-0.899157	-0.899229	-0.899033		-0.891854	-0.898696	-0.898409
LOC100578628	NADH--cytochrome b5 reductase 1	100578628		8.49375	8.33229	8.44865		8.27698	8.40607	8.37729
LOC100578629	uncharacterized LOC100578629	100578629		9.62154	9.44078	9.62689		9.62239	9.4582	9.60588
LOC100578631	uncharacterized LOC100578631	100578631		11.2343	11.4779	11.1607		11.4755	11.6713	11.4294
LOC100578641	uncharacterized LOC100578641	100578641		0	0	0		0	0	0
LOC100578649	uncharacterized LOC100578649	100578649		2.14925	2.19118	2.17631		2.11339	2.13701	2.13073
LOC100578651	uncharacterized LOC100578651	100578651		1.43776	1.44152	1.43918		1.43197	1.44003	1.45752
LOC100578653	twinkle protein	100578653		9.95299	9.90221	9.90108		9.90579	9.99489	9.9201
LOC100578654	uncharacterized LOC100578654	100578654		7.77033	7.53695	7.72278		7.56616	7.48128	7.34502
LOC100578657	uncharacterized LOC100578657	100578657		9.18474	8.81774	9.20073		8.91042	8.87075	8.80192
LOC100578659	uncharacterized LOC100578659	100578659		0	0	0		0	0	0
LOC100578660	eukaryotic translation initiation factor 2	100578660		11.4409	11.4362	11.3369		11.5237	11.4482	11.4333
LOC100578661	KICSTOR complex protein SZT2	100578661		11.9924	11.9907	11.9822		11.9673	12.0463	11.9307
LOC100578662	cadherin EGF LAG seven-pass G-type receptor 1	100578662		9.7013	9.78393	9.73525		9.82626	9.71984	9.66584
LOC100578664	organic solute transporter alpha-like protein	100578664		3.10537	3.14146	3.10657		3.11534	3.14803	3.11482
LOC100578665	uncharacterized LOC100578665	100578665		8.4718	8.21922	8.40198		8.45658	8.4702	8.28375
LOC100578666	uncharacterized LOC100578666	100578666		0	0	0		0	0	0
LOC100578667	uncharacterized LOC100578667	100578667		0	0	0		0	0	0
LOC100578668	glutamic acid-rich protein	100578668		4.18194	4.25475	4.17083		4.15554	4.14938	4.20215
LOC100578669	uncharacterized LOC100578669	100578669		0	0	0		0	0	0
LOC100578670	uncharacterized LOC100578670	100578670		0	0	0		0	0	0
LOC100578672	putative uncharacterized protein DDB_G0271606	100578672		6.98417	6.92987	7.07693		6.83492	6.87492	6.87129
LOC100578674	disks large-associated protein 5	100578674		8.61883	8.60442	8.64524		8.53761	8.57531	8.65162
LOC100578675	uncharacterized LOC100578675	100578675		0	0	0		0	0	0
LOC100578678	uncharacterized LOC100578678	100578678		10.1249	10.2382	10.3853		10.4055	10.3518	10.2698
LOC100578680	uncharacterized LOC100578680	100578680		11.311	11.2333	11.3637		11.4855	11.3073	11.307
LOC100578684	uncharacterized LOC100578684	100578684		8.60256	8.69504	8.68902		8.19942	8.39382	8.43065
LOC100578685	odorant receptor 94b	100578685		1.73855	1.80325	1.76067		1.80437	1.75504	1.81291
LOC100578691	rhoGEF domain-containing protein gxcJ	100578691		9.2134	8.90511	8.87939		8.90808	8.76122	8.85048
LOC100578694	zinc finger protein 3	100578694		10.993	10.9719	10.9856		11.0681	11.0633	11.1645
LOC100578696	uncharacterized LOC100578696	100578696		9.73247	9.8051	9.73639		9.73544	9.91363	9.88927
LOC100578697	THUMP domain-containing protein 1 homolog	100578697		9.40592	9.19656	9.23893		9.19983	9.26404	9.13057
LOC100578698	uncharacterized LOC100578698	100578698		10.719	11.0043	10.9514		10.7384	10.9958	10.8867
LOC100578699	uncharacterized LOC100578699	100578699		4.28793	4.41088	4.3497		4.22601	4.29024	4.23058
LOC100578703	uncharacterized LOC100578703	100578703		6.17123	6.08289	6.26659		6.2122	6.16277	6.21686
LOC100578704	tubulin delta chain	100578704		8.55555	8.37044	8.41882		8.32981	8.61512	8.20426
LOC100578705	uncharacterized LOC100578705	100578705		13.0797	13.3234	13.302		13.3605	13.3924	13.1178
LOC100578706	uncharacterized LOC100578706	100578706		11.1001	11.0408	11.0416		11.2476	11.1691	11.3205
LOC100578708	protein Star	100578708		9.82182	9.70241	9.69768		9.78061	9.84775	9.70953
LOC100578709	uncharacterized LOC100578709	100578709		11.3342	11.3709	11.3441		11.4449	11.4674	11.3901
LOC100578713	uncharacterized LOC100578713	100578713		9.14309	9.09274	9.21334		8.95166	8.97613	8.99662
LOC100578714	F-box only protein 39	100578714		9.0993	9.31947	9.24467		9.36504	9.64814	9.4749
LOC100578715	protein wntless	100578715		9.2179	9.29532	9.24235		9.3729	9.21838	9.12155
LOC100578716	protein singed wings 2	100578716		4.81325	4.78388	4.76097		4.75932	4.83406	4.79386
LOC100578718	protein distal antenna	100578718		9.84208	9.9366	9.63015		9.49104	9.90006	9.82249
LOC100578719	protein spaetzle 4	100578719		4.56759	4.46605	4.42434		4.48221	4.51672	4.50608
LOC100578721	TBC1 domain family member 20	100578721		10.5568	10.5829	10.5267		10.5538	10.549	10.5913
LOC100578723	protein RRNAD1	100578723		9.60432	9.41845	9.46067		9.46327	9.49429	9.37131
LOC100578724	uncharacterized LOC100578724	100578724		3.7998	3.91659	3.78383		3.80696	3.9021	3.81684
LOC100578725	uncharacterized LOC100578725	100578725		9.41205	9.27764	9.33371		9.19307	9.3423	9.13218
LOC100578726	protein kinase 4	100578726		8.48425	8.43017	8.37026		8.40593	8.39431	8.55752
LOC100578727	uncharacterized LOC100578727	100578727		9.08683	9.64434	9.29345		9.4938	9.26218	9.47514
LOC100578729	uncharacterized LOC100578729	100578729		3.37356	3.44088	3.38558		3.40863	3.38548	3.32692
LOC100578730	uncharacterized LOC100578730	100578730		4.39647	4.35463	4.3752		4.41156	4.36758	4.34047
LOC100578731	uncharacterized LOC100578731	100578731		7.89593	7.71781	7.82812		7.94473	7.83353	7.74684
LOC100578732	uncharacterized LOC100578732	100578732		-1.48592	-1.48642	-1.48052		-1.46554	-1.48525	-1.48505
LOC100578733	nose resistant to fluoxetine protein 6	100578733		5.16057	4.93406	5.33806		5.02659	4.88556	5.01247
LOC100578734	uncharacterized protein C1orf131 homolog	100578734		8.41018	8.36083	8.5589		8.65217	8.41448	8.53721
LOC100578735	pyruvate dehydrogenase E1 component subunit	100578735		2.68344	2.67817	2.74651		2.72012	2.6999	2.66835
LOC100578736	cyclin-dependent kinase 8	100578736		9.7872	9.85038	9.8103		10.0231	9.7763	9.88612
LOC100578739	RYamide receptor	100578739		10.2441	10.3889	10.413		10.391	10.4824	10.2826
LOC100578741	uncharacterized LOC100578741	100578741		0	0	0		0	0	0
LOC100578743	zinc finger protein 431	100578743		9.82259	9.88983	9.80267		9.8787	10.0096	9.91361
LOC100578744	uncharacterized LOC100578744	100578744		5.52916	5.56239	5.70446		5.62838	5.41618	5.42754
LOC100578745	uncharacterized LOC100578745	100578745		5.64973	5.64989	5.62713		5.52074	5.51747	5.51747
LOC100578746	aprataxin and PNK-like factor	100578746		8.2986	7.8849	7.75432		8.03983	7.7681	7.66605
LOC100578747	uncharacterized LOC100578747	100578747		0	0	0		0	0	0
LOC100578751	uncharacterized LOC100578751	100578751		3.43526	3.46067	3.42941		3.37104	3.45961	3.33782
LOC100578752	uncharacterized LOC100578752	100578752		9.40871	9.51597	9.38343		9.63944	9.54434	9.57419
LOC100578759	uncharacterized LOC100578759	100578759		4.37291	4.30455	4.3527		4.31402	4.2511	4.30365
LOC100578763	COMM domain-containing protein 3	100578763		9.96243	9.92066	9.94534		9.68111	9.83572	9.80196
LOC100578769	uncharacterized LOC100578769	100578769		11.2521	11.3741	11.3291		11.5635	11.4604	11.5234
LOC100578770	uncharacterized LOC100578770	100578770		6.51466	7.00252	6.54254		6.82101	6.97614	6.82777
LOC100578773	zinc finger CCHC domain-containing protein 10	100578773		8.74514	8.66274	8.81099		8.869	8.74145	8.75866
LOC100578774	centrosomal protein of 164 kDa	100578774		12.7502	13.0152	12.9663		12.9104	13.0464	12.9615
LOC100578776	uncharacterized LOC100578776	100578776		7.71107	7.48447	8.12415		7.65643	7.54574	7.72475
LOC100578777	uncharacterized LOC100578777	100578777		8.0323	7.31144	7.22033		6.66915	7.00087	6.60869
LOC100578779	uncharacterized LOC100578779	100578779		9.40927	9.44556	9.30011		9.30502	9.46962	9.34139
LOC100578780	helix-loop-helix protein delilah	100578780		10.2446	10.1881	10.2246		10.1693	10.2109	10.3155
LOC100578782	cytochrome b-c1 complex subunit 9	100578782		12.0962	11.8977	12.1214		11.6891	11.6497	11.5633
LOC100578783	uncharacterized LOC100578783	100578783		8.14755	8.0118	8.16082		8.28775	8.1517	7.96794
LOC100578793	uncharacterized LOC100578793	100578793		0	0	0		0	0	0
LOC100578797	uncharacterized LOC100578797	100578797		0	0	0		0	0	0
LOC100578798	uncharacterized LOC100578798	100578798		0	0	0		0	0	0
LOC100578799	uncharacterized LOC100578799	100578799		7.58343	7.70534	7.67087		7.70071	7.60367	7.73716
LOC100578801	uncharacterized LOC100578801	100578801		6.44486	6.50867	6.75249		6.52745	6.56393	6.54946
LOC100578804	uncharacterized LOC100578804	100578804		5.76266	5.51686	5.55853		5.80046	5.55721	5.8391
LOC100578805	putative malate dehydrogenase 1B	100578805		10.6266	10.6597	10.3892		10.6622	10.5555	10.5812
LOC100578810	facilitated trehalose transporter Tret1-2	100578810		0	0	0		0	0	0
LOC100578811	transmembrane protein 223	100578811		7.57444	7.29623	7.45514		7.25153	7.25355	7.23531
LOC100578813	uncharacterized LOC100578813	100578813		7.92093	8.01156	7.98317		7.78181	8.03426	7.93952
LOC100578814	putative fatty acyl-CoA reductase CG5065	100578814		3.96173	3.89118	3.86529		3.95031	3.99757	3.8485
LOC100578816	uncharacterized LOC100578816	100578816		8.26618	8.60161	8.65045		8.60844	8.78363	8.70082
LOC100578818	amyloid beta A4 precursor protein-binding family	100578818		10.6944	10.856	10.6564		10.8874	10.9443	10.9486
LOC100578820	coadhesin	100578820		10.1004	9.89816	10.0021		9.91188	10.0182	9.93633
LOC100578821	uncharacterized LOC100578821	100578821		0	0	0		0	0	0
LOC100578822	protein IWS1 homolog	100578822		11.8504	12.1283	11.8562		11.9133	12.1044	12.1725
LOC100578823	kinetochore-associated protein 1	100578823		11.5598	11.5438	11.5016		11.4358	11.4994	11.3706
LOC100578824	zinc finger protein ZIC 4	100578824		0	0	0		0	0	0
LOC100578826	protein strawberry notch-like	100578826		12.7959	13.0039	12.9528		12.9434	12.9475	12.8363
LOC100578828	uncharacterized LOC100578828	100578828		9.24197	9.30289	9.1953		9.39077	9.22259	9.31449
LOC100578829	elongation of very long chain fatty acids	100578829		0	0	0		0	0	0
LOC100578830	uncharacterized LOC100578830	100578830		3.03238	3.05742	3.07928		3.06759	3.07843	3.13709
LOC100578833	putative leucine-rich repeat-containing protein	100578833		0	0	0		0	0	0
LOC100578834	zinc finger protein 616	100578834		9.34115	9.05576	9.26944		9.26337	9.27975	9.37717
LOC100578835	uncharacterized LOC100578835	100578835		9.48445	9.9684	9.7605		10.04	10.2997	10.2672
LOC100578839	uncharacterized LOC100578839	100578839		9.38698	9.4368	9.39107		9.3616	9.50571	9.37263
LOC100578841	uncharacterized LOC100578841	100578841		7.1351	7.05269	7.19481		7.23913	7.12022	7.27342
LOC100578842	uncharacterized LOC100578842	100578842		-1.96549	-1.96575	-1.96526		-1.96521	-1.96514	-1.96242
LOC100578852	ribonucleases P/MRP protein subunit POP1	100578852		7.88134	7.91904	7.70841		7.77559	7.88923	7.77206
LOC100578853	probable transcriptional regulatory protein	100578853		9.20265	9.14135	9.37166		9.13571	9.06146	9.18698
LOC100578854	uncharacterized LOC100578854	100578854		11.2688	11.4064	11.4246		11.4656	11.455	11.5937
LOC100578855	uncharacterized LOC100578855	100578855		0	0	0		0	0	0
LOC100578860	zinc finger protein 512B-like	100578860		-1.23097	-1.2312	-1.23051		-1.23042	-1.23027	-1.23005
LOC100578862	DNA ligase 1	100578862		1.60678	1.62458	1.66455		1.60239	1.61847	1.59531
LOC100578864	uncharacterized LOC100578864	100578864		9.72299	9.69003	9.78886		9.74386	9.69316	9.70922
LOC100578865	uncharacterized LOC100578865	100578865		10.9742	11.1655	11.0737		10.8914	11.1798	11.1431
LOC100578866	uncharacterized LOC100578866	100578866		0	0	0		0	0	0
LOC100578875	beta-1	100578875		0	0	0		0	0	0
LOC100578877	uncharacterized LOC100578877	100578877		11.951	12.3079	12.2758		12.2032	12.029	11.9793
LOC100578879	protein CASC3	100578879		10.7082	10.7483	10.7064		10.9297	10.7092	10.8666
LOC100578881	histone H3.3-like type 1	100578881		6.99807	6.82688	6.86102		6.88055	6.83546	6.63816
LOC100578882	uncharacterized LOC100578882	100578882		4.972	4.82041	4.80225		4.87596	4.91805	4.86311
LOC100578883	uncharacterized LOC100578883	100578883		9.92745	10.1625	10.1383		9.98327	10.2689	10.1586
LOC100578885	putative transcription factor capicua	100578885		10.1199	10.4053	10.319		10.2251	10.3158	10.2071
LOC100578886	odorant receptor 46a-like	100578886		0.0850129	0.0889671	0.121398		0.0864521	0.0790535	0.0791337
LOC100578888	zinc finger protein 808	100578888		9.82196	9.81582	9.79762		9.86521	9.80832	9.75481
LOC100578890	uncharacterized LOC100578890	100578890		11.4967	11.4886	11.3391		11.2795	11.5491	11.3856
LOC100578892	stimulator of interferon genes protein	100578892		8.55328	8.46038	8.50653		8.18588	8.26543	8.3303
LOC100578893	uncharacterized LOC100578893	100578893		11.0089	11.0254	10.9834		10.9607	11.055	11.0517
LOC100578894	isoaspartyl peptidase/L-asparaginase	100578894		0	0	0		0	0	0
LOC100578899	muscle calcium channel subunit alpha-1	100578899		12.8626	13.0154	13.0638		12.9684	13.1326	12.9292
LOC100578901	DPH3 homolog	100578901		8.75789	8.65776	8.71564		8.45967	8.44688	8.54104
LOC100578907	ankyrin repeat and protein kinase	100578907		10.3323	10.1972	10.3159		10.3623	10.291	10.3033
LOC100578909	procollagen-lysine	100578909		11.7361	11.6045	11.7737		11.7406	11.6009	11.6249
LOC100578910	zinc finger CW-type PWWP domain protein 1	100578910		6.70916	6.44568	6.37101		6.36691	6.41326	6.4137
LOC100578913	uncharacterized LOC100578913	100578913		7.80869	7.48223	7.52207		7.72789	7.66172	7.45127
LOC100578919	tax1-binding protein 1 homolog	100578919		2.77884	2.73322	2.80125		2.74332	2.88017	2.86773
LOC100578920	zinc finger protein 251	100578920		10.1083	9.97951	10.0728		10.0249	10.1085	9.94423
LOC100578921	uncharacterized LOC100578921	100578921		8.93631	8.78348	8.88048		8.529	8.74435	8.71623
LOC100578924	zinc finger protein 271	100578924		9.19148	9.11238	9.03249		9.29862	9.20134	9.14521
LOC100578925	protein Tob1	100578925		14.7928	14.8049	14.683		15.2534	15.2131	15.1219
LOC100578927	transcriptional repressor protein YY1	100578927		10.7817	10.8619	10.7677		10.9054	10.9048	10.8611
LOC100578928	calcium and integrin-binding protein 1	100578928		7.29735	6.23965	6.94348		6.84722	6.36034	6.7371
LOC100578929	uncharacterized LOC100578929	100578929		9.01782	9.06529	8.47449		8.54729	8.80428	8.95222
LOC100578931	activating signal cointegrator 1 complex subunit	100578931		10.2228	10.0935	10.1189		10.0634	10.1677	10.051
LOC100578935	IQ domain-containing protein K	100578935		6.23367	6.0389	6.16227		5.95257	5.98569	6.03857
LOC100578936	methylenetetrahydrofolate reductase	100578936		8.20406	8.28684	8.11855		8.05057	8.11706	7.92906
LOC100578937	uncharacterized LOC100578937	100578937		11.4676	11.3674	11.4054		11.2535	11.313	11.2376
LOC100578939	single Ig IL-1-related receptor	100578939		9.13627	9.18378	9.15292		9.11243	9.26045	9.39539
LOC100578943	transmembrane protein 258	100578943		8.91226	8.96997	9.00042		8.48011	8.33918	8.46639
LOC100578947	SUN domain-containing ossification factor	100578947		10.7289	10.8666	10.7773		10.9862	10.8739	10.9637
LOC100578949	uncharacterized LOC100578949	100578949		0	0	0		0	0	0
LOC100578952	protein tilB homolog	100578952		0	0	0		0	0	0
LOC100578953	dual specificity protein phosphatase 15	100578953		13.0862	13.2183	13.1763		13.1347	13.2386	13.0661
LOC100578955	myosin-7	100578955		8.94676	8.69551	9.0642		8.83223	8.55668	8.95189
LOC100578957	uncharacterized LOC100578957	100578957		0	0	0		0	0	0
LOC100578965	uncharacterized LOC100578965	100578965		9.14327	8.63422	8.95351		8.93709	8.6992	8.69678
LOC100578966	toll-like receptor 6	100578966		7.76272	7.85538	7.62678		7.92467	7.96891	7.73365
LOC100578967	uncharacterized LOC100578967	100578967		-2.32565	-2.32573	-2.32559		-2.32557	-2.3248	-2.32552
LOC100578975	dynein regulatory complex subunit 3	100578975		8.91639	8.66333	8.73775		8.76017	8.76153	8.79941
LOC100578976	decorin	100578976		8.52373	8.76288	8.6903		8.72593	8.73115	8.73211
LOC100578978	uncharacterized LOC100578978	100578978		0	0	0		0	0	0
LOC100578984	protein charlatan	100578984		11.5064	11.5113	11.5945		11.4649	11.4469	11.4855
LOC100578988	zinc finger MYND domain-containing protein 10	100578988		8.40358	8.24504	8.41098		8.28396	8.32873	8.28323
LOC100578989	uncharacterized LOC100578989	100578989		2.02447	2.07667	2.0126		2.02024	2.08882	2.02173
LOC100578990	dynein intermediate chain 3	100578990		0	0	0		0	0	0
LOC100578992	uncharacterized LOC100578992	100578992		0	0	0		0	0	0
LOC100578995	vanin-like protein 1	100578995		4.02727	3.97927	3.88903		3.90536	3.93159	3.88179
LOC100578998	ciliogenesis-associated TTC17-interacting	100578998		4.37827	4.43381	4.33767		4.29604	4.42949	4.35704
LOC100578999	uncharacterized LOC100578999	100578999		8.20454	8.28602	8.09581		8.2399	8.19154	8.08818
LOC100579003	PAX3- and PAX7-binding protein 1	100579003		10.6143	10.6387	10.5708		10.6671	10.7043	10.5388
LOC100579005	uncharacterized LOC100579005	100579005		6.43845	6.53316	6.49394		6.59038	6.63739	6.59506
LOC100579007	tetratricopeptide repeat protein 25	100579007		0	0	0		0	0	0
LOC100579008	uncharacterized LOC100579008	100579008		4.82714	4.80522	4.83807		4.76355	4.78535	4.81198
LOC100579011	odorant receptor 43a-like	100579011		1.58878	1.58018	1.57793		1.57824	1.58661	1.57959
LOC100579015	leucine-rich repeat-containing protein 15	100579015		0	0	0		0	0	0
LOC100579018	venom allergen 3	100579018		0	0	0		0	0	0
LOC100579019	probable salivary secreted peptide	100579019		-1.23591	-1.23103	-1.2354		-1.21224	-1.23512	-1.23489
LOC100579021	transmembrane protein 42	100579021		0	0	0		0	0	0
LOC100579022	E3 ubiquitin-protein ligase MARCH3	100579022		2.17412	2.17347	2.18209		2.21927	2.21421	2.28764
LOC100579024	D-aminoacyl-tRNA deacylase 1	100579024		8.85389	8.63549	8.51905		8.2877	8.41685	8.54917
LOC100579026	uncharacterized LOC100579026	100579026		5.48501	5.674	5.40709		5.94023	5.66843	5.61609
LOC100579031	vascular endothelial growth factor A-A	100579031		8.55074	8.59707	8.61492		8.65439	8.64974	8.67062
LOC100579034	uncharacterized LOC100579034	100579034		9.00629	8.85516	8.87914		8.95912	8.90928	8.89017
LOC100579038	succinate dehydrogenase assembly factor 3	100579038		8.28497	8.16417	8.20954		8.11916	8.05989	7.96744
LOC100579040	chondroitin sulfate synthase 2	100579040		10.6735	10.5669	10.5928		10.5715	10.6547	10.6065
LOC100579047	cuticular protein 10	100579047		0.781861	0.747854	0.727762		0.757365	0.743596	0.728028
LOC100579049	cactin	100579049		10.8406	10.6877	10.7941		10.9779	10.8349	10.9885
LOC100579052	mitochondrial-processing peptidase subunit beta	100579052		7.03786	6.85121	6.7648		6.87807	7.00099	6.81332
LOC100579053	FK506-binding protein 15	100579053		10.8832	10.7725	10.8357		10.8148	10.8012	10.8558
LOC100579054	uncharacterized LOC100579054	100579054		8.90612	8.91791	8.94249		8.74695	8.8594	8.90827
LOC100579055	multiple coagulation factor deficiency protein 2	100579055		0	0	0		0	0	0
LOC100579057	translation machinery-associated protein 16	100579057		8.36175	8.19022	8.47292		8.27734	8.2913	8.43761
LOC100579058	targeting protein for Xklp2	100579058		0.568784	0.578909	0.576244		0.569036	0.607768	0.569229
LOC100579059	uncharacterized LOC100579059	100579059		0	0	0		0	0	0
LOC100579061	MATH and LRR domain-containing protein PFE0570w	100579061		9.83564	9.80359	9.7252		9.83669	9.76604	9.90732
LOC100642173	uncharacterized LOC100642173	100642173		8.90693	9.05918	8.99877		8.66707	8.95056	9.09798
LOC100820634	potassium voltage-gated channel protein	100820634		11.5247	11.5873	11.6839		11.7749	11.7533	11.6729
LOC100859932	uncharacterized LOC100859932	100859932		12.7802	13.31	13.1654		13.2654	13.2122	13.0222
LOC101664701	PI-PLC X domain-containing protein 1-like	101664701		13.6156	13.6468	13.6419		13.4482	13.5839	13.5828
LOC102653572	uncharacterized LOC102653572	102653572		-2.20552	-2.20564	-2.20542		-2.2054	-2.20537	-2.20532
LOC102653574	uncharacterized LOC102653574	102653574		-1.71846	-1.72589	-1.72522		-1.72516	-1.72505	-1.72138
LOC102653577	uncharacterized LOC102653577	102653577		0	0	0		0	0	0
LOC102653583	uncharacterized LOC102653583	102653583		0	0	0		0	0	0
LOC102653584	uncharacterized LOC102653584	102653584		0	0	0		0	0	0
LOC102653587	uncharacterized LOC102653587	102653587		0	0	0		0	0	0
LOC102653588	cleavage and polyadenylation specificity factor	102653588		9.23752	9.08487	9.09549		9.32191	9.17765	9.2237
LOC102653589	uncharacterized LOC102653589	102653589		6.19446	6.2585	6.5184		6.41542	6.51229	6.60101
LOC102653594	uncharacterized LOC102653594	102653594		9.37972	9.36592	9.2001		9.08618	9.24283	8.97673
LOC102653596	uncharacterized LOC102653596	102653596		3.7993	3.92833	3.86685		3.86286	3.8749	3.85879
LOC102653599	uncharacterized LOC102653599	102653599		8.47633	8.63185	8.72084		7.9615	7.94807	7.86418
LOC102653600	uncharacterized LOC102653600	102653600		0	0	0		0	0	0
LOC102653601	zinc finger protein 85	102653601		9.16742	9.08354	8.95918		9.21378	9.1939	9.11295
LOC102653602	uncharacterized LOC102653602	102653602		0	0	0		0	0	0
LOC102653609	paramyosin	102653609		0	0	0		0	0	0
LOC102653612	uncharacterized LOC102653612	102653612		0	0	0		0	0	0
LOC102653613	uncharacterized LOC102653613	102653613		0	0	0		0	0	0
LOC102653614	probable RNA methyltransferase CG11342	102653614		7.63481	7.55816	7.56794		7.45667	7.53313	7.33371
LOC102653615	uncharacterized LOC102653615	102653615		0	0	0		0	0	0
LOC102653619	uncharacterized LOC102653619	102653619		0	0	0		0	0	0
LOC102653621	uncharacterized LOC102653621	102653621		0	0	0		0	0	0
LOC102653628	uncharacterized LOC102653628	102653628		7.92195	8.03189	7.98394		7.82627	8.11167	7.81042
LOC102653634	uncharacterized LOC102653634	102653634		0.424283	0.434483	0.431763		0.489811	0.424586	0.44158
LOC102653636	uncharacterized LOC102653636	102653636		0	0	0		0	0	0
LOC102653637	odorant receptor 4-like	102653637		6.7558	6.59836	6.62597		6.51847	6.59715	6.6269
LOC102653638	uncharacterized LOC102653638	102653638		5.18428	5.22986	5.21366		5.01638	5.09245	5.16084
LOC102653639	uncharacterized LOC102653639	102653639		0	0	0		0	0	0
LOC102653640	glutamate receptor 1	102653640		9.01542	8.89399	8.94481		9.02136	8.80174	8.89522
LOC102653641	glomulin	102653641		0	0	0		0	0	0
LOC102653642	uncharacterized LOC102653642	102653642		0	0	0		0	0	0
LOC102653649	uncharacterized LOC102653649	102653649		0	0	0		0	0	0
LOC102653652	uncharacterized LOC102653652	102653652		-2.32565	-2.32573	-2.32559		-2.32557	-2.3248	-2.32552
LOC102653654	helix-loop-helix protein 1-like	102653654		4.82973	4.81548	4.78752		4.82427	4.78941	4.78798
LOC102653655	mucin-19	102653655		8.84491	8.77116	8.64256		8.76367	9.20503	8.66655
LOC102653657	uncharacterized LOC102653657	102653657		0	0	0		0	0	0
LOC102653658	uncharacterized LOC102653658	102653658		0	0	0		0	0	0
LOC102653659	uncharacterized LOC102653659	102653659		5.47056	5.44487	5.53357		5.50929	5.55326	5.38906
LOC102653661	uncharacterized LOC102653661	102653661		0.244815	0.243616	0.253217		0.253704	0.246742	0.2474
LOC102653663	uncharacterized LOC102653663	102653663		-0.281604	-0.27137	-0.281489		-0.266545	-0.273529	-0.272898
LOC102653665	uncharacterized LOC102653665	102653665		1.71684	1.73745	1.68352		1.66928	1.67726	1.69458
LOC102653666	uncharacterized LOC102653666	102653666		0	0	0		0	0	0
LOC102653672	uncharacterized LOC102653672	102653672		0	0	0		0	0	0
LOC102653673	putative uncharacterized protein DDB_G0271606	102653673		1.73356	1.713	1.73008		1.67995	1.67243	1.67269
LOC102653678	uncharacterized LOC102653678	102653678		0	0	0		0	0	0
LOC102653680	centrosomal protein of 78 kDa-like	102653680		0	0	0		0	0	0
LOC102653684	uncharacterized LOC102653684	102653684		0	0	0		0	0	0
LOC102653687	uncharacterized LOC102653687	102653687		0	0	0		0	0	0
LOC102653690	uncharacterized LOC102653690	102653690		3.25121	3.24794	3.23846		3.2469	3.27185	3.21115
LOC102653693	uncharacterized LOC102653693	102653693		1.48788	1.50369	1.49592		1.49625	1.48857	1.4888
LOC102653695	uncharacterized LOC102653695	102653695		-2.32564	-2.3257	-2.32558		-2.32557	-2.32555	-2.32553
LOC102653697	uncharacterized LOC102653697	102653697		0	0	0		0	0	0
LOC102653698	uncharacterized LOC102653698	102653698		-1.72559	-1.72596	-1.72526		-1.72148	-1.72508	-1.72493
LOC102653702	transcription initiation factor TFIID subunit	102653702		9.29033	9.1512	9.1438		9.01923	9.07183	8.93309
LOC102653703	odorant receptor 4-like	102653703		6.59282	6.78665	6.71054		6.69816	6.79439	6.56208
LOC102653705	uncharacterized LOC102653705	102653705		0	0	0		0	0	0
LOC102653706	uncharacterized LOC102653706	102653706		0	0	0		0	0	0
LOC102653708	uncharacterized LOC102653708	102653708		6.85489	6.85954	6.80242		6.89266	7.01551	6.98232
LOC102653709	cAMP-dependent protein kinase catalytic	102653709		0	0	0		0	0	0
LOC102653713	uncharacterized LOC102653713	102653713		0	0	0		0	0	0
LOC102653714	uncharacterized LOC102653714	102653714		0	0	0		0	0	0
LOC102653716	odorant receptor Or1-like	102653716		-1.09996	-1.10003	-1.09945		-1.09933	-1.09913	-1.09885
LOC102653718	tctex1 domain-containing protein 1	102653718		-0.394097	-0.395241	-0.400236		-0.385247	-0.400172	-0.366679
LOC102653727	uncharacterized LOC102653727	102653727		7.40426	7.49381	7.47204		7.37456	7.50366	7.40615
LOC102653728	uncharacterized LOC102653728	102653728		3.653	3.55947	3.53193		3.57636	3.48197	3.54184
LOC102653731	uncharacterized LOC102653731	102653731		0	0	0		0	0	0
LOC102653733	uncharacterized LOC102653733	102653733		-0.0657205	-0.0721198	-0.0645409		-0.0642828	-0.0638321	-0.0716956
LOC102653737	uncharacterized LOC102653737	102653737		0.24972	0.254737	0.249886		0.257403	0.249986	0.250077
LOC102653738	uncharacterized LOC102653738	102653738		-2.32564	-2.3257	-2.32558		-2.32557	-2.32555	-2.32553
LOC102653741	uncharacterized LOC102653741	102653741		6.33577	6.398	6.3765		6.1796	6.26913	6.3921
LOC102653748	growth/differentiation factor 8	102653748		6.17025	6.17583	6.21397		6.31395	6.30168	6.31555
LOC102653750	uncharacterized LOC102653750	102653750		1.60568	1.60525	1.64892		1.61372	1.62212	1.64004
LOC102653751	uncharacterized LOC102653751	102653751		5.72931	5.78736	5.77016		5.69454	5.73298	5.68053
LOC102653753	nibrin	102653753		10.1279	10.0265	10.0046		9.87478	9.82456	9.95998
LOC102653759	zinc finger CCHC domain-containing protein 4	102653759		9.44258	9.40611	9.47894		9.3719	9.30881	9.32372
LOC102653761	uncharacterized LOC102653761	102653761		2.18845	2.19285	2.24177		2.16595	2.20507	2.15903
LOC102653763	adenylate cyclase type 10-like	102653763		10.0716	9.61331	9.67901		9.63677	9.83738	9.43511
LOC102653764	waprin-Thr1	102653764		10.3139	10.1733	10.3914		10.1154	10.0278	10.0007
LOC102653770	uncharacterized LOC102653770	102653770		0	0	0		0	0	0
LOC102653771	tRNA (guanine(37)-N1)-methyltransferase	102653771		0	0	0		0	0	0
LOC102653773	KICSTOR complex protein kaptin	102653773		9.52496	9.59064	9.57711		9.21367	9.46197	9.42821
LOC102653777	uncharacterized LOC102653777	102653777		1.98616	1.93045	1.95507		1.92643	1.95783	1.96848
LOC102653778	uncharacterized LOC102653778	102653778		0	0	0		0	0	0
LOC102653780	cilia- and flagella-associated protein 251	102653780		0	0	0		0	0	0
LOC102653781	uncharacterized LOC102653781	102653781		0	0	0		0	0	0
LOC102653782	uncharacterized LOC102653782	102653782		0	0	0		0	0	0
LOC102653784	uncharacterized LOC102653784	102653784		5.84784	5.84349	5.87471		5.92632	5.88719	5.72658
LOC102653788	uncharacterized LOC102653788	102653788		0.538442	0.53715	0.532177		0.532225	0.540513	0.532429
LOC102653792	uncharacterized LOC102653792	102653792		0	0	0		0	0	0
LOC102653793	succinate--hydroxymethylglutarate	102653793		10.8552	10.6776	10.6028		10.8798	11.0096	10.7404
LOC102653795	neuropeptide Y receptor type 1	102653795		7.14913	7.26504	7.04353		7.19855	7.27701	7.20221
LOC102653797	uncharacterized LOC102653797	102653797		0	0	0		0	0	0
LOC102653798	uncharacterized LOC102653798	102653798		7.42315	7.28574	7.40813		7.10588	7.248	7.01287
LOC102653800	glutamate receptor ionotropic	102653800		0	0	0		0	0	0
LOC102653803	uncharacterized LOC102653803	102653803		3.58865	3.57105	3.64367		3.5192	3.65011	3.59579
LOC102653804	uncharacterized LOC102653804	102653804		-2.20549	-2.20559	-2.20541		-2.20539	-2.20536	-2.20533
LOC102653805	uncharacterized LOC102653805	102653805		0	0	0		0	0	0
LOC102653810	odorant receptor 22c	102653810		4.47133	4.59426	4.65597		4.55753	4.57975	4.50152
LOC102653813	uncharacterized LOC102653813	102653813		0.533002	0.532801	0.533205		0.540732	0.549012	0.541883
LOC102653814	uncharacterized LOC102653814	102653814		-1.72563	-1.72216	-1.72143		-1.72137	-1.72125	-1.72495
LOC102653815	cytochrome b reductase 1	102653815		10.6629	10.5644	10.5249		10.3902	10.3211	10.4332
LOC102653821	uncharacterized LOC102653821	102653821		0.511671	0.505182	0.512921		0.550012	0.55239	0.514355
LOC102653822	uncharacterized LOC102653822	102653822		0	0	0		0	0	0
LOC102653824	uncharacterized LOC102653824	102653824		0	0	0		0	0	0
LOC102653825	uncharacterized LOC102653825	102653825		-0.589521	-0.614148	-0.585379		-0.606479	-0.613912	-0.613863
LOC102653826	uncharacterized LOC102653826	102653826		3.40367	3.37757	3.39377		3.37577	3.37965	3.36128
LOC102653832	uncharacterized LOC102653832	102653832		6.32531	5.94987	6.16925		6.08799	6.68919	6.08939
LOC102653834	uncharacterized LOC102653834	102653834		0	0	0		0	0	0
LOC102653835	uncharacterized LOC102653835	102653835		-0.74635	-0.711063	-0.739059		-0.724138	-0.746199	-0.74588
LOC102653839	probable histone-lysine N-methyltransferase	102653839		9.96202	10.0198	9.94971		9.83461	9.7647	9.8515
LOC102653840	uncharacterized LOC102653840	102653840		2.4677	2.4892	2.4997		2.52247	2.45822	2.45071
LOC102653841	uncharacterized LOC102653841	102653841		0	0	0		0	0	0
LOC102653843	probable phospholipase A1 magnifin	102653843		0	0	0		0	0	0
LOC102653847	uncharacterized LOC102653847	102653847		1.42764	1.421	1.42906		1.50796	1.42992	1.42219
LOC102653850	uncharacterized LOC102653850	102653850		3.59456	3.59392	3.70715		3.63746	3.6633	3.61508
LOC102653851	uncharacterized LOC102653851	102653851		2.32456	2.32592	2.33546		2.3143	2.32282	2.381
LOC102653852	uncharacterized LOC102653852	102653852		0	0	0		0	0	0
LOC102653853	uncharacterized LOC102653853	102653853		2.8023	2.77249	2.86452		2.80008	2.87437	2.7749
LOC102653856	uncharacterized LOC102653856	102653856		6.57059	6.58265	6.49342		6.68508	6.45166	6.37275
LOC102653857	uncharacterized LOC102653857	102653857		5.77964	5.77698	5.81474		5.87267	5.87452	5.85805
LOC102653858	uncharacterized LOC102653858	102653858		7.15801	6.82009	8.51367		8.54369	8.46967	6.91781
LOC102653862	NADH dehydrogenase [ubiquinone] 1 alpha	102653862		11.4931	11.487	11.4931		11.5048	11.4846	11.4145
LOC102653863	uncharacterized LOC102653863	102653863		0	0	0		0	0	0
LOC102653865	uncharacterized LOC102653865	102653865		-2.08364	-2.08383	-2.08531		-2.08528	-2.08522	-2.08332
LOC102653866	uncharacterized LOC102653866	102653866		0	0	0		0	0	0
LOC102653873	uncharacterized LOC102653873	102653873		8.6808	8.53142	8.44916		8.63559	8.382	8.56768
LOC102653875	uncharacterized LOC102653875	102653875		0	0	0		0	0	0
LOC102653879	homocysteine-responsive endoplasmic	102653879		11.459	11.4385	11.4358		11.4069	11.3737	11.4068
LOC102653881	glucose dehydrogenase [FAD	102653881		0	0	0		0	0	0
LOC102653888	uncharacterized LOC102653888	102653888		5.43993	5.5048	5.44813		5.42072	5.40791	5.49664
LOC102653890	uncharacterized LOC102653890	102653890		0	0	0		0	0	0
LOC102653892	uncharacterized LOC102653892	102653892		0	0	0		0	0	0
LOC102653893	Meckel syndrome type 1 protein	102653893		7.83185	7.77124	7.78509		7.82074	7.71598	7.63603
LOC102653894	uncharacterized LOC102653894	102653894		10.3664	10.2443	10.3105		10.1684	10.2286	10.3118
LOC102653896	uncharacterized LOC102653896	102653896		0	0	0		0	0	0
LOC102653897	uncharacterized LOC102653897	102653897		1.21308	1.18052	1.1708		1.18578	1.17888	1.17117
LOC102653899	probable cytochrome P450 6a13	102653899		4.36521	5.63872	4.37365		4.56303	4.37856	4.38292
LOC102653901	uncharacterized LOC102653901	102653901		0.492924	0.496857	0.494161		0.501866	0.50273	0.487112
LOC102653904	uncharacterized LOC102653904	102653904		0	0	0		0	0	0
LOC102653910	uncharacterized LOC102653910	102653910		2.29431	2.29883	2.32377		2.38789	2.30332	2.30427
LOC102653912	uncharacterized LOC102653912	102653912		7.74533	7.76978	7.8241		8.02451	7.82593	8.19953
LOC102653920	uncharacterized LOC102653920	102653920		0	0	0		0	0	0
LOC102653921	uncharacterized LOC102653921	102653921		5.84999	5.59572	5.61166		5.72034	5.54314	5.64033
LOC102653922	organic cation transporter protein	102653922		11.0919	11.198	11.1622		11.0616	11.2109	11.1495
LOC102653928	uncharacterized LOC102653928	102653928		0	0	0		0	0	0
LOC102653929	uncharacterized LOC102653929	102653929		0	0	0		0	0	0
LOC102653930	DNA-directed RNA polymerase III subunit RPC10	102653930		7.16501	7.17563	7.17144		7.14488	7.19765	7.20786
LOC102653931	uncharacterized LOC102653931	102653931		5.88438	5.90619	5.66445		5.97904	5.6957	5.79891
LOC102653932	uncharacterized LOC102653932	102653932		-1.59638	-1.60635	-1.6007		-1.60536	-1.60522	-1.60503
LOC102653934	uncharacterized LOC102653934	102653934		0	0	0		0	0	0
LOC102653935	uncharacterized LOC102653935	102653935		7.98758	8.09142	8.10897		8.24512	8.36867	8.03138
LOC102653936	uncharacterized LOC102653936	102653936		3.92784	3.86866	3.8892		4.00873	3.89677	3.96368
LOC102653938	high mobility group B protein 4-like	102653938		0	0	0		0	0	0
LOC102653939	uncharacterized LOC102653939	102653939		3.97976	3.94947	4.08275		3.98483	3.94555	4.04956
LOC102653940	cyclin-dependent kinase inhibitor 1	102653940		9.74472	9.68055	9.7614		9.74433	9.71202	9.7256
LOC102653941	uncharacterized LOC102653941	102653941		5.55168	5.53993	5.67093		5.67603	5.5093	5.5786
LOC102653944	uncharacterized LOC102653944	102653944		5.34653	5.28098	5.24453		5.29268	5.47787	5.24427
LOC102653945	uncharacterized LOC102653945	102653945		0	0	0		0	0	0
LOC102653946	uncharacterized LOC102653946	102653946		3.91502	3.94608	3.91801		3.92807	3.85894	3.87064
LOC102653947	golgin subfamily A member 6-like protein 22	102653947		-1.22657	-1.22681	-1.22601		-1.21958	-1.22571	-1.22545
LOC102653949	uncharacterized LOC102653949	102653949		7.24734	7.35676	7.43759		7.26292	7.38665	7.15971
LOC102653951	ras-related and estrogen-regulated growth	102653951		8.28581	8.07033	8.18769		8.05706	8.07821	8.07968
LOC102653952	uncharacterized LOC102653952	102653952		7.00355	7.06313	7.06004		6.94443	6.89731	6.88415
LOC102653954	uncharacterized LOC102653954	102653954		0	0	0		0	0	0
LOC102653955	protein NDUFAF4 homolog	102653955		9.12968	8.98258	8.97996		9.04159	9.03463	8.99105
LOC102653956	anaphase-promoting complex subunit 13	102653956		0	0	0		0	0	0
LOC102653957	uncharacterized LOC102653957	102653957		6.2588	6.31356	6.20664		6.25434	6.43969	6.4319
LOC102653958	uncharacterized LOC102653958	102653958		2.83272	2.82688	2.82291		2.85952	2.81255	2.79104
LOC102653960	magnesium-dependent phosphatase 1	102653960		8.05553	7.97004	7.90531		7.67583	7.73711	7.83285
LOC102653961	acidic repeat-containing protein	102653961		6.86506	6.91972	6.85693		6.80151	6.81346	6.76968
LOC102653963	uncharacterized LOC102653963	102653963		5.86025	5.79963	5.94302		5.76451	5.8028	5.83019
LOC102653965	ralA-binding protein 1	102653965		11.0663	11.0489	10.9749		11.2706	11.1292	11.054
LOC102653966	transcriptional activator ptaB	102653966		0.610758	0.59821	0.620122		0.620835	0.606603	0.615614
LOC102653967	uncharacterized LOC102653967	102653967		0	0	0		0	0	0
LOC102653972	uncharacterized LOC102653972	102653972		8.22282	8.45758	8.32681		8.25717	8.26034	8.42059
LOC102653974	uncharacterized LOC102653974	102653974		0	0	0		0	0	0
LOC102653975	uncharacterized LOC102653975	102653975		8.45566	8.08076	8.45837		8.30803	8.1878	8.18476
LOC102653977	uncharacterized LOC102653977	102653977		0	0	0		0	0	0
LOC102653978	uncharacterized LOC102653978	102653978		0	0	0		0	0	0
LOC102653979	uncharacterized LOC102653979	102653979		3.80707	3.80087	3.88893		3.74394	3.719	3.80076
LOC102653988	cuticle protein 64-like	102653988		-0.257521	-0.242305	-0.257406		-0.228069	-0.257337	-0.257274
LOC102653989	uncharacterized LOC102653989	102653989		0	0	0		0	0	0
LOC102653990	uncharacterized LOC102653990	102653990		0	0	0		0	0	0
LOC102653993	transcription factor Sox-21-B-like	102653993		8.54205	8.74163	8.88221		8.70834	8.71172	8.78838
LOC102653994	uncharacterized LOC102653994	102653994		4.78932	4.8556	4.76121		4.85938	4.78734	4.76271
LOC102653997	uncharacterized LOC102653997	102653997		0	0	0		0	0	0
LOC102654001	uncharacterized LOC102654001	102654001		-1.84547	-1.8428	-1.84224		-1.84515	-1.84506	-1.84494
LOC102654006	uncharacterized LOC102654006	102654006		-0.482383	-0.477279	-0.482283		-0.467305	-0.474312	-0.473688
LOC102654007	uncharacterized LOC102654007	102654007		8.38513	8.24249	8.27512		8.18317	8.22737	8.02083
LOC102654008	uncharacterized LOC102654008	102654008		-2.08543	-2.08559	-2.08529		-2.08526	-2.08521	-2.08515
LOC102654012	transcription elongation factor 1 homolog	102654012		8.926	8.83121	8.85512		9.09893	9.16178	9.03516
LOC102654014	hemK methyltransferase family member 2	102654014		9.1117	9.22644	9.27093		9.2711	9.01643	9.1046
LOC102654016	uncharacterized LOC102654016	102654016		0	0	0		0	0	0
LOC102654017	uncharacterized LOC102654017	102654017		0	0	0		0	0	0
LOC102654020	uncharacterized LOC102654020	102654020		0	0	0		0	0	0
LOC102654023	uncharacterized LOC102654023	102654023		10.7102	10.9131	10.8515		10.9408	10.7745	11.1251
LOC102654025	uncharacterized LOC102654025	102654025		0.130721	0.126541	0.106421		0.135821	0.106511	0.106592
LOC102654029	uncharacterized LOC102654029	102654029		12.3622	12.2372	12.375		12.1916	12.2003	12.3027
LOC102654030	uncharacterized LOC102654030	102654030		0	0	0		0	0	0
LOC102654041	putative leucine-rich repeat-containing protein	102654041		7.23853	7.30282	7.2052		7.25613	7.1928	7.36767
LOC102654047	luc7-like protein 3	102654047		-1.11489	-1.11495	-1.11442		-1.11431	-1.11414	-1.11389
LOC102654049	putative gustatory receptor 28a	102654049		-1.84547	-1.84577	-1.84521		-1.84516	-1.84208	-1.84494
LOC102654050	uncharacterized LOC102654050	102654050		0	0	0		0	0	0
LOC102654051	uncharacterized LOC102654051	102654051		10.026	10.0262	10.1285		10.3801	10.2063	10.3577
LOC102654053	uncharacterized LOC102654053	102654053		-0.785732	-0.780598	-0.77835		-0.785632	-0.785512	-0.785196
LOC102654054	uncharacterized LOC102654054	102654054		5.1232	5.25831	5.03593		5.11067	5.06356	5.17837
LOC102654055	uncharacterized LOC102654055	102654055		0	0	0		0	0	0
LOC102654056	uncharacterized LOC102654056	102654056		0	0	0		0	0	0
LOC102654066	uncharacterized LOC102654066	102654066		6.95213	6.91238	6.94959		6.91668	6.89904	6.91074
LOC102654069	ninjurin-1	102654069		6.37979	6.49813	6.33795		6.5399	6.62494	6.43396
LOC102654070	uncharacterized LOC102654070	102654070		6.10825	5.74763	6.11858		6.1648	5.70491	5.97295
LOC102654074	odorant receptor 85b-like	102654074		-0.405777	-0.405881	-0.391336		-0.405651	-0.405611	-0.405554
LOC102654076	uncharacterized LOC102654076	102654076		0	0	0		0	0	0
LOC102654078	uncharacterized LOC102654078	102654078		2.07973	2.03499	2.08231		2.06277	2.06491	2.04327
LOC102654079	uncharacterized LOC102654079	102654079		0	0	0		0	0	0
LOC102654083	centrosome-associated zinc finger protein CP190	102654083		11.1655	11.1942	11.1659		11.2523	11.3049	11.326
LOC102654084	tetraspanin-3	102654084		11.3876	11.5175	11.4774		11.3043	11.4667	11.4061
LOC102654085	uncharacterized LOC102654085	102654085		0	0	0		0	0	0
LOC102654086	uncharacterized LOC102654086	102654086		3.41818	3.50158	3.40778		3.45487	3.44231	3.41097
LOC102654087	uncharacterized LOC102654087	102654087		0	0	0		0	0	0
LOC102654088	uncharacterized LOC102654088	102654088		0.321561	0.308959	0.309307		0.309345	0.309412	0.309507
LOC102654089	uncharacterized LOC102654089	102654089		0	0	0		0	0	0
LOC102654090	apoptogenic protein 1	102654090		8.37464	8.37537	8.45049		8.21522	8.25635	8.16467
LOC102654091	meckelin	102654091		5.57958	5.44728	5.49965		5.46462	5.64302	5.45827
LOC102654095	uncharacterized LOC102654095	102654095		0	0	0		0	0	0
LOC102654099	uncharacterized LOC102654099	102654099		-1.84544	-1.84573	-1.84519		-1.84514	-1.84505	-1.84493
LOC102654106	uncharacterized LOC102654106	102654106		-1.96548	-1.96318	-1.96525		-1.96521	-1.96513	-1.96503
LOC102654107	uncharacterized LOC102654107	102654107		0	0	0		0	0	0
LOC102654108	uncharacterized LOC102654108	102654108		9.53663	9.31227	9.44571		9.6433	9.36059	9.50726
LOC102654110	uncharacterized LOC102654110	102654110		1.4583	1.44264	1.44238		1.47213	1.45935	1.44519
LOC102654111	platelet glycoprotein V	102654111		11.1342	10.9066	11.2104		10.9778	11.0397	11.345
LOC102654113	uncharacterized LOC102654113	102654113		11.6272	11.419	11.5995		11.3439	11.5568	11.2553
LOC102654114	protamine-like protein	102654114		0	0	0		0	0	0
LOC102654115	uncharacterized LOC102654115	102654115		0	0	0		0	0	0
LOC102654121	protein YIPF5	102654121		0	0	0		0	0	0
LOC102654122	uncharacterized LOC102654122	102654122		5.67046	5.52577	5.35263		5.39303	5.3743	5.38748
LOC102654124	uncharacterized LOC102654124	102654124		4.02592	3.91292	3.88439		3.9689	3.96207	3.94097
LOC102654127	neurochondrin homolog	102654127		7.95818	7.96896	8.07983		8.24382	8.21834	8.17595
LOC102654134	uncharacterized LOC102654134	102654134		5.33997	5.37918	5.39958		5.36198	5.48689	5.3194
LOC102654135	uncharacterized LOC102654135	102654135		0	0	0		0	0	0
LOC102654141	uncharacterized LOC102654141	102654141		0	0	0		0	0	0
LOC102654142	uncharacterized LOC102654142	102654142		6.43747	6.64405	6.63837		6.46282	6.63619	6.59784
LOC102654144	uncharacterized LOC102654144	102654144		0	0	0		0	0	0
LOC102654146	antifreeze protein Maxi	102654146		5.24521	5.19306	5.37211		5.25686	5.12646	5.10065
LOC102654151	uncharacterized LOC102654151	102654151		0	0	0		0	0	0
LOC102654154	uncharacterized LOC102654154	102654154		0	0	0		0	0	0
LOC102654156	uncharacterized LOC102654156	102654156		0	0	0		0	0	0
LOC102654158	keratin	102654158		0.355879	0.385075	0.378483		0.35736	0.357825	0.383328
LOC102654159	dnaJ homolog subfamily C member 18-like	102654159		9.13254	9.03582	9.10068		8.79053	8.97716	9.01298
LOC102654160	uncharacterized LOC102654160	102654160		4.72827	4.82608	4.75625		4.78778	4.88426	4.9661
LOC102654161	uncharacterized LOC102654161	102654161		0	0	0		0	0	0
LOC102654165	transmembrane protein 132C	102654165		12.1644	12.3822	12.3336		12.302	12.2922	12.292
LOC102654166	trichohyalin	102654166		0	0	0		0	0	0
LOC102654169	acyl carrier protein	102654169		11.5089	11.44	11.5163		11.241	11.2843	11.2786
LOC102654172	uncharacterized LOC102654172	102654172		0	0	0		0	0	0
LOC102654173	uncharacterized LOC102654173	102654173		0	0	0		0	0	0
LOC102654175	uncharacterized LOC102654175	102654175		0	0	0		0	0	0
LOC102654183	odorant receptor 67c-like	102654183		-1.03392	-1.02912	-1.03355		-1.03344	-1.03326	-1.03301
LOC102654184	plectin	102654184		7.90008	7.96637	7.97857		8.12946	7.89298	7.91967
LOC102654186	fizzy-related protein homolog	102654186		9.33332	9.33148	9.25168		9.35154	9.46138	9.41685
LOC102654188	uncharacterized LOC102654188	102654188		7.85137	7.65282	7.51181		7.62224	7.63245	7.53121
LOC102654192	transmembrane protein 17B	102654192		7.6007	7.52732	7.42889		7.33294	7.3382	7.56036
LOC102654197	uncharacterized LOC102654197	102654197		6.8061	6.83851	6.88957		6.90035	6.84686	6.77834
LOC102654200	uncharacterized LOC102654200	102654200		11.6466	11.553	11.6834		11.0942	11.6046	11.4109
LOC102654206	uncharacterized LOC102654206	102654206		0	0	0		0	0	0
LOC102654210	uncharacterized LOC102654210	102654210		0	0	0		0	0	0
LOC102654211	acyl-CoA Delta(11) desaturase	102654211		0	0	0		0	0	0
LOC102654212	uncharacterized LOC102654212	102654212		0	0	0		0	0	0
LOC102654214	uncharacterized LOC102654214	102654214		0	0	0		0	0	0
LOC102654216	uncharacterized LOC102654216	102654216		1.11658	1.11627	1.18691		1.1319	1.14825	1.12571
LOC102654221	uncharacterized LOC102654221	102654221		0	0	0		0	0	0
LOC102654224	uncharacterized LOC102654224	102654224		0	0	0		0	0	0
LOC102654230	uncharacterized LOC102654230	102654230		0	0	0		0	0	0
LOC102654231	uncharacterized LOC102654231	102654231		1.32966	1.33748	1.33207		1.31769	1.32571	1.31802
LOC102654234	uncharacterized LOC102654234	102654234		0	0	0		0	0	0
LOC102654236	uncharacterized LOC102654236	102654236		3.32515	3.30319	3.44393		3.44215	3.42956	3.3552
LOC102654239	uncharacterized LOC102654239	102654239		0	0	0		0	0	0
LOC102654242	shematrin-like protein 1	102654242		0	0	0		0	0	0
LOC102654245	leucine-rich repeat extensin-like protein 3	102654245		-1.60549	-1.60586	-1.60517		-1.60511	-1.605	-1.60485
LOC102654246	MAGE-like protein 2	102654246		2.57408	2.42554	2.44991		2.43655	2.45406	2.41546
LOC102654248	uncharacterized LOC102654248	102654248		0.964552	0.978522	0.958639		0.966137	0.974395	0.958948
LOC102654257	uncharacterized LOC102654257	102654257		9.67963	9.73404	8.79722		8.7544	8.74829	8.17907
LOC102654259	uncharacterized LOC102654259	102654259		5.04251	4.95419	4.84123		5.05287	4.98017	5.11555
LOC102654261	uncharacterized protein C24H6.02c	102654261		8.62841	8.49005	8.61685		8.41806	8.51457	8.5396
LOC102654265	uncharacterized LOC102654265	102654265		0	0	0		0	0	0
LOC102654266	uncharacterized LOC102654266	102654266		0	0	0		0	0	0
LOC102654268	uncharacterized LOC102654268	102654268		4.82137	4.7895	4.86422		4.78949	4.96089	4.71011
LOC102654271	transcriptional regulator ATRX homolog	102654271		8.15725	8.02266	8.14443		8.45717	7.98484	7.94259
LOC102654272	uncharacterized LOC102654272	102654272		0	0	0		0	0	0
LOC102654281	uncharacterized LOC102654281	102654281		0	0	0		0	0	0
LOC102654282	uncharacterized LOC102654282	102654282		11.6416	11.6015	11.653		11.6033	11.6284	11.6343
LOC102654285	uncharacterized LOC102654285	102654285		4.59441	4.86554	4.56601		4.57863	4.61408	4.7036
LOC102654286	trichohyalin-like	102654286		0	0	0		0	0	0
LOC102654289	uncharacterized LOC102654289	102654289		9.52743	9.35196	9.35975		9.29938	9.08827	9.35401
LOC102654297	uncharacterized LOC102654297	102654297		0	0	0		0	0	0
LOC102654300	uncharacterized LOC102654300	102654300		0	0	0		0	0	0
LOC102654309	uncharacterized LOC102654309	102654309		6.20122	6.52078	6.25809		6.55396	6.28831	6.55948
LOC102654312	KRR1 small subunit processome component homolog	102654312		8.82858	8.7733	8.78585		8.93985	9.0737	9.01002
LOC102654313	protein monoglycylase TTLL8	102654313		0	0	0		0	0	0
LOC102654314	uncharacterized LOC102654314	102654314		7.72237	7.55523	7.59951		7.68499	7.76432	7.82016
LOC102654315	serine/threonine-protein kinase Nek5	102654315		5.38998	5.41472	5.32084		5.44516	5.30052	5.3871
LOC102654316	uncharacterized LOC102654316	102654316		1.61326	1.69085	1.61473		1.61505	1.71212	1.60793
LOC102654321	uncharacterized LOC102654321	102654321		0	0	0		0	0	0
LOC102654329	uncharacterized LOC102654329	102654329		0	0	0		0	0	0
LOC102654330	uncharacterized LOC102654330	102654330		0.256146	0.243522	0.243856		0.243893	0.259726	0.244048
LOC102654331	tubulin polyglutamylase TTLL4-like	102654331		0	0	0		0	0	0
LOC102654335	uncharacterized LOC102654335	102654335		9.65344	9.22699	9.63283		9.46341	9.27886	9.34075
LOC102654340	uncharacterized LOC102654340	102654340		0	0	0		0	0	0
LOC102654344	glutamine-rich protein 2	102654344		10.7574	10.778	10.8335		11.1103	10.9219	10.9933
LOC102654345	uncharacterized protein C6orf203 homolog	102654345		9.41446	9.26558	9.27028		9.0682	9.32365	9.03831
LOC102654348	uncharacterized LOC102654348	102654348		0.493747	0.487311	0.487704		0.487748	0.526623	0.496406
LOC102654349	DNA mismatch repair protein MutL-like	102654349		10.762	10.6343	10.4437		10.6561	10.8074	10.7821
LOC102654351	uncharacterized LOC102654351	102654351		0	0	0		0	0	0
LOC102654353	alpha-(1	102654353		0	0	0		0	0	0
LOC102654354	uncharacterized LOC102654354	102654354		2.60442	2.60678	2.63778		2.68399	2.67362	2.64609
LOC102654355	uncharacterized LOC102654355	102654355		0	0	0		0	0	0
LOC102654358	uncharacterized LOC102654358	102654358		0	0	0		0	0	0
LOC102654363	uncharacterized LOC102654363	102654363		1.61934	1.61065	1.65107		1.63099	1.69922	1.61009
LOC102654365	glutamyl-tRNA(Gln) amidotransferase subunit B	102654365		10.6223	10.5099	10.5869		10.4889	10.6205	10.6195
LOC102654366	DPY30 domain-containing protein 1-like	102654366		0	0	0		0	0	0
LOC102654367	uncharacterized LOC102654367	102654367		0	0	0		0	0	0
LOC102654368	lactosylceramide 4-alpha-galactosyltransferase	102654368		-1.48554	-1.48595	-1.4852		-1.48513	-1.48501	-1.48484
LOC102654369	la-related protein 6	102654369		11.2633	11.2837	11.2558		11.4743	11.6086	11.4995
LOC102654371	pro-resilin-like	102654371		3.27353	3.22756	3.33052		3.26308	3.25775	3.27733
LOC102654376	uncharacterized LOC102654376	102654376		0	0	0		0	0	0
LOC102654379	essential MCU regulator	102654379		10.3335	10.0336	10.2577		10.2449	10.1258	10.2063
LOC102654380	uncharacterized LOC102654380	102654380		1.03332	1.02064	1.09107		1.07936	1.02138	1.04665
LOC102654381	uncharacterized LOC102654381	102654381		0	0	0		0	0	0
LOC102654384	uncharacterized LOC102654384	102654384		9.20732	9.15545	9.16411		8.93073	9.00885	9.11836
LOC102654385	uncharacterized LOC102654385	102654385		0	0	0		0	0	0
LOC102654387	uncharacterized LOC102654387	102654387		0	0	0		0	0	0
LOC102654388	uncharacterized LOC102654388	102654388		7.01045	7.10739	6.98349		6.9083	7.00979	6.99211
LOC102654390	uncharacterized LOC102654390	102654390		7.83811	7.11624	6.98313		7.26864	6.90065	7.52073
LOC102654393	major royal jelly protein 2-like	102654393		0	0	0		0	0	0
LOC102654395	zinc finger protein 184	102654395		8.59365	8.49013	8.58334		8.70684	8.4739	8.52783
LOC102654398	uncharacterized LOC102654398	102654398		9.52171	9.27791	9.31364		9.40806	9.29664	9.25665
LOC102654399	uncharacterized LOC102654399	102654399		0	0	0		0	0	0
LOC102654405	uncharacterized LOC102654405	102654405		1.6547	1.61696	1.64123		1.62019	1.62075	1.61312
LOC102654408	S-antigen protein-like	102654408		-2.32561	-2.32566	-2.32557		-2.32556	-2.32555	-2.32553
LOC102654409	uncharacterized LOC102654409	102654409		0	0	0		0	0	0
LOC102654413	uncharacterized LOC102654413	102654413		0	0	0		0	0	0
LOC102654417	uncharacterized LOC102654417	102654417		9.30044	9.36701	9.4297		9.37363	9.51759	9.35382
LOC102654418	uncharacterized LOC102654418	102654418		0	0	0		0	0	0
LOC102654426	60S ribosomal protein L18	102654426		12.041	12.1624	12.1253		11.7842	11.9575	11.9457
LOC102654427	sodium-dependent nutrient amino acid transporter	102654427		3.98881	3.94103	3.92138		3.88457	3.88935	3.86461
LOC102654428	uncharacterized LOC102654428	102654428		0	0	0		0	0	0
LOC102654429	uncharacterized LOC102654429	102654429		0	0	0		0	0	0
LOC102654435	uncharacterized LOC102654435	102654435		6.71038	6.62872	6.81192		6.54942	6.76205	6.61662
LOC102654436	uncharacterized LOC102654436	102654436		8.59238	8.67586	8.69656		8.57866	8.65986	8.34448
LOC102654437	uncharacterized LOC102654437	102654437		0	0	0		0	0	0
LOC102654439	uncharacterized LOC102654439	102654439		0	0	0		0	0	0
LOC102654440	uncharacterized LOC102654440	102654440		0	0	0		0	0	0
LOC102654444	uncharacterized LOC102654444	102654444		5.74513	5.80979	5.8014		5.83238	5.95066	5.74938
LOC102654445	uncharacterized LOC102654445	102654445		6.22611	6.04885	6.18217		5.9825	6.00922	5.98383
LOC102654448	protein tiptop	102654448		10.5454	10.773	10.7502		10.5811	10.6552	10.6907
LOC102654450	uncharacterized LOC102654450	102654450		10.369	10.5602	10.6141		10.6103	10.652	10.5538
LOC102654452	uncharacterized LOC102654452	102654452		5.61405	5.61807	5.58829		5.64657	5.71732	5.50073
LOC102654454	uncharacterized LOC102654454	102654454		0	0	0		0	0	0
LOC102654461	uncharacterized LOC102654461	102654461		0	0	0		0	0	0
LOC102654462	uncharacterized LOC102654462	102654462		0	0	0		0	0	0
LOC102654463	uncharacterized LOC102654463	102654463		0	0	0		0	0	0
LOC102654464	uncharacterized LOC102654464	102654464		0	0	0		0	0	0
LOC102654465	acyl-CoA dehydrogenase family member 9	102654465		10.9912	10.9933	10.9328		10.8507	10.9531	10.9348
LOC102654469	uncharacterized LOC102654469	102654469		0	0	0		0	0	0
LOC102654470	uncharacterized LOC102654470	102654470		0	0	0		0	0	0
LOC102654477	uncharacterized LOC102654477	102654477		0	0	0		0	0	0
LOC102654478	uncharacterized LOC102654478	102654478		0	0	0		0	0	0
LOC102654480	uncharacterized LOC102654480	102654480		0	0	0		0	0	0
LOC102654481	uncharacterized LOC102654481	102654481		-1.60574	-1.60618	-1.60535		-1.60528	-1.60515	-1.60497
LOC102654482	uncharacterized LOC102654482	102654482		4.6265	4.70171	4.50791		4.61904	4.5662	4.55246
LOC102654485	uncharacterized LOC102654485	102654485		0	0	0		0	0	0
LOC102654486	uncharacterized LOC102654486	102654486		0	0	0		0	0	0
LOC102654487	uncharacterized LOC102654487	102654487		0.971834	0.971557	0.972113		1.00921	0.97228	0.989367
LOC102654488	mpv17-like protein	102654488		9.53146	9.45012	9.65715		9.44909	9.40269	9.50992
LOC102654490	uncharacterized LOC102654490	102654490		0	0	0		0	0	0
LOC102654492	uncharacterized LOC102654492	102654492		0	0	0		0	0	0
LOC102654495	uncharacterized LOC102654495	102654495		8.03527	7.784	7.98794		7.92734	8.01042	7.98794
LOC102654496	high affinity copper uptake protein 1	102654496		2.89778	2.90078	2.90482		2.8845	2.93873	2.90475
LOC102654498	uncharacterized LOC102654498	102654498		0	0	0		0	0	0
[truncated: 10,182 more rows]

## Sheet: 3.2
Supplementary Data 3.2. All expressed genes with differential expression results from pairwise comparisons between conventional and microbiota-free groups.
A. melifera Gene Symbol	Gene ID	CV vs MF
		log2(Fold change)	P value	P adjust
18-w	410902	0.196525	0.176677	0.461972
5-HT1	410435	0.307793	0.0436427	0.21175
5-HT2alpha	411323	0.0318028	0.847312	0.939729
5-HT2beta	552518	0.0841778	0.682624	0.865692
5-ht7	726702	-0.00108389	0.995836	0.998097
A4	552391	-0.203594	0.766026	0.902838
ACSF2	552475	-0.150001	0.650423	0.849753
AChE-2	406104	0.201839	0.116521	0.367822
ATP5G2	409148	-0.106213	0.171419	0.454656
ATP6	807696	-0.882294	0.0023149	0.0333621
Abscam	409817	0.0706586	0.569739	0.800007
Ac3	408363	0.0297628	0.84383	0.937689
Adar	408529	0.264118	0.0761424	0.290038
Adk1	412632	-0.229324	0.0169531	0.122353
Akhr	551388	0.741696	0.224713	0.522634
Amel_8916	726970	-0.0499099	0.818662	0.927367
Amih	406072	0.294063	0.00407399	0.0491325
Ancr-1	100049571	-0.20849	0.178361	0.46414
Ant	406075	0.0626615	0.266615	0.571194
Antp	406077	-0.235989	0.553384	0.789754
Apd-1	551367	-1.03561	0.320503	0.622813
Apd-2	727161	-1.02947	0.133755	0.398204
Apd-3	409716	-0.617154	0.546711	0.786318
Apid1	406140	-2.02318	0.00033018	0.0086164
Apime-ASTA	724880	-0.261815	0.0380789	0.196156
Argk	550932	0.29026	0.0014753	0.024309
Arp1	406122	0.0493434	0.669768	0.859421
B-gluc1	411899	-0.328625	0.0662114	0.267864
Br-c	552255	0.110111	0.642513	0.845999
Brd7	411112	0.157427	0.0142324	0.110477
Burs	100049551	-0.0748852	0.542999	0.784013
C1q-VP	551077	0.42523	0.444325	0.719866
COX1	807695	0.226779	0.00368954	0.0463727
COX2	807700	-0.625322	5.30546e-09	1.12874e-06
COX3	807690	-0.166851	0.471374	0.739313
CPF1	726632	0.102782	0.703446	0.874386
CPF2	726691	0.532251	0.0158384	0.117537
CPR1	552627	0.100817	0.867364	0.950274
CPR14	724777	1.21729	0.0332973	0.182769
CPR17	724556	-0.231289	0.519531	0.770127
CPR19	413115	-1.7331	0.00221046	0.0324022
CPR22	724694	-0.0581446	0.947322	0.983169
CPR28	412202	0.374535	0.285318	0.589657
CPR3	409345	-0.0944463	0.627316	0.838286
CPR4	727204	-0.0499517	0.716109	0.881283
CPR5	552350	0.521015	0.105315	0.349659
CSP1	725382	2.37192	0.0639311	0.262721
CSP2	408658	0.270069	0.0605762	0.254229
CSP3	406094	1.26651	0.00523639	0.0584224
CSP6	725103	-0.17362	0.472089	0.739338
CTL5	411770	-0.224063	0.147467	0.419299
CUTA	552415	-0.235586	0.0241356	0.151968
CYP6AQ1	408383	0.47791	0.584089	0.808605
CYTB	807693	0.354354	0.00204029	0.0307475
Cac	408764	-0.101564	0.674514	0.861014
Calpb	411453	-0.151101	0.0218419	0.142196
Camkii	551691	0.170829	0.190178	0.479319
Cat	443552	-0.392729	0.111858	0.360145
Cbs	551341	-0.14632	0.0740634	0.284964
Cdc37	724675	0.339609	2.59216e-05	0.0012944
Cdk5	408325	-0.112617	0.24318	0.543824
Chmp1	727512	0.0407522	0.672907	0.859794
Cox6b1	100359409	-0.215018	0.000797332	0.0157725
Cox6c	100359410	-0.803209	6.06265e-13	3.73378e-10
Cpap3-b	408726	-0.0135652	0.928779	0.97645
Cpap3-c	725932	0.0649531	0.728419	0.886398
Cpap3-d	410065	-0.929848	0.12815	0.388657
Cry2	410197	-0.0895241	0.780084	0.910334
Cryl1	406119	-0.323448	0.18276	0.469617
Crz	503862	-0.180274	0.518409	0.769815
Crzr	409042	1.24317	0.302082	0.605102
Csd	406074	-0.386646	0.133631	0.397963
Cyp314a1	411057	0.202522	0.110481	0.357799
Cyp4g11	409469	1.26268	0.230679	0.530365
Cyp6as5	409677	-0.216998	0.615477	0.830106
CytC	408270	-0.103306	0.221121	0.519157
DHRS4	412304	0.107302	0.663039	0.856267
Dat	412285	0.224934	0.190884	0.479963
Dcr-1	552127	0.0540979	0.293708	0.597507
Def1	406143	-0.773253	0.342472	0.641714
Dl	406086	-0.100992	0.0948356	0.328415
Dll	726710	0.160374	0.247723	0.548385
Dnmt1a	100328599	0.108986	0.44953	0.722974
Dnmt3	410798	0.185396	0.106101	0.350551
Dop1	406111	0.0871812	0.448969	0.722826
Dop3	408995	-0.107573	0.643961	0.846579
DopR2	406070	-0.162732	0.422589	0.704162
Dscam	408786	-0.107456	0.57977	0.806493
Dsx	725126	0.263619	0.244739	0.545584
E74	408758	0.144883	0.187184	0.475056
E75	410309	-0.162723	0.361993	0.655303
EF1a-F2	544670	-0.0121736	0.957664	0.986897
Eaat-2	406113	0.296653	0.00902982	0.0827906
Ecr	406084	-0.357762	0.0368458	0.193839
Ef-1a-f1	408385	-0.164252	0.0390822	0.19925
Eif3h	552351	-0.136345	0.259895	0.56411
Eif4g	725259	0.171711	0.0847547	0.308722
Emc	100216325	-0.429899	0.0118658	0.0988424
EphR	408489	0.136981	0.337448	0.63763
Err	408855	0.21767	0.0188112	0.130371
Ets97D-like	100578252	0.116894	0.296462	0.600333
FAR1	551233	0.506792	0.463807	0.73409
Fabp	409798	-0.278054	0.00278952	0.0380083
Fem	724970	0.153417	0.0506272	0.23096
Fibroin1	724771	-0.430693	0.12514	0.383175
Fibroin4	100192202	-0.0686592	0.888211	0.959235
For	406092	-0.012536	0.940633	0.980321
Foxp	408423	0.15089	0.215307	0.51243
Fstl5	409779	-0.0218318	0.813517	0.925298
Gat-1B	494511	0.191041	0.134246	0.399152
Gat-a	406071	-0.0269974	0.807317	0.922119
Gfat2	406107	-0.280794	0.0498147	0.229291
GlnS	410066	0.219939	0.0544297	0.240785
GluCl	408450	0.271214	0.00986385	0.0881823
Glurb	406150	0.395377	0.215604	0.512545
Gpdh	726445	0.0092624	0.915869	0.970378
Gr10	725297	-0.0743016	0.721451	0.883101
Grd	413803	-0.0491467	0.869284	0.951326
Grp	552281	1.35144	8.65362e-05	0.00317231
GstD1	409490	0.174388	0.596118	0.817296
GstS1	552304	0.0493803	0.749725	0.895446
Gycbeta1	408880	0.0532879	0.522394	0.771522
H	100174948	0.141694	0.0386194	0.197857
HEX70b	406117	0.621142	0.0800592	0.298136
Hex110	551648	0.622901	0.087116	0.312768
Hex70a	726848	2.7421	0.00122436	0.0212836
Hiscl1	409040	-0.0923973	0.620734	0.834346
Ho	494506	-0.315606	0.00234306	0.0335666
Hsc70-3	409587	0.548509	0.00434984	0.0515177
Hsc70-4	409418	0.545144	0.00366322	0.0461046
Hsc70-5	408605	0.207915	0.00472556	0.0546367
Hsp90	408928	0.815716	0.000186574	0.00570477
IF-2mt	406098	-0.0207538	0.76191	0.9016
ILP-2	726057	-0.0567525	0.741756	0.892
INTS8	412509	0.062303	0.383715	0.673526
Imd	100302584	-0.131299	0.336698	0.63725
InR-2	725827	-0.648009	0.017604	0.125483
Ing3	100578127	0.19325	0.0672354	0.270405
Ip3k	409943	0.352855	0.000330064	0.0086164
JHBP-1	449496	-0.599855	0.618177	0.832224
KAT2A	552646	0.0738963	0.435843	0.714013
Kr	411166	0.23097	0.362686	0.655318
Kr-h1	100576395	-0.4475	0.28489	0.589521
LCCH3	412740	0.0470984	0.664121	0.856446
LOC100187599	100187599	0.00936425	0.967101	0.989149
LOC100188904	100188904	0.370377	0.356585	0.651539
LOC100188940	100188940	-0.0452459	0.430503	0.710684
LOC100302106	100302106	-0.355009	1.63693e-06	0.000154306
LOC100576082	100576082	-0.437444	0.0107864	0.0937533
LOC100576085	100576085	0.266583	0.00164365	0.0263532
LOC100576088	100576088	-0.290797	0.0195769	0.132881
LOC100576096	100576096	0.272951	0.313641	0.615293
LOC100576097	100576097	-0.027147	0.955454	0.986897
LOC100576099	100576099	0.0216144	0.938848	0.980043
LOC100576100	100576100	-0.763012	0.0227004	0.145768
LOC100576101	100576101	-0.170805	0.0320953	0.178398
LOC100576103	100576103	-0.227559	0.715769	0.881283
LOC100576104	100576104	0.388933	0.000440911	0.0105249
LOC100576106	100576106	0.05456	0.731824	0.888032
LOC100576110	100576110	0.157838	0.193267	0.483698
LOC100576116	100576116	-0.0106103	0.928005	0.976302
LOC100576118	100576118	2.6224	0.0416432	0.206606
LOC100576125	100576125	-0.00592545	0.974972	0.991282
LOC100576128	100576128	0.0282554	0.931649	0.977131
LOC100576129	100576129	0.160466	0.27184	0.575053
LOC100576130	100576130	0.115587	0.496182	0.754467
LOC100576131	100576131	0.155245	0.255144	0.558537
LOC100576132	100576132	0.161662	0.259343	0.56411
LOC100576139	100576139	0.0314342	0.916176	0.970378
LOC100576140	100576140	-0.0619394	0.501478	0.75791
LOC100576143	100576143	-0.206888	0.163087	0.442855
LOC100576146	100576146	-0.0651391	0.667811	0.858269
LOC100576147	100576147	-0.624853	0.225415	0.522939
LOC100576151	100576151	-0.156973	0.106168	0.350551
LOC100576155	100576155	0.0062988	0.955613	0.986897
LOC100576157	100576157	0.110867	0.667709	0.858257
LOC100576159	100576159	0.0791085	0.620487	0.834346
LOC100576161	100576161	0.104807	0.769895	0.904591
LOC100576162	100576162	0.0689299	0.508757	0.763467
LOC100576163	100576163	0.0405429	0.830125	0.932931
LOC100576164	100576164	-0.143061	0.723435	0.884506
LOC100576165	100576165	0.046412	0.813121	0.925076
LOC100576169	100576169	0.311011	0.00685305	0.0693412
LOC100576174	100576174	-0.40158	0.00799225	0.0771499
LOC100576176	100576176	0.0304634	0.764256	0.902181
LOC100576182	100576182	-0.303101	0.350985	0.647056
LOC100576183	100576183	-0.677176	0.193481	0.483859
LOC100576185	100576185	0.175586	0.229922	0.529285
LOC100576186	100576186	-0.524349	0.0450905	0.216243
LOC100576187	100576187	0.0782684	0.344739	0.642725
LOC100576189	100576189	-0.0125885	0.962252	0.987651
LOC100576193	100576193	-0.0730706	0.872376	0.952714
LOC100576195	100576195	-0.296056	0.0380086	0.196156
LOC100576196	100576196	0.0341559	0.821291	0.928198
LOC100576215	100576215	0.322295	0.377441	0.668665
LOC100576216	100576216	0.0156165	0.874125	0.953328
LOC100576217	100576217	-0.407546	0.446028	0.720418
LOC100576220	100576220	-0.565278	0.223715	0.521446
LOC100576221	100576221	-0.0239704	0.794188	0.91686
LOC100576223	100576223	0.00133426	0.99243	0.997617
LOC100576226	100576226	0.590684	0.00018198	0.00564138
LOC100576227	100576227	0.044498	0.633794	0.842202
LOC100576233	100576233	-0.387983	0.10938	0.356294
LOC100576242	100576242	0.274156	0.0184693	0.129355
LOC100576247	100576247	-0.0831537	0.734562	0.889952
LOC100576249	100576249	-0.00613239	0.967157	0.989149
LOC100576251	100576251	0.531353	0.0332798	0.182769
LOC100576258	100576258	0.216143	0.426393	0.706931
LOC100576261	100576261	0.19021	0.102174	0.343179
LOC100576263	100576263	0.489703	0.332294	0.632721
LOC100576265	100576265	-0.359808	0.096478	0.331762
LOC100576266	100576266	-0.184984	0.0715541	0.278633
LOC100576270	100576270	-0.218805	0.536822	0.781339
LOC100576272	100576272	0.01098	0.91558	0.970378
LOC100576274	100576274	-0.0881723	0.495161	0.753743
LOC100576277	100576277	0.0721266	0.810242	0.923336
LOC100576279	100576279	0.264899	0.205401	0.500837
LOC100576283	100576283	0.0619664	0.660333	0.855876
LOC100576286	100576286	0.035648	0.658894	0.854657
LOC100576289	100576289	0.145727	0.32843	0.629169
LOC100576290	100576290	0.248497	0.358486	0.653401
LOC100576291	100576291	0.0266951	0.85753	0.945556
LOC100576296	100576296	-0.135852	0.0428102	0.209249
LOC100576298	100576298	-0.201863	0.0768686	0.291507
LOC100576300	100576300	-0.00380351	0.961332	0.987651
LOC100576321	100576321	0.197581	0.143956	0.415064
LOC100576326	100576326	-0.224119	0.518192	0.769747
LOC100576333	100576333	0.0528001	0.580206	0.806825
LOC100576336	100576336	-0.035121	0.71662	0.881392
LOC100576337	100576337	-0.417291	0.0404899	0.203277
LOC100576346	100576346	0.0996463	0.379996	0.669868
LOC100576348	100576348	-0.19657	0.0764323	0.290688
LOC100576349	100576349	-0.181502	0.750846	0.896397
LOC100576359	100576359	0.0058014	0.956997	0.986897
LOC100576366	100576366	-0.0438813	0.649513	0.849646
LOC100576369	100576369	0.0961227	0.448703	0.722598
LOC100576373	100576373	-0.310244	0.00106723	0.0195229
LOC100576374	100576374	-0.324956	0.0189242	0.130464
LOC100576378	100576378	0.151852	0.349508	0.645895
LOC100576381	100576381	0.00301903	0.977518	0.99256
LOC100576383	100576383	-0.049303	0.761771	0.9016
LOC100576384	100576384	-0.0240892	0.869055	0.951326
LOC100576392	100576392	0.0480706	0.863724	0.947972
LOC100576400	100576400	-0.14921	0.179782	0.466559
LOC100576401	100576401	0.0768678	0.629827	0.839346
LOC100576402	100576402	-0.0565857	0.460052	0.732463
LOC100576403	100576403	-0.545066	0.428102	0.70862
LOC100576405	100576405	0.0489729	0.582225	0.807718
LOC100576411	100576411	0.122083	0.239404	0.54021
LOC100576412	100576412	0.0595169	0.67015	0.859421
LOC100576413	100576413	0.12413	0.272413	0.575475
LOC100576421	100576421	0.10462	0.268352	0.571997
LOC100576422	100576422	-0.138655	0.137626	0.405031
LOC100576423	100576423	0.130252	0.632134	0.841193
LOC100576428	100576428	0.213803	0.267283	0.571598
LOC100576432	100576432	0.0225783	0.828923	0.932449
LOC100576433	100576433	0.0620486	0.520531	0.77098
LOC100576435	100576435	0.189321	0.0315865	0.177208
LOC100576436	100576436	-0.343474	0.000553787	0.0121992
LOC100576438	100576438	0.288095	3.49559e-05	0.00162273
LOC100576439	100576439	0.292892	0.0644832	0.26405
LOC100576446	100576446	-0.00770269	0.985088	0.995412
LOC100576449	100576449	-0.0625965	0.719992	0.882676
LOC100576452	100576452	-0.227169	0.460495	0.732463
LOC100576453	100576453	0.18244	0.674783	0.861089
LOC100576454	100576454	-0.151942	0.466096	0.735794
LOC100576457	100576457	0.105179	0.420838	0.702447
LOC100576461	100576461	0.114924	0.325634	0.627625
LOC100576462	100576462	-0.184013	0.463319	0.733906
LOC100576467	100576467	-0.185225	0.107155	0.352166
LOC100576471	100576471	0.599992	0.000131936	0.00440009
LOC100576472	100576472	0.167632	0.00807362	0.0776109
LOC100576478	100576478	-0.0560338	0.739692	0.891599
LOC100576482	100576482	0.126911	0.0898345	0.318555
LOC100576487	100576487	0.0577156	0.767802	0.903561
LOC100576488	100576488	-0.361098	0.439586	0.716966
LOC100576492	100576492	-0.134284	0.516004	0.768351
LOC100576497	100576497	0.0668706	0.803221	0.920292
LOC100576498	100576498	-0.706283	0.0040229	0.0489449
LOC100576502	100576502	0.0473357	0.761925	0.9016
LOC100576504	100576504	0.065118	0.865186	0.9489
LOC100576506	100576506	-0.000622076	0.99611	0.998097
LOC100576508	100576508	-0.936372	0.24538	0.546141
LOC100576512	100576512	0.448221	0.00257982	0.0358382
LOC100576514	100576514	-0.272703	0.0223526	0.144502
LOC100576515	100576515	-0.589481	2.4936e-06	0.000219389
LOC100576522	100576522	0.419837	0.504681	0.760178
LOC100576527	100576527	-0.130544	0.177188	0.462523
LOC100576528	100576528	0.147218	0.348234	0.645075
LOC100576530	100576530	-0.400466	0.000379735	0.00961093
LOC100576531	100576531	-0.0745964	0.657916	0.853987
LOC100576532	100576532	-0.416354	0.127611	0.387532
LOC100576534	100576534	0.0107443	0.957386	0.986897
LOC100576542	100576542	-0.0648789	0.678563	0.863201
LOC100576543	100576543	-0.196612	0.128149	0.388657
LOC100576544	100576544	-0.191604	0.0691971	0.273852
LOC100576547	100576547	0.468734	0.187993	0.476195
LOC100576552	100576552	0.710466	0.0849193	0.308852
LOC100576554	100576554	-0.0763105	0.728395	0.886398
LOC100576555	100576555	-3.14996	0.00579194	0.0623732
LOC100576557	100576557	-0.300691	0.420008	0.701618
LOC100576559	100576559	0.0952551	0.461403	0.733065
LOC100576563	100576563	0.118207	0.223318	0.520853
LOC100576565	100576565	0.0430731	0.694904	0.871981
LOC100576569	100576569	0.27566	0.114368	0.3647
LOC100576571	100576571	0.100535	0.25259	0.554653
LOC100576572	100576572	0.0148439	0.892487	0.961379
LOC100576584	100576584	-0.331512	0.260946	0.564874
LOC100576586	100576586	0.159055	0.010788	0.0937533
LOC100576590	100576590	-0.0880836	0.741066	0.891599
LOC100576591	100576591	-0.0305788	0.861246	0.946738
LOC100576592	100576592	-0.331413	0.237765	0.537691
LOC100576599	100576599	-0.421164	0.613308	0.829119
LOC100576600	100576600	0.0947581	0.290839	0.595473
LOC100576602	100576602	0.300166	0.198702	0.491594
LOC100576603	100576603	0.153421	0.43194	0.712039
LOC100576606	100576606	0.0362331	0.860073	0.946438
LOC100576608	100576608	-0.152504	0.274484	0.57805
LOC100576610	100576610	-0.175056	0.293827	0.597616
LOC100576612	100576612	-0.186672	0.0551569	0.242754
LOC100576614	100576614	0.209233	0.226418	0.524185
LOC100576615	100576615	-0.095649	0.447295	0.721344
LOC100576619	100576619	-0.0489128	0.609358	0.825767
LOC100576620	100576620	-0.128001	0.0552436	0.242903
LOC100576621	100576621	0.108607	0.344972	0.642899
LOC100576623	100576623	-0.363869	0.350155	0.646384
LOC100576625	100576625	0.0102254	0.908327	0.967723
LOC100576637	100576637	0.00472539	0.995052	0.99795
LOC100576638	100576638	0.153232	0.724466	0.884799
LOC100576645	100576645	-0.10552	0.426259	0.706913
LOC100576646	100576646	0.184713	0.0787176	0.295007
LOC100576647	100576647	-0.275735	0.0422519	0.20795
LOC100576649	100576649	0.0998631	0.247934	0.548602
LOC100576657	100576657	0.523473	0.0799667	0.297996
LOC100576660	100576660	-0.0892104	0.204611	0.499929
LOC100576662	100576662	-0.380249	0.435739	0.713969
LOC100576666	100576666	0.233813	0.233722	0.532392
LOC100576667	100576667	0.0773212	0.460377	0.732463
LOC100576669	100576669	-0.30611	0.0190346	0.130543
LOC100576671	100576671	0.0937505	0.269228	0.573071
LOC100576677	100576677	-0.645865	0.195543	0.487302
LOC100576679	100576679	0.179584	0.457011	0.729795
LOC100576683	100576683	0.0948525	0.546622	0.786318
LOC100576690	100576690	0.0416763	0.909371	0.967942
LOC100576699	100576699	0.0568613	0.716071	0.881283
LOC100576700	100576700	0.32936	0.479967	0.744304
LOC100576706	100576706	-0.10594	0.25803	0.5626
LOC100576708	100576708	0.0651146	0.611478	0.827668
LOC100576709	100576709	-0.00454484	0.95249	0.985563
LOC100576717	100576717	0.0794658	0.565007	0.796672
LOC100576722	100576722	-0.341688	0.164821	0.4456
LOC100576726	100576726	-0.264657	0.21908	0.516686
LOC100576732	100576732	0.823639	0.0149909	0.113606
LOC100576733	100576733	0.0190018	0.875654	0.954039
LOC100576734	100576734	-0.0711009	0.740708	0.891599
LOC100576735	100576735	-0.858749	3.47565e-07	4.01351e-05
LOC100576736	100576736	0.529228	0.0876679	0.314149
LOC100576738	100576738	-0.167762	0.669886	0.859421
LOC100576742	100576742	1.06192	0.147641	0.419665
LOC100576744	100576744	-0.157464	0.141568	0.41174
LOC100576747	100576747	-0.273097	0.00484575	0.055471
LOC100576748	100576748	-0.267779	0.542928	0.784013
LOC100576754	100576754	-0.10821	0.161706	0.440791
LOC100576758	100576758	-0.209209	0.744838	0.893389
LOC100576759	100576759	0.0235996	0.902164	0.9645
LOC100576760	100576760	0.0522147	0.657513	0.853689
LOC100576765	100576765	-0.186415	0.254148	0.557279
LOC100576770	100576770	-0.279919	0.0394562	0.200113
LOC100576774	100576774	-0.224201	0.00477492	0.0549324
LOC100576775	100576775	-0.026063	0.795022	0.917102
LOC100576781	100576781	-0.493099	0.0905381	0.319579
LOC100576783	100576783	-0.375666	0.444499	0.719895
LOC100576784	100576784	0.104972	0.383766	0.673526
LOC100576789	100576789	-0.013758	0.946392	0.982803
LOC100576794	100576794	0.0768324	0.488851	0.748923
LOC100576795	100576795	0.167393	0.0798561	0.297865
LOC100576796	100576796	0.0959128	0.707062	0.876875
LOC100576797	100576797	5.89448	0.0434403	0.211323
LOC100576799	100576799	-0.014877	0.883019	0.956711
LOC100576801	100576801	0.454739	0.086199	0.311313
LOC100576805	100576805	0.150969	0.222544	0.520359
LOC100576812	100576812	0.0814653	0.356731	0.651539
LOC100576814	100576814	-0.0862265	0.636672	0.843686
LOC100576817	100576817	0.215923	0.0477598	0.224144
LOC100576818	100576818	-0.228032	0.0626426	0.259329
LOC100576819	100576819	-0.0815737	0.265564	0.570132
LOC100576826	100576826	-0.122248	0.737471	0.891256
LOC100576828	100576828	-0.266047	0.500613	0.757704
LOC100576829	100576829	0.121514	0.0395668	0.200394
LOC100576831	100576831	0.0496251	0.870776	0.952107
LOC100576836	100576836	-0.294518	0.388118	0.676587
LOC100576838	100576838	-0.246052	0.273374	0.576582
LOC100576840	100576840	-0.330291	0.105015	0.348967
LOC100576841	100576841	-0.456418	0.408374	0.693746
LOC100576843	100576843	0.598024	5.08991e-05	0.00216436
LOC100576848	100576848	-0.168212	0.192467	0.482761
LOC100576850	100576850	-0.347078	8.31042e-05	0.0031208
LOC100576851	100576851	0.248793	0.000674815	0.0139587
LOC100576855	100576855	-0.0800103	0.625715	0.837477
LOC100576859	100576859	0.246655	0.222072	0.52019
LOC100576862	100576862	-0.0456161	0.542488	0.784013
LOC100576863	100576863	-0.344923	0.188994	0.477446
LOC100576864	100576864	0.0954526	0.429728	0.710211
LOC100576866	100576866	0.0741103	0.487483	0.748204
LOC100576868	100576868	0.367673	0.310812	0.612927
LOC100576871	100576871	0.114918	0.242898	0.543709
LOC100576872	100576872	-0.0965717	0.299047	0.60266
LOC100576876	100576876	0.091624	0.228721	0.527795
LOC100576878	100576878	0.0309234	0.713458	0.879846
LOC100576879	100576879	-0.00496227	0.957145	0.986897
LOC100576880	100576880	-0.690004	0.110335	0.357799
LOC100576881	100576881	0.00494379	0.993118	0.99765
LOC100576882	100576882	0.158355	0.221313	0.51917
LOC100576885	100576885	0.260504	0.00550202	0.0602938
LOC100576886	100576886	-0.326311	0.471991	0.739338
LOC100576894	100576894	-0.448164	0.0378376	0.195891
LOC100576895	100576895	1.59897	0.037486	0.194986
LOC100576896	100576896	0.0211731	0.875216	0.953805
LOC100576898	100576898	-0.123131	0.24278	0.543708
LOC100576901	100576901	0.274819	0.672448	0.859568
LOC100576902	100576902	-0.537037	0.10152	0.341905
LOC100576903	100576903	0.0576905	0.888547	0.959335
LOC100576908	100576908	0.0364432	0.637819	0.843693
LOC100576912	100576912	0.156903	0.629787	0.839346
LOC100576915	100576915	0.0356351	0.891454	0.961052
LOC100576918	100576918	-0.379854	0.0106332	0.0931198
LOC100576919	100576919	0.167914	0.340913	0.639869
LOC100576924	100576924	-0.00891633	0.930029	0.976695
LOC100576925	100576925	-0.0881377	0.668724	0.858964
LOC100576929	100576929	-0.53562	0.0137387	0.108477
LOC100576930	100576930	-0.133264	0.164083	0.444516
LOC100576932	100576932	-0.300784	0.0716241	0.278633
LOC100576934	100576934	1.25978	0.0204532	0.136621
LOC100576935	100576935	-1.22096	0.0482636	0.225523
LOC100576936	100576936	1.6575	0.0842206	0.307887
LOC100576938	100576938	-0.248533	0.0690455	0.273846
LOC100576945	100576945	-0.0883261	0.41585	0.698223
LOC100576947	100576947	-0.0139208	0.982879	0.994575
LOC100576948	100576948	-0.0715666	0.731815	0.888032
LOC100576949	100576949	-0.328448	0.79659	0.917254
LOC100576951	100576951	-0.0662392	0.660744	0.855876
LOC100576953	100576953	-0.0102102	0.981891	0.994139
LOC100576958	100576958	-0.0014808	0.978696	0.99332
LOC100576960	100576960	0.165076	0.139278	0.408201
LOC100576961	100576961	-0.148516	0.715549	0.881283
LOC100576963	100576963	0.067794	0.55897	0.794303
LOC100576965	100576965	0.179938	0.246843	0.547446
LOC100576966	100576966	0.339471	0.00110652	0.0200432
LOC100576967	100576967	-0.201171	0.0921625	0.323111
LOC100576968	100576968	0.0861936	0.220571	0.518878
LOC100576972	100576972	0.046312	0.462437	0.733906
LOC100576974	100576974	-0.318592	0.000573051	0.012515
LOC100576975	100576975	-0.0936393	0.368855	0.662151
LOC100576976	100576976	-0.445861	0.2155	0.51243
LOC100576982	100576982	0.179365	0.707236	0.876973
LOC100576983	100576983	-0.125474	0.205474	0.500837
LOC100576985	100576985	0.173578	0.039162	0.19935
LOC100576989	100576989	-0.159927	0.362445	0.655318
LOC100576990	100576990	-0.0452065	0.731264	0.887819
LOC100576993	100576993	0.228815	0.08583	0.310778
LOC100576996	100576996	-0.0983036	0.567829	0.798661
LOC100577000	100577000	-0.449428	1.79234e-05	0.000962652
LOC100577002	100577002	0.623263	0.000833415	0.0161746
LOC100577003	100577003	0.0136033	0.908677	0.967873
LOC100577004	100577004	0.0707489	0.702602	0.874385
LOC100577015	100577015	-0.114727	0.640001	0.844981
LOC100577017	100577017	0.108331	0.550902	0.788631
LOC100577019	100577019	0.131991	0.275093	0.579018
LOC100577020	100577020	-0.120776	0.498489	0.756352
LOC100577024	100577024	-0.261567	0.380769	0.670692
LOC100577026	100577026	-0.126256	0.345446	0.643263
LOC100577027	100577027	-0.00328207	0.976364	0.991824
LOC100577028	100577028	-0.302548	0.414005	0.697117
LOC100577030	100577030	0.297454	0.0555432	0.243641
LOC100577033	100577033	-0.278298	0.00139913	0.0233307
LOC100577045	100577045	0.159197	0.373653	0.666095
LOC100577046	100577046	-0.700664	0.0977446	0.333197
LOC100577047	100577047	-0.376946	0.132198	0.39561
LOC100577050	100577050	0.219017	0.0784822	0.294843
LOC100577053	100577053	-0.0035507	0.987603	0.99575
LOC100577057	100577057	-1.36118	0.0130065	0.104573
LOC100577060	100577060	-0.155871	0.157372	0.43423
LOC100577073	100577073	-0.815271	6.74391e-06	0.000482947
LOC100577074	100577074	0.386049	0.254493	0.557771
LOC100577080	100577080	0.181381	0.647363	0.848034
LOC100577081	100577081	-0.0333315	0.766281	0.902921
LOC100577082	100577082	0.439482	0.203261	0.498204
LOC100577091	100577091	0.563713	0.190211	0.479319
LOC100577092	100577092	-0.240545	0.0727943	0.28196
LOC100577094	100577094	-0.137082	0.171624	0.454938
LOC100577098	100577098	0.425349	0.125688	0.383625
LOC100577101	100577101	-0.408841	0.233298	0.53215
LOC100577102	100577102	0.102248	0.207027	0.5025
LOC100577106	100577106	-0.178012	0.637835	0.843693
LOC100577107	100577107	0.163833	0.61616	0.830598
LOC100577110	100577110	-0.463093	0.139918	0.40891
LOC100577112	100577112	0.279565	0.412997	0.696853
LOC100577118	100577118	-0.0319692	0.706266	0.876593
LOC100577120	100577120	0.129165	0.186106	0.473488
LOC100577121	100577121	-0.164226	0.282044	0.586433
LOC100577122	100577122	-0.127555	0.242081	0.542802
LOC100577127	100577127	-0.104442	0.454249	0.727397
LOC100577132	100577132	0.0270504	0.926932	0.975618
LOC100577136	100577136	-0.230279	0.122415	0.377585
LOC100577138	100577138	0.00361851	0.979648	0.993486
LOC100577139	100577139	0.164317	0.395232	0.682458
LOC100577140	100577140	0.0670426	0.471008	0.739174
LOC100577142	100577142	0.134277	0.643544	0.846513
LOC100577145	100577145	-0.221566	0.00590795	0.06295
LOC100577146	100577146	-0.230345	0.508673	0.763464
LOC100577147	100577147	0.290405	0.0488234	0.226649
LOC100577149	100577149	-0.0145357	0.964044	0.988542
LOC100577151	100577151	-0.3699	0.35959	0.654044
LOC100577155	100577155	-0.674468	0.073553	0.283472
LOC100577159	100577159	-0.113591	0.285266	0.589657
LOC100577164	100577164	-0.120454	0.836687	0.93564
LOC100577165	100577165	-0.118613	0.62758	0.838286
LOC100577174	100577174	-0.0546196	0.920052	0.972572
LOC100577180	100577180	-0.100476	0.519866	0.770281
LOC100577185	100577185	0.339854	0.419505	0.701427
LOC100577188	100577188	0.00801338	0.966906	0.989149
LOC100577192	100577192	-0.005408	0.985489	0.995412
LOC100577194	100577194	-0.255678	0.0650298	0.26523
LOC100577196	100577196	-0.153137	0.455116	0.728335
LOC100577197	100577197	-0.364367	0.0899632	0.318788
LOC100577198	100577198	0.27946	0.25572	0.559665
LOC100577202	100577202	0.008667	0.952232	0.985537
LOC100577209	100577209	-0.196771	0.022131	0.14337
LOC100577213	100577213	0.272276	0.136689	0.403429
LOC100577215	100577215	0.168978	0.684944	0.866427
LOC100577216	100577216	0.326073	0.463614	0.733996
LOC100577220	100577220	0.1413	0.329866	0.630594
LOC100577221	100577221	-0.200315	0.147441	0.419299
LOC100577222	100577222	6.36438e-05	0.999735	0.9999
LOC100577224	100577224	0.578195	0.215477	0.51243
LOC100577226	100577226	0.371121	0.0114864	0.0973499
LOC100577228	100577228	-0.0436451	0.703014	0.874385
LOC100577231	100577231	0.00355511	0.982948	0.994575
LOC100577237	100577237	-0.0882476	0.329443	0.630233
LOC100577242	100577242	-0.0357562	0.70306	0.874385
LOC100577250	100577250	0.137324	0.342513	0.641714
LOC100577252	100577252	-0.0903171	0.362055	0.655303
LOC100577253	100577253	0.250872	0.00204426	0.0307572
LOC100577254	100577254	0.162158	0.220181	0.518225
LOC100577255	100577255	-0.16797	0.575334	0.803588
LOC100577257	100577257	0.663342	0.207357	0.502773
LOC100577259	100577259	-0.372213	0.197075	0.489667
LOC100577260	100577260	-0.621231	0.299745	0.603541
LOC100577263	100577263	-0.0132664	0.875335	0.953805
LOC100577268	100577268	-0.0283399	0.905243	0.965997
LOC100577269	100577269	0.0431221	0.838907	0.935968
LOC100577272	100577272	0.227074	0.00904262	0.0827906
LOC100577279	100577279	-0.251609	0.00253461	0.0353697
LOC100577280	100577280	0.192831	0.110665	0.35808
LOC100577283	100577283	0.16296	0.304482	0.607123
LOC100577285	100577285	-0.211069	0.156994	0.433649
LOC100577288	100577288	-0.173348	0.0287511	0.16683
LOC100577291	100577291	-0.018216	0.94023	0.980281
LOC100577293	100577293	-0.167573	0.178659	0.464501
LOC100577295	100577295	0.132216	0.16307	0.442855
LOC100577296	100577296	0.0204696	0.930429	0.97678
LOC100577300	100577300	0.134939	0.178747	0.464501
LOC100577302	100577302	0.0688406	0.511866	0.765615
LOC100577303	100577303	0.115187	0.880916	0.956051
LOC100577306	100577306	0.274064	0.430503	0.710684
LOC100577307	100577307	-0.349888	0.119572	0.372424
LOC100577308	100577308	-0.0971059	0.321678	0.623644
LOC100577320	100577320	0.0304642	0.856056	0.944494
LOC100577322	100577322	0.0591206	0.733311	0.889064
LOC100577324	100577324	-0.00325693	0.968535	0.989698
LOC100577325	100577325	-0.129672	0.056436	0.244883
LOC100577332	100577332	0.137762	0.483106	0.745562
LOC100577335	100577335	0.12299	0.510599	0.764739
LOC100577341	100577341	-0.252014	0.0313498	0.176591
LOC100577342	100577342	0.307034	0.0298007	0.170569
LOC100577344	100577344	-0.275213	0.144671	0.416086
LOC100577346	100577346	0.545242	0.178542	0.46448
LOC100577347	100577347	-0.0633131	0.72346	0.884506
LOC100577348	100577348	-0.133704	0.598679	0.819082
LOC100577351	100577351	-0.0794802	0.732252	0.888435
LOC100577358	100577358	-0.626659	0.00222926	0.0325853
LOC100577359	100577359	2.51241	0.00893146	0.0825696
LOC100577363	100577363	0.255452	0.350399	0.646622
LOC100577364	100577364	0.118971	0.433388	0.71328
LOC100577367	100577367	0.0998465	0.242425	0.543177
LOC100577369	100577369	0.158571	0.038728	0.19821
LOC100577376	100577376	-0.486691	0.0140433	0.109849
LOC100577378	100577378	0.0423471	0.83659	0.93564
LOC100577382	100577382	-0.453798	0.229041	0.527795
LOC100577386	100577386	-0.0106943	0.925665	0.975174
LOC100577387	100577387	0.791133	0.309593	0.611867
LOC100577393	100577393	0.278158	0.0956009	0.33003
LOC100577394	100577394	0.111159	0.304434	0.607123
LOC100577396	100577396	-0.383555	0.417595	0.69988
LOC100577397	100577397	-0.218231	0.0451073	0.216243
LOC100577401	100577401	0.121927	0.0892705	0.317918
LOC100577406	100577406	-0.49852	0.068815	0.273307
LOC100577407	100577407	-0.0196041	0.939749	0.980281
LOC100577408	100577408	0.347076	0.0330665	0.182369
LOC100577409	100577409	0.00485236	0.979874	0.993486
LOC100577410	100577410	0.489117	0.357568	0.65241
LOC100577418	100577418	-0.0465492	0.537385	0.781519
LOC100577422	100577422	0.417894	0.0373882	0.194697
LOC100577423	100577423	-0.283527	0.0255972	0.156204
LOC100577428	100577428	0.0662391	0.691581	0.870887
LOC100577430	100577430	-0.331295	0.0233733	0.148912
LOC100577436	100577436	0.421255	0.449517	0.722974
LOC100577440	100577440	1.02599	0.0701628	0.275915
LOC100577449	100577449	-0.114017	0.33072	0.630977
LOC100577450	100577450	0.222341	0.0409866	0.204556
LOC100577451	100577451	-0.161107	0.150464	0.423408
LOC100577452	100577452	-0.109968	0.381069	0.670692
LOC100577454	100577454	0.0412661	0.576767	0.804617
LOC100577455	100577455	-0.0306911	0.746086	0.893842
LOC100577456	100577456	0.877423	8.11097e-05	0.00309625
LOC100577466	100577466	0.00693535	0.958741	0.986897
LOC100577472	100577472	-0.133276	0.309668	0.611867
LOC100577481	100577481	-0.164969	0.151115	0.424033
LOC100577491	100577491	-0.27116	0.0135519	0.107554
LOC100577492	100577492	0.38855	0.105886	0.350099
LOC100577493	100577493	-0.159383	0.112039	0.360145
LOC100577496	100577496	0.264524	0.393968	0.681987
LOC100577497	100577497	0.376824	0.0518337	0.234101
LOC100577498	100577498	-0.255122	0.118318	0.370834
LOC100577499	100577499	0.570481	0.196394	0.488501
LOC100577501	100577501	-0.132593	0.205447	0.500837
LOC100577504	100577504	-0.246704	0.316046	0.617781
LOC100577506	100577506	-0.0910874	0.377386	0.668665
LOC100577513	100577513	-0.443083	0.25218	0.553951
LOC100577515	100577515	0.0773097	0.420832	0.702447
LOC100577516	100577516	0.522372	0.269581	0.573162
LOC100577517	100577517	-0.0156214	0.899969	0.964242
LOC100577519	100577519	0.0264397	0.831061	0.933289
LOC100577520	100577520	0.201744	0.0638717	0.262657
LOC100577522	100577522	0.0330074	0.884699	0.957599
LOC100577525	100577525	0.134543	0.232569	0.531907
LOC100577530	100577530	0.178308	0.143763	0.414637
LOC100577533	100577533	0.0514797	0.636815	0.843686
LOC100577538	100577538	-0.0564772	0.791045	0.915634
LOC100577539	100577539	0.413305	0.101398	0.341791
LOC100577541	100577541	0.106952	0.85088	0.941707
LOC100577542	100577542	-0.820607	1.06123e-05	0.000696118
LOC100577543	100577543	0.175642	0.764179	0.902181
LOC100577546	100577546	-0.190538	0.0940128	0.327238
LOC100577548	100577548	0.354992	0.0378186	0.195891
LOC100577551	100577551	0.26736	0.0476763	0.224139
LOC100577552	100577552	-0.0240925	0.805597	0.921508
LOC100577553	100577553	-0.590943	0.00119599	0.0210048
LOC100577559	100577559	-1.03402	0.0193444	0.131593
LOC100577561	100577561	-0.131038	0.129695	0.391109
LOC100577562	100577562	0.258855	0.466588	0.736055
LOC100577569	100577569	-0.025905	0.937775	0.979331
LOC100577573	100577573	0.0383297	0.925807	0.975212
LOC100577574	100577574	-0.145145	0.168268	0.449931
LOC100577575	100577575	-0.115306	0.194237	0.485308
LOC100577576	100577576	0.263506	0.432247	0.712163
LOC100577579	100577579	0.338447	0.00741232	0.073079
LOC100577580	100577580	-0.163834	0.177869	0.463645
LOC100577582	100577582	-0.162651	0.195458	0.48722
LOC100577585	100577585	-0.25678	0.593561	0.815421
LOC100577587	100577587	0.250367	0.00391057	0.0481037
LOC100577590	100577590	-0.260811	0.340941	0.639869
LOC100577594	100577594	0.00568101	0.95713	0.986897
LOC100577598	100577598	0.350131	0.200139	0.492511
LOC100577600	100577600	0.103223	0.538553	0.781519
LOC100577602	100577602	0.11564	0.241855	0.542426
LOC100577603	100577603	-0.114215	0.6486	0.848812
LOC100577606	100577606	0.181863	0.248847	0.550297
LOC100577607	100577607	0.583874	0.148889	0.421531
LOC100577610	100577610	-0.197847	0.00650875	0.0668087
LOC100577620	100577620	-0.315511	0.386415	0.675297
LOC100577623	100577623	-0.229021	0.00475948	0.0548605
LOC100577629	100577629	-0.24206	0.104648	0.348117
LOC100577632	100577632	0.317908	0.155032	0.429837
LOC100577635	100577635	0.133639	0.345764	0.643725
LOC100577636	100577636	0.100538	0.533439	0.778758
LOC100577638	100577638	0.0591403	0.471788	0.739338
LOC100577640	100577640	0.249131	0.249385	0.550813
LOC100577644	100577644	-0.210754	0.167166	0.448505
LOC100577646	100577646	-0.116177	0.71428	0.880666
LOC100577648	100577648	0.180792	0.0257274	0.156204
LOC100577649	100577649	-0.058908	0.609178	0.825767
LOC100577651	100577651	0.168096	0.148355	0.420917
LOC100577655	100577655	0.420732	0.175022	0.459855
LOC100577656	100577656	-0.076866	0.620677	0.834346
LOC100577661	100577661	-0.175688	0.0901036	0.319163
LOC100577667	100577667	0.20118	0.635196	0.843092
LOC100577670	100577670	0.054653	0.765886	0.902822
LOC100577672	100577672	-0.12491	0.225467	0.522939
LOC100577673	100577673	-0.193573	0.109023	0.355659
LOC100577675	100577675	-0.186399	0.216351	0.513263
LOC100577676	100577676	0.213666	0.342245	0.641714
LOC100577678	100577678	0.578797	0.0657484	0.266982
LOC100577679	100577679	0.00223765	0.986391	0.99575
LOC100577680	100577680	0.233088	0.266385	0.571099
LOC100577681	100577681	-0.022347	0.79722	0.917379
LOC100577687	100577687	-0.0352697	0.656606	0.853486
LOC100577689	100577689	-0.385928	0.00792794	0.0768503
LOC100577690	100577690	0.17995	0.394334	0.682098
LOC100577692	100577692	0.0532741	0.835231	0.934964
LOC100577693	100577693	0.472847	0.210263	0.506693
LOC100577694	100577694	-0.178871	0.307154	0.609558
LOC100577696	100577696	0.0219599	0.869961	0.951877
LOC100577697	100577697	0.0670015	0.598751	0.819082
LOC100577702	100577702	-0.226951	0.0353769	0.189999
LOC100577707	100577707	-0.0259543	0.628217	0.838737
LOC100577711	100577711	0.135927	0.535895	0.780774
LOC100577712	100577712	0.367721	0.600888	0.820063
LOC100577715	100577715	-0.59422	0.0715908	0.278633
LOC100577717	100577717	-0.0694666	0.802676	0.920104
LOC100577719	100577719	0.0456421	0.789198	0.914541
LOC100577721	100577721	0.572429	0.146834	0.418528
LOC100577722	100577722	-0.313641	0.0410218	0.204622
LOC100577725	100577725	-0.780942	0.302788	0.605712
LOC100577727	100577727	-0.0058878	0.948844	0.983773
LOC100577735	100577735	0.150446	0.00617918	0.0647203
LOC100577737	100577737	0.0208964	0.939833	0.980281
LOC100577739	100577739	0.172625	0.0382767	0.196663
LOC100577742	100577742	0.142492	0.130027	0.391483
LOC100577743	100577743	0.196734	0.56436	0.796672
LOC100577746	100577746	0.0255142	0.642114	0.845836
LOC100577748	100577748	-0.101544	0.780762	0.910334
LOC100577749	100577749	0.422396	0.279703	0.584857
LOC100577751	100577751	-0.0109932	0.914734	0.970257
LOC100577752	100577752	-0.0323285	0.838658	0.935917
LOC100577753	100577753	-0.0544697	0.682677	0.865692
LOC100577756	100577756	0.0227622	0.880338	0.955815
LOC100577758	100577758	0.264472	0.479222	0.744168
LOC100577759	100577759	0.237058	0.187397	0.475336
LOC100577763	100577763	-0.0385647	0.626364	0.83763
LOC100577764	100577764	0.00310685	0.944517	0.981837
LOC100577766	100577766	0.281528	0.113843	0.363777
LOC100577769	100577769	0.122164	0.281441	0.585972
LOC100577771	100577771	0.0989147	0.25995	0.56411
LOC100577772	100577772	-0.300459	0.274563	0.57805
LOC100577778	100577778	0.13455	0.529732	0.776402
LOC100577783	100577783	-0.354949	0.227907	0.526482
LOC100577784	100577784	-0.122138	0.230288	0.529966
LOC100577787	100577787	-0.870914	0.0348255	0.188034
LOC100577795	100577795	0.33157	0.199094	0.491774
LOC100577797	100577797	-0.217438	0.234215	0.532716
LOC100577798	100577798	-0.378601	0.353038	0.649157
LOC100577801	100577801	-0.13865	0.51673	0.768661
LOC100577803	100577803	0.0496612	0.848266	0.940165
LOC100577805	100577805	1.08958	0.130275	0.391887
LOC100577809	100577809	-0.123808	0.582591	0.807839
LOC100577815	100577815	0.539537	0.272346	0.575464
LOC100577816	100577816	0.00323241	0.969434	0.989698
LOC100577823	100577823	-0.0325142	0.863578	0.947972
LOC100577825	100577825	-0.195066	0.570151	0.8001
LOC100577827	100577827	-1.27763	0.00175866	0.0276772
LOC100577829	100577829	0.094277	0.557368	0.79288
LOC100577833	100577833	-0.916849	0.0580383	0.24949
LOC100577836	100577836	-0.351706	0.0058119	0.0624306
LOC100577840	100577840	-0.454454	0.132775	0.396566
LOC100577841	100577841	0.624554	0.122501	0.377598
LOC100577844	100577844	0.128236	0.453036	0.726152
LOC100577845	100577845	-0.0484485	0.662063	0.856223
LOC100577846	100577846	-0.0853091	0.267765	0.571598
LOC100577847	100577847	-0.0859692	0.873405	0.952906
LOC100577849	100577849	0.512556	0.116363	0.367822
LOC100577856	100577856	0.142466	0.419007	0.701356
LOC100577870	100577870	0.149143	0.0927984	0.324847
LOC100577872	100577872	0.0170157	0.929592	0.976653
LOC100577875	100577875	0.198987	0.698404	0.873721
LOC100577876	100577876	-0.199197	0.0489601	0.227169
LOC100577877	100577877	-0.00099749	0.993222	0.99765
LOC100577879	100577879	0.120366	0.302093	0.605102
LOC100577883	100577883	-1.00478	0.102011	0.342918
LOC100577885	100577885	-0.121808	0.32034	0.622813
LOC100577886	100577886	0.0223065	0.791957	0.916034
LOC100577890	100577890	0.124325	0.716197	0.881283
LOC100577894	100577894	-0.37494	0.473001	0.739414
LOC100577899	100577899	-0.282955	0.27226	0.575416
LOC100577901	100577901	-0.786239	0.0811927	0.300855
LOC100577903	100577903	0.116449	0.146682	0.418528
LOC100577905	100577905	0.415503	0.00337142	0.0431374
LOC100577908	100577908	0.196842	0.641643	0.845808
LOC100577909	100577909	0.0675679	0.487556	0.748204
LOC100577912	100577912	-0.0763858	0.777331	0.909135
LOC100577920	100577920	0.336815	0.250222	0.551814
LOC100577923	100577923	0.331781	0.0256607	0.156204
LOC100577927	100577927	-0.0659828	0.43147	0.711535
LOC100577931	100577931	-0.0898858	0.174565	0.459048
LOC100577932	100577932	0.0340761	0.829461	0.932753
LOC100577936	100577936	0.186851	0.511368	0.765395
LOC100577938	100577938	0.0518225	0.861328	0.946738
LOC100577939	100577939	-0.858537	0.0169317	0.122353
LOC100577941	100577941	0.211482	0.0145074	0.111338
LOC100577942	100577942	-0.902354	0.43865	0.716254
LOC100577943	100577943	0.086798	0.726486	0.885626
LOC100577945	100577945	-0.0831282	0.621995	0.835052
LOC100577949	100577949	-0.0445656	0.724056	0.884747
LOC100577958	100577958	0.0940703	0.212951	0.509515
LOC100577959	100577959	0.1113	0.534508	0.779937
LOC100577963	100577963	0.0299166	0.76995	0.904591
LOC100577966	100577966	-0.124254	0.590347	0.812397
LOC100577967	100577967	-0.00430368	0.973149	0.990905
LOC100577971	100577971	0.172415	0.431445	0.711535
LOC100577972	100577972	-0.068034	0.452457	0.725912
LOC100577976	100577976	0.197475	0.143416	0.414153
LOC100577980	100577980	0.54946	0.00136366	0.0229462
LOC100577982	100577982	0.000240921	0.998142	0.999008
LOC100577986	100577986	0.201227	0.170164	0.452759
LOC100577988	100577988	0.186802	0.056236	0.244563
LOC100577992	100577992	-0.470976	0.0199676	0.134251
LOC100577995	100577995	0.270582	0.00396709	0.0484121
LOC100577996	100577996	-0.00570826	0.973633	0.990905
LOC100577997	100577997	0.341899	0.288033	0.592152
LOC100578002	100578002	-0.774457	3.363e-05	0.00157702
LOC100578005	100578005	-0.0959753	0.496308	0.754467
LOC100578006	100578006	0.169681	0.232961	0.531907
LOC100578011	100578011	-0.110094	0.638663	0.844183
LOC100578014	100578014	0.203741	0.0150969	0.114222
LOC100578015	100578015	-0.0789259	0.320417	0.622813
LOC100578017	100578017	-0.106871	0.371531	0.663781
LOC100578020	100578020	-0.070196	0.788361	0.914431
LOC100578023	100578023	-0.212368	0.136663	0.403429
LOC100578030	100578030	0.0714589	0.377947	0.668891
LOC100578031	100578031	0.0595087	0.600749	0.820063
LOC100578035	100578035	-0.202976	0.0148975	0.113364
LOC100578040	100578040	-0.0914493	0.511084	0.765217
LOC100578045	100578045	-0.953379	0.119296	0.372317
LOC100578051	100578051	0.0597566	0.685979	0.867142
LOC100578060	100578060	0.129669	0.783992	0.912396
LOC100578061	100578061	-0.0963376	0.806755	0.921725
LOC100578066	100578066	-0.217723	0.267615	0.571598
LOC100578067	100578067	0.00517375	0.973738	0.990905
LOC100578068	100578068	0.0478162	0.736978	0.890973
LOC100578071	100578071	0.0240715	0.78921	0.914541
LOC100578084	100578084	1.50714	0.00613731	0.0645745
LOC100578085	100578085	0.267173	0.51032	0.764681
LOC100578089	100578089	-0.165643	0.182985	0.469691
LOC100578090	100578090	0.288114	0.0907264	0.320019
LOC100578093	100578093	-0.00628034	0.972474	0.990905
LOC100578101	100578101	0.19484	0.0713655	0.278286
LOC100578102	100578102	0.152968	0.13075	0.392802
LOC100578105	100578105	0.148137	0.263006	0.566747
LOC100578109	100578109	-0.125349	0.245967	0.546737
LOC100578112	100578112	0.626451	3.38339e-06	0.000279069
LOC100578119	100578119	-0.22682	0.0240194	0.151779
LOC100578126	100578126	-0.125055	0.404157	0.691279
LOC100578129	100578129	-0.0722572	0.609048	0.825767
LOC100578132	100578132	0.00147088	0.981945	0.994139
LOC100578134	100578134	-1.49864	0.0597235	0.252275
LOC100578144	100578144	-0.257788	0.356354	0.651539
LOC100578146	100578146	-0.14827	0.644885	0.84695
LOC100578151	100578151	-0.695978	0.328152	0.629124
LOC100578154	100578154	-0.466996	0.21513	0.512343
LOC100578157	100578157	-0.0303924	0.88998	0.960359
LOC100578159	100578159	0.226129	0.000391866	0.00978393
LOC100578161	100578161	0.0859776	0.0677273	0.27129
LOC100578165	100578165	0.397949	0.113188	0.36294
LOC100578168	100578168	0.238283	0.217604	0.51456
LOC100578170	100578170	-0.217485	0.437058	0.715047
LOC100578173	100578173	0.0229703	0.954678	0.986705
LOC100578177	100578177	-0.12111	0.375038	0.667554
LOC100578188	100578188	-0.239896	0.0573064	0.24715
LOC100578191	100578191	-0.35243	0.206656	0.5025
LOC100578193	100578193	0.774504	0.0770871	0.292062
LOC100578194	100578194	-0.0351667	0.819558	0.927462
LOC100578200	100578200	-0.427955	0.075558	0.288432
LOC100578201	100578201	0.156085	0.00709187	0.0709034
LOC100578205	100578205	-0.179487	0.105974	0.350265
LOC100578207	100578207	1.34938	0.0295165	0.169573
LOC100578213	100578213	-0.46548	0.0602041	0.253516
LOC100578215	100578215	0.422101	0.00134585	0.0227711
LOC100578218	100578218	-0.382013	0.00117122	0.0207672
LOC100578220	100578220	-0.14852	0.536575	0.781227
LOC100578223	100578223	-0.529069	0.27197	0.575064
LOC100578226	100578226	0.209	0.0786922	0.295007
LOC100578232	100578232	-0.460468	0.000408925	0.0100469
LOC100578233	100578233	0.729815	0.0621487	0.258368
LOC100578235	100578235	-0.328013	0.00131441	0.0223208
LOC100578236	100578236	0.291237	0.0920076	0.323058
LOC100578237	100578237	0.049135	0.646197	0.847228
LOC100578238	100578238	-0.134711	0.50362	0.759456
LOC100578239	100578239	0.035305	0.851613	0.942007
LOC100578243	100578243	-0.180728	0.561674	0.795457
LOC100578245	100578245	-0.243182	0.0595268	0.251635
LOC100578246	100578246	-0.0101473	0.924607	0.974704
LOC100578247	100578247	-0.488423	0.419888	0.701618
LOC100578248	100578248	-0.010418	0.952776	0.985748
LOC100578249	100578249	-0.420321	0.172636	0.456437
LOC100578253	100578253	0.089574	0.206804	0.5025
LOC100578255	100578255	-0.233533	0.108231	0.353799
LOC100578257	100578257	0.217209	0.241743	0.542426
LOC100578260	100578260	0.0848729	0.101712	0.342203
LOC100578261	100578261	0.475459	0.0781319	0.294005
LOC100578262	100578262	0.0467262	0.497291	0.755463
LOC100578263	100578263	-0.350607	0.434757	0.713785
LOC100578266	100578266	-0.152321	0.0856806	0.310521
LOC100578269	100578269	-0.0939671	0.808912	0.923129
LOC100578271	100578271	0.0180193	0.864445	0.948421
LOC100578277	100578277	-0.025183	0.875336	0.953805
LOC100578281	100578281	-0.0446837	0.449449	0.722974
LOC100578283	100578283	-0.339203	0.615395	0.830106
LOC100578286	100578286	0.100569	0.37084	0.663662
LOC100578296	100578296	0.0356628	0.835256	0.934964
LOC100578298	100578298	0.0572485	0.513412	0.7665
LOC100578309	100578309	0.342504	0.13208	0.395513
LOC100578311	100578311	-0.142926	0.294984	0.598813
LOC100578314	100578314	0.0721493	0.720288	0.882676
LOC100578317	100578317	-1.00829	0.188229	0.476662
LOC100578321	100578321	0.0777166	0.440555	0.717223
LOC100578323	100578323	-0.510048	0.0469054	0.22153
LOC100578329	100578329	-0.320324	0.25148	0.553005
LOC100578332	100578332	0.19392	0.0700445	0.275584
LOC100578337	100578337	0.0214162	0.911201	0.968996
LOC100578343	100578343	-0.0948583	0.354864	0.651152
LOC100578345	100578345	0.890397	0.269415	0.5731
LOC100578346	100578346	-0.186544	0.255015	0.558386
LOC100578349	100578349	0.373768	0.0808454	0.300302
LOC100578353	100578353	0.310832	0.278997	0.583886
LOC100578355	100578355	-0.119771	0.275753	0.58001
LOC100578356	100578356	0.0585362	0.645932	0.847077
LOC100578361	100578361	0.0645386	0.544738	0.784715
LOC100578363	100578363	-0.0844205	0.546463	0.786318
LOC100578367	100578367	-0.0213387	0.982561	0.994401
LOC100578368	100578368	0.191083	0.170457	0.453102
LOC100578370	100578370	-0.184311	0.0224943	0.145184
LOC100578380	100578380	0.0259044	0.889819	0.960298
LOC100578382	100578382	0.146542	0.352079	0.648296
LOC100578386	100578386	0.133709	0.329905	0.630594
LOC100578388	100578388	-0.128899	0.0706086	0.276742
LOC100578389	100578389	0.137025	0.475781	0.741942
LOC100578397	100578397	-0.2833	0.0547561	0.241153
LOC100578399	100578399	-0.166999	0.51582	0.768324
LOC100578404	100578404	0.0354286	0.663239	0.856267
LOC100578406	100578406	-0.0775421	0.55244	0.789492
LOC100578413	100578413	0.32472	0.0244162	0.15292
LOC100578417	100578417	0.15385	0.719568	0.882676
LOC100578418	100578418	0.00434416	0.985151	0.995412
LOC100578420	100578420	0.419419	0.0348111	0.188034
LOC100578421	100578421	-0.404276	0.047717	0.224144
LOC100578423	100578423	0.351415	0.110003	0.357192
LOC100578424	100578424	-0.250021	0.146831	0.418528
LOC100578428	100578428	-0.31528	0.0706437	0.276763
LOC100578429	100578429	0.334018	0.0236397	0.150136
LOC100578430	100578430	0.958129	0.0375122	0.195013
LOC100578433	100578433	0.0842196	0.0851855	0.309455
LOC100578437	100578437	-0.0645556	0.756628	0.899376
LOC100578438	100578438	0.463306	0.493842	0.75308
LOC100578439	100578439	0.250455	0.303315	0.606104
LOC100578440	100578440	0.289416	0.428674	0.709185
LOC100578443	100578443	-0.447283	0.00798313	0.0771425
LOC100578445	100578445	-0.104242	0.459473	0.731978
LOC100578446	100578446	-0.187906	0.725805	0.885263
LOC100578448	100578448	-0.394515	0.257618	0.5626
LOC100578450	100578450	0.064359	0.220742	0.518923
LOC100578455	100578455	-0.59277	0.113246	0.362961
LOC100578461	100578461	0.154758	0.70259	0.874385
LOC100578464	100578464	-0.336241	0.266873	0.571551
LOC100578466	100578466	0.0882983	0.606618	0.824081
LOC100578467	100578467	0.678276	0.00082471	0.016137
LOC100578473	100578473	-0.395245	0.00120068	0.0210473
LOC100578474	100578474	-0.36779	0.106783	0.351429
LOC100578476	100578476	-0.435436	0.113677	0.363497
LOC100578478	100578478	-0.276085	0.346516	0.644346
LOC100578479	100578479	-0.175018	0.0754896	0.288432
LOC100578482	100578482	-0.127445	0.169529	0.451457
LOC100578483	100578483	-0.207414	0.22011	0.51819
LOC100578484	100578484	-0.350966	0.30825	0.610551
LOC100578498	100578498	-0.106602	0.474997	0.74097
LOC100578503	100578503	-0.0945427	0.282145	0.586511
LOC100578507	100578507	0.0190047	0.904179	0.965419
LOC100578513	100578513	-0.0318849	0.765505	0.902698
LOC100578515	100578515	0.0863981	0.604256	0.821988
LOC100578519	100578519	-0.0753045	0.710576	0.878402
LOC100578522	100578522	-0.130837	0.118366	0.370834
LOC100578523	100578523	0.279216	0.125601	0.383625
LOC100578526	100578526	-0.454467	0.000123801	0.00420469
LOC100578529	100578529	0.198795	0.0547672	0.241153
LOC100578534	100578534	-0.499482	0.000650827	0.0136334
LOC100578537	100578537	0.156606	0.00596836	0.0634473
LOC100578540	100578540	0.00439926	0.990365	0.996948
LOC100578542	100578542	0.395969	0.00727494	0.0722645
LOC100578544	100578544	0.162853	0.799166	0.918338
LOC100578546	100578546	-0.306402	0.00879126	0.0818535
LOC100578547	100578547	-0.105128	0.675001	0.861089
LOC100578548	100578548	0.664499	0.211137	0.507806
LOC100578551	100578551	-0.539362	7.29688e-06	0.000510671
LOC100578556	100578556	0.256877	0.00462554	0.0537119
LOC100578557	100578557	0.410334	0.00166651	0.0266353
LOC100578559	100578559	-0.127322	0.225256	0.522939
LOC100578560	100578560	-0.228486	0.0545464	0.24087
LOC100578563	100578563	0.152325	0.0616497	0.256822
LOC100578575	100578575	-0.180897	0.312393	0.6137
LOC100578579	100578579	-0.0816142	0.47944	0.74424
LOC100578580	100578580	-0.195958	0.17707	0.462344
LOC100578581	100578581	-0.196525	0.268762	0.572476
LOC100578584	100578584	0.048975	0.823884	0.929423
LOC100578586	100578586	-0.584749	0.0472581	0.22274
LOC100578589	100578589	0.190875	0.468702	0.737627
LOC100578597	100578597	0.00688362	0.919476	0.972572
LOC100578606	100578606	-0.271638	0.182631	0.469617
LOC100578609	100578609	0.140185	0.378588	0.669217
LOC100578611	100578611	-0.0206375	0.895428	0.962952
LOC100578613	100578613	-0.0415273	0.87735	0.95476
LOC100578624	100578624	-0.0682918	0.56553	0.797127
LOC100578628	100578628	-0.147801	0.339971	0.639534
LOC100578629	100578629	-0.00100851	0.992858	0.997617
LOC100578631	100578631	0.355689	0.0105872	0.0930587
LOC100578653	100578653	0.0370565	0.653804	0.851842
LOC100578654	100578654	-0.569394	0.00268177	0.0368115
LOC100578657	100578657	-0.432992	0.0663759	0.267998
LOC100578660	100578660	0.0975323	0.459473	0.731978
LOC100578661	100578661	-0.00887526	0.890903	0.96086
LOC100578662	100578662	-0.00210168	0.99017	0.996948
LOC100578665	100578665	0.077755	0.795129	0.917102
LOC100578668	100578668	-0.845773	0.339383	0.638929
LOC100578672	100578672	-0.401957	0.477473	0.743075
LOC100578674	100578674	-0.0678527	0.514185	0.767002
LOC100578678	100578678	0.144825	0.541362	0.783749
LOC100578680	100578680	0.102374	0.353713	0.650011
LOC100578684	100578684	-0.677535	2.05415e-08	3.58042e-06
LOC100578691	100578691	-0.316159	0.0538389	0.239347
LOC100578694	100578694	0.180663	0.0260716	0.157418
LOC100578696	100578696	0.15223	0.184842	0.471418
LOC100578697	100578697	-0.152361	0.265368	0.570132
LOC100578698	100578698	-0.0309929	0.930071	0.976695
LOC100578699	100578699	-1.96944	0.00532685	0.0590041
LOC100578703	100578703	0.0971654	0.767399	0.903561
LOC100578704	100578704	-0.110288	0.495943	0.754467
LOC100578705	100578705	0.0833143	0.602213	0.820764
LOC100578706	100578706	0.289442	0.00135262	0.0228437
LOC100578708	100578708	0.0661694	0.631821	0.841032
LOC100578709	100578709	0.130672	0.0278829	0.163752
LOC100578713	100578713	-0.327515	0.00530204	0.0588705
LOC100578714	100578714	0.489487	0.00247816	0.0348982
LOC100578715	100578715	-0.0162345	0.890478	0.960765
LOC100578716	100578716	0.0892495	0.866478	0.949611
LOC100578718	100578718	-0.0983989	0.632532	0.841372
LOC100578719	100578719	0.152443	0.754545	0.89815
LOC100578721	100578721	0.0132398	0.841614	0.937292
LOC100578723	100578723	-0.0920894	0.443794	0.719462
LOC100578725	100578725	-0.209533	0.0562979	0.244563
LOC100578726	100578726	0.0528816	0.738456	0.891513
LOC100578727	100578727	0.084301	0.706985	0.876875
LOC100578730	100578730	-0.00920513	0.983364	0.994779
LOC100578731	100578731	0.0718805	0.688031	0.868975
LOC100578733	100578733	-1.50951	0.0394644	0.200113
LOC100578734	100578734	0.193461	0.223298	0.520853
LOC100578736	100578736	0.142257	0.15429	0.428157
LOC100578739	100578739	0.0610166	0.628137	0.838737
LOC100578743	100578743	0.162345	0.07243	0.28102
LOC100578744	100578744	-0.686543	0.201909	0.495437
LOC100578745	100578745	-0.769428	0.18385	0.470212
LOC100578746	100578746	-0.423173	0.166059	0.447507
LOC100578752	100578752	0.263907	0.035025	0.188775
LOC100578759	100578759	-0.576606	0.137201	0.404564
LOC100578763	100578763	-0.286827	0.00299072	0.0400047
LOC100578769	100578769	0.304414	3.89973e-06	0.000313267
LOC100578770	100578770	0.481554	0.363856	0.65636
LOC100578773	100578773	0.103156	0.335086	0.63537
LOC100578774	100578774	0.0863468	0.440873	0.717223
LOC100578776	100578776	-0.418681	0.215972	0.512901
LOC100578777	100578777	-2.21393	0.000173338	0.00542812
LOC100578779	100578779	-0.0232846	0.876887	0.954461
LOC100578780	100578780	0.0233681	0.896135	0.962952
LOC100578782	100578782	-0.626275	6.24874e-12	2.6239e-09
LOC100578783	100578783	0.0801521	0.731364	0.887824
LOC100578799	100578799	0.0684872	0.708433	0.87711
LOC100578801	100578801	-0.123657	0.620542	0.834346
LOC100578804	100578804	0.649102	0.246327	0.547037
LOC100578805	100578805	0.0565683	0.684923	0.866427
LOC100578811	100578811	-0.582512	0.00302078	0.0400533
LOC100578813	100578813	-0.120577	0.573988	0.802436
LOC100578816	100578816	0.360832	0.120821	0.374671
LOC100578818	100578818	0.296851	0.0621153	0.258362
LOC100578820	100578820	-0.0781949	0.651578	0.850533
LOC100578822	100578822	0.176761	0.280171	0.58487
LOC100578823	100578823	-0.150871	0.0862025	0.311313
LOC100578826	100578826	-0.016169	0.867563	0.950379
LOC100578828	100578828	0.114836	0.525514	0.774219
LOC100578834	100578834	0.144634	0.267881	0.571598
LOC100578835	100578835	0.750197	0.000693006	0.0142902
LOC100578839	100578839	0.018073	0.912602	0.969482
LOC100578841	100578841	0.26003	0.267484	0.571598
LOC100578852	100578852	-0.0660862	0.736129	0.890862
LOC100578853	100578853	-0.20717	0.118583	0.371345
LOC100578854	100578854	0.213601	0.0973365	0.332665
LOC100578864	100578864	-0.0306503	0.724426	0.884799
LOC100578865	100578865	0.00744344	0.961367	0.987651
LOC100578877	100578877	-0.173772	0.296341	0.600333
LOC100578879	100578879	0.18643	0.0295984	0.169938
LOC100578881	100578881	-0.378405	0.277951	0.582846
LOC100578882	100578882	0.137645	0.768001	0.90368
LOC100578883	100578883	0.102481	0.360592	0.654776
LOC100578885	100578885	-0.0617655	0.639397	0.844908
LOC100578888	100578888	-0.00252311	0.981979	0.994139
LOC100578890	100578890	-0.0517822	0.656231	0.853269
LOC100578892	100578892	-0.511761	0.00125615	0.0216499
LOC100578893	100578893	0.0263036	0.718171	0.882024
LOC100578899	100578899	0.0444213	0.771825	0.905872
LOC100578901	100578901	-0.4652	1.1153e-05	0.000715652
LOC100578907	100578907	0.0595676	0.601471	0.820494
LOC100578909	100578909	-0.0761723	0.385588	0.674805
LOC100578910	100578910	-0.480186	0.126383	0.384942
LOC100578913	100578913	0.0165145	0.953124	0.985777
LOC100578920	100578920	-0.0439208	0.756652	0.899376
LOC100578921	100578921	-0.397565	0.00515095	0.0578886
LOC100578924	100578924	0.190123	0.164516	0.445281
LOC100578925	100578925	0.644524	4.59335e-07	5.1748e-05
LOC100578927	100578927	0.134788	0.0269827	0.160506
LOC100578928	100578928	-0.856939	0.330247	0.630708
LOC100578929	100578929	-0.195634	0.552508	0.789492
LOC100578931	100578931	-0.0848853	0.388024	0.676587
LOC100578935	100578935	-0.712487	0.0304773	0.17268
LOC100578936	100578936	-0.385092	0.0812223	0.300855
LOC100578937	100578937	-0.224689	0.000328756	0.0086164
LOC100578939	100578939	0.190232	0.227555	0.525802
LOC100578943	100578943	-1.09189	3.77604e-10	9.9666e-08
LOC100578947	100578947	0.235424	0.000613407	0.0131197
LOC100578953	100578953	-0.0191457	0.80345	0.920421
LOC100578955	100578955	-0.229005	0.311995	0.613467
LOC100578965	100578965	-0.281427	0.342275	0.641714
LOC100578966	100578966	0.299785	0.209421	0.505521
LOC100578975	100578975	-0.00746327	0.969784	0.98993
LOC100578976	100578976	0.129992	0.493402	0.75308
LOC100578984	100578984	-0.111623	0.4314	0.711535
LOC100578988	100578988	-0.123585	0.50974	0.764168
LOC100578998	100578998	-0.165292	0.760028	0.900608
LOC100578999	100578999	-0.0524944	0.692489	0.870986
LOC100579003	100579003	0.0491841	0.550859	0.788631
LOC100579005	100579005	0.443949	0.0399127	0.201609
LOC100579008	100579008	-0.313451	0.500236	0.757695
LOC100579024	100579024	-0.539462	0.00130117	0.0221367
LOC100579026	100579026	1.00557	0.0252769	0.155313
LOC100579031	100579031	0.140906	0.351538	0.647584
LOC100579034	100579034	0.00931498	0.936272	0.978647
LOC100579038	100579038	-0.380834	0.0118467	0.0987725
LOC100579040	100579040	-0.000704761	0.992918	0.997617
LOC100579049	100579049	0.252149	0.0377451	0.195786
LOC100579052	100579052	0.0303795	0.906456	0.966927
LOC100579053	100579053	-0.0121308	0.961442	0.987651
LOC100579054	100579054	-0.158907	0.258036	0.5626
LOC100579057	100579057	-0.019015	0.911395	0.969024
LOC100579061	100579061	0.0817491	0.390454	0.678647
LOC100642173	100642173	-0.13425	0.479649	0.74424
LOC100820634	100820634	0.203742	0.0677491	0.27129
LOC100859932	100859932	0.094237	0.645001	0.846979
LOC101664701	101664701	-0.139985	0.22232	0.520343
LOC102653588	102653588	0.185749	0.116367	0.367822
LOC102653589	102653589	0.67684	0.0543965	0.240785
LOC102653594	102653594	-0.390491	0.151711	0.424923
LOC102653599	102653599	-1.71845	3.41991e-08	5.54265e-06
LOC102653601	102653601	0.185909	0.149074	0.421531
LOC102653614	102653614	-0.36093	0.0455285	0.217472
LOC102653628	102653628	-0.129234	0.50765	0.762548
LOC102653637	102653637	-0.322907	0.28923	0.59382
LOC102653638	102653638	-0.907655	0.161463	0.440668
LOC102653640	102653640	-0.0804887	0.654931	0.852509
LOC102653654	102653654	-0.084683	0.855778	0.9443
LOC102653655	102653655	0.273513	0.366583	0.659364
LOC102653659	102653659	0.0213762	0.958671	0.986897
LOC102653702	102653702	-0.350823	0.00266203	0.0366495
LOC102653703	102653703	-0.0409145	0.885632	0.957793
LOC102653708	102653708	0.413848	0.112423	0.361114
LOC102653727	102653727	-0.0783125	0.63775	0.843693
LOC102653741	102653741	-0.322503	0.334342	0.634742
LOC102653748	102653748	0.538347	0.0496287	0.229006
LOC102653751	102653751	-0.308303	0.3175	0.619836
LOC102653753	102653753	-0.280491	0.00244266	0.0344508
LOC102653759	102653759	-0.19117	0.165082	0.446046
LOC102653763	102653763	-0.264087	0.263069	0.566751
LOC102653764	102653764	-0.409004	0.000476033	0.0111277
LOC102653773	102653773	-0.341835	0.000504654	0.0114265
LOC102653784	102653784	-0.0209336	0.95858	0.986897
LOC102653793	102653793	0.26637	0.0576487	0.248279
LOC102653795	102653795	0.197019	0.406627	0.692848
LOC102653798	102653798	-0.71507	0.00460498	0.0535778
LOC102653810	102653810	-0.304804	0.691972	0.870986
LOC102653815	102653815	-0.331413	0.16694	0.448441
LOC102653832	102653832	0.641126	0.178112	0.463884
LOC102653839	102653839	-0.274188	0.00339666	0.0434002
LOC102653856	102653856	-0.135757	0.641321	0.845636
LOC102653857	102653857	0.410257	0.183595	0.469971
LOC102653858	102653858	0.75131	0.538076	0.781519
LOC102653862	102653862	-0.0343662	0.735309	0.890507
LOC102653873	102653873	-0.0501856	0.821	0.927982
LOC102653879	102653879	-0.0749056	0.670996	0.859421
LOC102653888	102653888	-0.142243	0.696546	0.87256
LOC102653893	102653893	-0.162636	0.243842	0.544109
LOC102653894	102653894	-0.11505	0.442997	0.718888
LOC102653899	102653899	-3.99337	0.230549	0.530332
LOC102653912	102653912	0.5775	0.128532	0.389432
LOC102653921	102653921	-0.311556	0.493887	0.75308
LOC102653922	102653922	-0.0141987	0.914717	0.970257
LOC102653930	102653930	0.0356025	0.826658	0.931475
LOC102653931	102653931	0.0333037	0.948687	0.983721
LOC102653935	102653935	0.349967	0.311575	0.613432
LOC102653940	102653940	-0.00311683	0.984406	0.995397
LOC102653941	102653941	0.0171035	0.957883	0.986897
LOC102653944	102653944	0.294019	0.460736	0.732705
LOC102653949	102653949	-0.213273	0.370151	0.663043
LOC102653951	102653951	-0.247713	0.119042	0.3719
LOC102653952	102653952	-0.409939	0.0606037	0.254229
LOC102653955	102653955	-0.0187676	0.880382	0.955815
LOC102653957	102653957	0.466037	0.166774	0.448325
LOC102653960	102653960	-0.54632	0.00112217	0.0201685
LOC102653961	102653961	-0.281392	0.297441	0.601432
LOC102653963	102653963	-0.363586	0.250802	0.552164
LOC102653965	102653965	0.192794	0.0119081	0.0989178
LOC102653972	102653972	-0.0539562	0.787677	0.914255
LOC102653975	102653975	-0.254196	0.178084	0.463884
LOC102653993	102653993	0.0101319	0.96213	0.987651
LOC102653994	102653994	0.00591202	0.989094	0.996487
LOC102654007	102654007	-0.341083	0.0468043	0.221165
LOC102654012	102654012	0.428223	0.00521619	0.058338
LOC102654014	102654014	-0.124677	0.35652	0.651539
LOC102654023	102654023	0.202881	0.393984	0.681987
LOC102654029	102654029	-0.141638	0.050091	0.229876
LOC102654041	102654041	0.0706522	0.80425	0.920766
LOC102654051	102654051	0.41991	8.52877e-05	0.00316421
LOC102654054	102654054	-0.180874	0.63688	0.843686
LOC102654066	102654066	-0.0949085	0.651514	0.850533
LOC102654069	102654069	0.480087	0.034868	0.188149
LOC102654070	102654070	-0.244704	0.719999	0.882676
LOC102654083	102654083	0.184853	0.00600578	0.0636985
LOC102654084	102654084	-0.105872	0.447882	0.721831
LOC102654090	102654090	-0.412237	0.00658603	0.0673774
LOC102654091	102654091	0.0976622	0.810293	0.923336
LOC102654108	102654108	0.13341	0.262555	0.566583
LOC102654111	102654111	0.0659052	0.813968	0.925409
LOC102654113	102654113	-0.245424	0.35257	0.648555
LOC102654122	102654122	-1.00953	0.0893901	0.318222
LOC102654127	102654127	0.47369	5.54295e-05	0.00230656
LOC102654134	102654134	0.141882	0.765473	0.902698
LOC102654142	102654142	-0.0431579	0.897287	0.96334
LOC102654146	102654146	-0.549964	0.512634	0.766236
LOC102654159	102654159	-0.299388	0.0305801	0.172994
LOC102654160	102654160	1.1307	0.109	0.355659
LOC102654165	102654165	-0.00299887	0.985199	0.995412
LOC102654169	102654169	-0.342672	4.70362e-05	0.00206914
LOC102654184	102654184	0.087221	0.727108	0.885902
LOC102654186	102654186	0.18493	0.0467096	0.220944
LOC102654188	102654188	-0.221222	0.292285	0.59709
LOC102654192	102654192	-0.259015	0.238445	0.538966
LOC102654197	102654197	-0.00913136	0.961702	0.987651
LOC102654200	102654200	-0.37681	0.0467617	0.221077
LOC102654257	102654257	-1.50022	0.148144	0.420694
LOC102654259	102654259	0.863894	0.16481	0.4456
LOC102654261	102654261	-0.181891	0.238828	0.539435
LOC102654268	102654268	0.0117611	0.984896	0.995412
LOC102654271	102654271	0.102529	0.762555	0.9016
LOC102654282	102654282	-0.0154055	0.834763	0.934964
LOC102654285	102654285	-0.600605	0.521003	0.77098
LOC102654289	102654289	-0.285662	0.12279	0.378237
LOC102654309	102654309	0.509612	0.219885	0.517925
LOC102654312	102654312	0.409471	0.000952896	0.0179284
LOC102654314	102654314	0.322867	0.317161	0.619305
LOC102654315	102654315	0.0289515	0.939985	0.980281
LOC102654335	102654335	-0.281605	0.145218	0.41701
LOC102654344	102654344	0.350723	0.000258833	0.00720861
LOC102654345	102654345	-0.302834	0.0557016	0.244008
LOC102654349	102654349	0.203162	0.324696	0.626594
LOC102654365	102654365	0.00689026	0.921802	0.973411
LOC102654369	102654369	0.402834	0.0127054	0.102868
LOC102654379	102654379	-0.035029	0.764885	0.902316
LOC102654384	102654384	-0.284402	0.0110174	0.0949427
LOC102654388	102654388	-0.207076	0.488991	0.749002
LOC102654390	102654390	-0.349706	0.526951	0.775166
LOC102654395	102654395	0.0413957	0.728417	0.886398
LOC102654398	102654398	-0.09577	0.476205	0.742353
LOC102654417	102654417	0.0908076	0.473135	0.739414
LOC102654426	102654426	-0.329291	0.125912	0.384138
LOC102654435	102654435	-0.245375	0.376666	0.668665
LOC102654436	102654436	-0.242471	0.205845	0.500962
LOC102654444	102654444	0.313563	0.393999	0.681987
LOC102654445	102654445	-0.833906	0.00370308	0.0464455
LOC102654448	102654448	-0.0817366	0.640296	0.845054
LOC102654450	102654450	0.1391	0.263452	0.567312
LOC102654452	102654452	0.108849	0.7863	0.913482
LOC102654465	102654465	-0.0947931	0.0950681	0.328716
LOC102654482	102654482	-0.394592	0.433795	0.713596
LOC102654488	102654488	-0.165606	0.109031	0.355659
LOC102654495	102654495	0.0804947	0.725742	0.885263
LOC102654507	102654507	0.386183	0.198876	0.491709
LOC102654510	102654510	0.184986	0.0585104	0.250397
LOC102654517	102654517	-0.244368	0.477325	0.743045
LOC102654520	102654520	-0.265708	0.318978	0.621666
LOC102654530	102654530	-0.109457	0.693793	0.871203
LOC102654533	102654533	-0.269335	0.236101	0.535371
LOC102654541	102654541	0.6978	0.0359734	0.1911
LOC102654542	102654542	0.489497	0.408763	0.69389
LOC102654555	102654555	0.0439843	0.707029	0.876875
LOC102654567	102654567	-0.438648	0.00029066	0.00786247
LOC102654569	102654569	-0.148122	0.432669	0.712223
LOC102654570	102654570	0.117801	0.591669	0.813732
LOC102654576	102654576	-0.15165	0.337658	0.63763
LOC102654578	102654578	-0.0276879	0.957185	0.986897
LOC102654580	102654580	0.700052	0.0678782	0.271395
LOC102654581	102654581	-1.79642	0.175746	0.460873
LOC102654584	102654584	0.235786	0.579026	0.806065
LOC102654585	102654585	0.235826	0.214563	0.511649
LOC102654588	102654588	-0.251872	0.569234	0.799977
LOC102654592	102654592	0.159716	0.0720026	0.279714
LOC102654594	102654594	0.194982	0.391808	0.680234
LOC102654608	102654608	0.222355	0.694692	0.871951
LOC102654610	102654610	-0.438075	0.0174004	0.124608
LOC102654622	102654622	-0.343541	0.1691	0.450835
LOC102654626	102654626	0.0322981	0.732417	0.888519
LOC102654628	102654628	0.44756	0.00233734	0.0335666
LOC102654640	102654640	0.0295674	0.779007	0.909794
LOC102654641	102654641	0.381946	0.560904	0.795217
LOC102654649	102654649	0.0163754	0.93596	0.978542
LOC102654653	102654653	-0.211764	0.00579278	0.0623732
LOC102654666	102654666	-0.729643	0.10735	0.352637
LOC102654681	102654681	0.1836	0.0517039	0.23368
LOC102654682	102654682	0.0267048	0.819352	0.927367
LOC102654688	102654688	-0.466972	0.118989	0.3719
LOC102654690	102654690	0.240595	0.190795	0.479963
LOC102654691	102654691	-0.132274	0.0976972	0.333159
LOC102654696	102654696	0.153372	0.182027	0.469386
LOC102654698	102654698	-0.24305	0.635445	0.843163
LOC102654700	102654700	-0.0877449	0.327486	0.629124
LOC102654708	102654708	0.149366	0.267029	0.571551
LOC102654715	102654715	0.131727	0.386068	0.675107
LOC102654720	102654720	-0.00881376	0.980653	0.993668
LOC102654724	102654724	-1.14985	4.62237e-06	0.000353813
LOC102654729	102654729	-0.502234	0.186615	0.474134
LOC102654732	102654732	0.367756	0.260824	0.564813
LOC102654734	102654734	-1.14681	0.0651295	0.265519
LOC102654737	102654737	-0.130166	0.121563	0.375835
LOC102654738	102654738	0.00343008	0.991954	0.997617
LOC102654750	102654750	0.00386813	0.987649	0.99575
LOC102654761	102654761	0.476397	0.119027	0.3719
LOC102654763	102654763	-0.129036	0.362894	0.655318
LOC102654766	102654766	1.26932	0.268695	0.572463
LOC102654768	102654768	-0.00136353	0.993894	0.997877
LOC102654776	102654776	-0.0290066	0.902644	0.964895
LOC102654791	102654791	0.217782	1.20171e-05	0.000725584
LOC102654795	102654795	0.0723099	0.852702	0.94282
LOC102654831	102654831	0.432888	0.000296502	0.00798567
LOC102654832	102654832	-0.471193	0.0192562	0.131477
LOC102654839	102654839	-0.460779	0.381558	0.671036
LOC102654860	102654860	0.413953	0.0625028	0.259244
LOC102654865	102654865	-0.0648765	0.863352	0.947939
LOC102654866	102654866	0.0845916	0.480779	0.744708
LOC102654871	102654871	0.234915	0.0727924	0.28196
LOC102654882	102654882	-0.0980754	0.793472	0.916682
LOC102654884	102654884	0.0881742	0.728462	0.886398
LOC102654890	102654890	0.0844449	0.39974	0.687032
LOC102654893	102654893	0.0290127	0.915099	0.970306
LOC102654894	102654894	-0.243153	0.450281	0.724054
LOC102654896	102654896	0.249867	0.172739	0.456439
LOC102654911	102654911	-0.0954537	0.398803	0.685805
LOC102654919	102654919	0.0339009	0.665563	0.857169
LOC102654925	102654925	-0.417157	0.0161583	0.119321
LOC102654930	102654930	-0.593884	0.307369	0.609775
LOC102654949	102654949	0.544217	0.000908465	0.0173756
LOC102654950	102654950	-0.613944	0.256691	0.561257
LOC102654952	102654952	-0.0310517	0.692109	0.870986
LOC102654955	102654955	-0.265045	0.00010721	0.00378019
LOC102654959	102654959	0.19462	0.426212	0.706913
LOC102654964	102654964	-0.141416	0.532576	0.778225
LOC102654965	102654965	-0.0752886	0.626577	0.837794
LOC102654975	102654975	0.338022	0.025219	0.155108
LOC102654987	102654987	-0.0799976	0.471753	0.739338
LOC102654992	102654992	0.113238	0.574102	0.802474
LOC102654993	102654993	0.0832128	0.717421	0.88175
LOC102654994	102654994	0.198549	0.213765	0.510656
LOC102654995	102654995	0.0899961	0.94687	0.983162
LOC102654998	102654998	-0.760055	0.0157172	0.116905
LOC102655004	102655004	0.153847	0.309592	0.611867
LOC102655008	102655008	-0.596178	0.0338331	0.184723
LOC102655020	102655020	-0.252662	0.706815	0.876875
LOC102655025	102655025	-0.318881	0.633328	0.841947
LOC102655030	102655030	-0.0856257	0.243174	0.543824
LOC102655033	102655033	0.343875	0.463607	0.733996
LOC102655034	102655034	0.358752	0.00690704	0.0696586
LOC102655050	102655050	0.107413	0.281773	0.586002
LOC102655052	102655052	-0.0589523	0.740674	0.891599
LOC102655053	102655053	-0.384811	0.122245	0.377567
LOC102655054	102655054	-1.03525	0.173518	0.457595
LOC102655071	102655071	0.0212608	0.954626	0.986705
LOC102655072	102655072	0.303379	0.126896	0.386121
LOC102655073	102655073	-0.28524	0.63649	0.843686
LOC102655078	102655078	0.49833	0.671001	0.859421
LOC102655094	102655094	0.202018	0.298481	0.602309
LOC102655097	102655097	-0.117682	0.367726	0.660906
LOC102655100	102655100	0.0722191	0.628847	0.838765
LOC102655102	102655102	0.0921398	0.849197	0.940746
LOC102655107	102655107	-0.171175	0.596036	0.817296
LOC102655111	102655111	-0.0236699	0.894933	0.96278
LOC102655120	102655120	0.224833	0.283617	0.587719
LOC102655126	102655126	-0.173502	0.119894	0.373174
LOC102655127	102655127	-0.166387	0.13958	0.408439
LOC102655130	102655130	-0.166256	0.139812	0.408857
LOC102655131	102655131	-0.615863	0.589696	0.811986
LOC102655138	102655138	-0.677792	0.201703	0.495437
LOC102655145	102655145	-0.224322	0.198388	0.491079
LOC102655147	102655147	0.848035	0.18583	0.473018
LOC102655148	102655148	0.137616	0.432439	0.712223
LOC102655156	102655156	0.138751	0.491288	0.75141
LOC102655173	102655173	-0.0937089	0.639243	0.844825
LOC102655188	102655188	0.0385375	0.78099	0.910383
LOC102655203	102655203	-0.510475	0.0057998	0.0623732
LOC102655217	102655217	-0.893261	1.2653e-05	0.00075115
LOC102655219	102655219	-0.104829	0.56413	0.796672
LOC102655220	102655220	0.977751	0.00408946	0.0492548
LOC102655228	102655228	0.323015	0.0864727	0.311558
LOC102655232	102655232	-0.62265	0.38158	0.671036
LOC102655235	102655235	-0.622817	0.144497	0.415906
LOC102655238	102655238	0.140656	0.270112	0.57331
LOC102655240	102655240	-0.329307	0.05099	0.232271
LOC102655241	102655241	0.358271	0.403049	0.69049
LOC102655243	102655243	0.381292	0.0521383	0.235068
LOC102655244	102655244	-0.0936634	0.31939	0.621966
LOC102655259	102655259	-0.26086	0.0262964	0.158052
LOC102655263	102655263	-0.123044	0.185573	0.472656
LOC102655284	102655284	0.341021	0.0358496	0.190848
LOC102655291	102655291	0.0178375	0.940006	0.980281
LOC102655299	102655299	0.259582	0.25032	0.551868
LOC102655307	102655307	-0.320619	0.0319041	0.177762
LOC102655319	102655319	-0.754864	0.191257	0.48051
LOC102655329	102655329	0.13416	0.0313222	0.176543
LOC102655330	102655330	0.279485	0.519884	0.770281
LOC102655332	102655332	-0.622333	0.042221	0.207909
LOC102655337	102655337	-0.698637	0.109508	0.356587
LOC102655339	102655339	0.258361	0.40313	0.69049
LOC102655352	102655352	0.59305	0.0283795	0.165468
LOC102655356	102655356	0.148372	0.344603	0.642725
LOC102655363	102655363	-0.589823	0.000230629	0.00660269
LOC102655388	102655388	-0.202486	0.263289	0.567093
LOC102655392	102655392	0.165553	0.696215	0.872441
LOC102655399	102655399	-0.182113	0.152149	0.42517
LOC102655407	102655407	-0.035368	0.571932	0.801503
LOC102655411	102655411	-0.170569	0.173856	0.457837
LOC102655435	102655435	-0.44607	0.404584	0.691626
LOC102655436	102655436	0.779694	0.0871183	0.312768
LOC102655440	102655440	0.246299	0.160138	0.438457
LOC102655449	102655449	-0.653504	0.0766284	0.291074
LOC102655452	102655452	-0.797297	1.09591e-12	5.32842e-10
LOC102655461	102655461	-0.456893	0.0557114	0.244008
LOC102655463	102655463	-0.419512	0.0665317	0.268393
LOC102655465	102655465	-0.115138	0.714629	0.880937
LOC102655466	102655466	-0.332975	0.0303893	0.172548
LOC102655469	102655469	0.51116	0.513654	0.766541
LOC102655470	102655470	0.105642	0.61306	0.828959
LOC102655479	102655479	-0.0447045	0.737379	0.891256
LOC102655481	102655481	0.0809622	0.597821	0.81878
LOC102655503	102655503	0.176624	0.0314376	0.176855
LOC102655512	102655512	-0.027561	0.958801	0.986897
LOC102655523	102655523	-0.352991	0.00218887	0.0322501
LOC102655526	102655526	-0.441513	0.278174	0.582846
LOC102655530	102655530	0.174049	0.581358	0.807
LOC102655538	102655538	-0.043411	0.880557	0.955815
LOC102655540	102655540	-0.114857	0.189389	0.478287
LOC102655559	102655559	0.213017	0.271198	0.574485
LOC102655564	102655564	0.652348	0.0653024	0.265872
LOC102655567	102655567	0.00976764	0.958385	0.986897
LOC102655581	102655581	0.0352202	0.74047	0.891599
LOC102655587	102655587	0.283417	0.262729	0.56668
LOC102655600	102655600	-0.0945306	0.5487	0.787528
LOC102655603	102655603	-0.0848702	0.623245	0.83611
LOC102655612	102655612	0.0802712	0.372895	0.665254
LOC102655617	102655617	-0.310271	0.00429997	0.051058
LOC102655618	102655618	-0.0196736	0.782188	0.910975
LOC102655621	102655621	-0.174781	0.433479	0.713303
LOC102655622	102655622	-0.739306	0.0346288	0.187686
LOC102655648	102655648	0.0243889	0.769717	0.904591
LOC102655655	102655655	0.620944	0.272234	0.575416
LOC102655661	102655661	0.151439	0.36709	0.660147
LOC102655663	102655663	-0.173333	0.344722	0.642725
LOC102655670	102655670	-0.26414	0.672365	0.859568
LOC102655676	102655676	-0.309206	0.286092	0.590806
LOC102655679	102655679	0.112004	0.351522	0.647584
LOC102655688	102655688	-0.593367	1.81562e-06	0.000167727
LOC102655689	102655689	0.154868	0.361229	0.654776
LOC102655706	102655706	0.311444	0.0522569	0.235258
LOC102655710	102655710	-0.742155	0.280945	0.585333
LOC102655737	102655737	-0.0483456	0.824201	0.929666
LOC102655740	102655740	0.278604	0.440072	0.717223
LOC102655746	102655746	-0.660043	0.000800659	0.0158003
LOC102655751	102655751	0.0756628	0.53041	0.77678
LOC102655765	102655765	-0.227619	0.186888	0.474696
LOC102655778	102655778	-0.14173	0.167775	0.44951
LOC102655779	102655779	-0.110706	0.531818	0.777732
LOC102655790	102655790	-0.0985557	0.518718	0.769815
LOC102655792	102655792	-0.115187	0.397764	0.684528
LOC102655794	102655794	-0.41054	0.23307	0.532023
LOC102655796	102655796	-0.191412	0.301091	0.604313
LOC102655807	102655807	-0.274318	0.666615	0.857865
LOC102655814	102655814	0.264627	0.258396	0.562853
LOC102655815	102655815	0.112275	0.804796	0.920935
LOC102655824	102655824	-0.60127	0.070344	0.276134
LOC102655825	102655825	0.164108	0.619504	0.833421
LOC102655838	102655838	0.126161	0.422872	0.704194
LOC102655840	102655840	0.008231	0.965788	0.989097
LOC102655841	102655841	-0.107008	0.127004	0.386196
LOC102655857	102655857	0.302807	0.378737	0.669217
LOC102655870	102655870	0.0632584	0.921465	0.973406
LOC102655877	102655877	-0.264248	0.0236232	0.150136
LOC102655881	102655881	-0.770505	0.0190274	0.130543
LOC102655889	102655889	0.217508	0.730158	0.887292
LOC102655893	102655893	-0.320664	0.342997	0.641917
LOC102655896	102655896	-0.171742	0.182906	0.469617
LOC102655897	102655897	0.272381	0.563156	0.796454
LOC102655898	102655898	-0.424179	1.66528e-05	0.000926739
LOC102655899	102655899	0.786006	0.303101	0.606104
LOC102655904	102655904	-0.402456	1.20095e-05	0.000725584
LOC102655905	102655905	0.410334	0.0772343	0.292062
LOC102655942	102655942	0.0337065	0.92663	0.975523
LOC102655948	102655948	-0.10722	0.625677	0.837477
LOC102655950	102655950	-0.32174	0.00871876	0.0815116
LOC102655953	102655953	-0.0942566	0.819091	0.927367
LOC102655971	102655971	-0.106573	0.230812	0.530365
LOC102655979	102655979	-0.509426	0.347656	0.644859
LOC102655980	102655980	0.263117	0.120932	0.374889
LOC102655983	102655983	0.0867576	0.65127	0.850499
LOC102655994	102655994	-0.0299223	0.774813	0.907879
LOC102655995	102655995	0.0195663	0.967298	0.989149
LOC102656006	102656006	0.0876109	0.292458	0.59709
LOC102656007	102656007	0.197662	0.482676	0.745556
LOC102656008	102656008	-0.0769772	0.761746	0.9016
LOC102656010	102656010	0.0760681	0.810274	0.923336
LOC102656021	102656021	0.107328	0.0204786	0.136692
LOC102656027	102656027	0.222363	0.293537	0.597418
LOC102656029	102656029	-0.0292818	0.876634	0.954461
LOC102656037	102656037	-0.304136	0.304842	0.607171
LOC102656043	102656043	0.557286	0.324828	0.626594
LOC102656055	102656055	0.0508912	0.720711	0.882897
LOC102656066	102656066	-0.806061	0.10384	0.346811
LOC102656070	102656070	0.382938	0.424956	0.705791
LOC102656074	102656074	0.220952	0.0051917	0.0582276
LOC102656085	102656085	0.155077	0.554208	0.790089
LOC102656088	102656088	-0.123329	0.74053	0.891599
LOC102656093	102656093	0.266679	0.00291693	0.0391665
LOC102656106	102656106	-0.599838	0.100176	0.339232
LOC102656107	102656107	0.038819	0.708561	0.87711
LOC102656130	102656130	0.118524	0.485649	0.747738
LOC102656131	102656131	-0.338213	0.0144882	0.111338
LOC102656132	102656132	0.048055	0.602175	0.820764
LOC102656134	102656134	0.0583792	0.511978	0.765615
LOC102656136	102656136	0.000671375	0.996584	0.998097
LOC102656137	102656137	-0.0277734	0.7596	0.900217
LOC102656142	102656142	-0.374767	0.095078	0.328716
LOC102656154	102656154	-0.0426522	0.876426	0.954461
LOC102656166	102656166	0.00348051	0.964485	0.988542
LOC102656171	102656171	0.323652	6.26037e-05	0.00253683
LOC102656183	102656183	-0.399872	6.25132e-05	0.00253683
LOC102656186	102656186	-0.65544	0.385614	0.674805
LOC102656190	102656190	-0.223599	0.669919	0.859421
LOC102656191	102656191	-0.123019	0.920143	0.972572
LOC102656197	102656197	-0.0450659	0.825241	0.930302
LOC102656198	102656198	-0.239701	0.472808	0.73941
LOC102656199	102656199	0.227412	0.22452	0.522315
LOC102656215	102656215	-0.445977	0.00100783	0.0186954
LOC102656224	102656224	0.00295617	0.984809	0.995412
LOC102656244	102656244	0.282858	0.210692	0.507188
LOC102656247	102656247	-0.31091	0.733391	0.889064
LOC102656252	102656252	0.771155	0.00216533	0.0320053
LOC102656258	102656258	0.0972792	0.509778	0.764168
LOC102656259	102656259	-0.563043	0.332787	0.633091
LOC102656261	102656261	0.0588278	0.762756	0.9016
LOC102656263	102656263	0.282993	0.0090236	0.0827906
LOC102656270	102656270	-0.013618	0.972021	0.99079
LOC102656271	102656271	-0.394825	0.696594	0.87256
LOC102656287	102656287	-0.172928	0.167149	0.448505
LOC102656291	102656291	-0.339382	0.0540419	0.239788
LOC102656292	102656292	-0.901766	6.65251e-05	0.00266967
LOC102656299	102656299	0.0458762	0.90003	0.964242
LOC102656302	102656302	-1.23341	0.0209783	0.138526
LOC102656311	102656311	-0.268572	0.00583304	0.0625849
LOC102656318	102656318	0.729811	0.0438083	0.212219
LOC102656321	102656321	0.071019	0.837805	0.935715
LOC102656327	102656327	0.0485213	0.852967	0.942888
LOC102656337	102656337	0.0305525	0.787421	0.914116
LOC102656338	102656338	-0.642907	0.180855	0.467707
LOC102656354	102656354	-0.409408	0.00102283	0.0188601
LOC102656356	102656356	0.771109	0.0385815	0.197857
LOC102656360	102656360	-0.196431	0.142498	0.412905
LOC102656369	102656369	0.210127	0.0347473	0.187937
LOC102656384	102656384	-0.538302	0.0138842	0.109067
LOC102656390	102656390	-0.553577	0.148942	0.421531
LOC102656397	102656397	0.467188	0.0141787	0.110294
LOC102656404	102656404	-0.343027	0.540079	0.782996
LOC102656409	102656409	-0.347399	0.266233	0.571099
LOC102656425	102656425	-0.529443	6.8228e-06	0.000484839
LOC102656429	102656429	0.346031	0.00119	0.0209394
LOC102656430	102656430	-0.801583	0.0122689	0.100747
LOC102656433	102656433	0.367519	0.00159116	0.0257427
LOC102656439	102656439	-0.554665	0.0107821	0.0937533
LOC102656442	102656442	-0.392558	0.00557257	0.0608504
LOC102656444	102656444	0.0410497	0.74317	0.892265
LOC102656448	102656448	0.384389	0.0062871	0.0654794
LOC102656464	102656464	-0.564322	0.331655	0.632058
LOC102656465	102656465	-0.0290416	0.785955	0.913404
LOC102656473	102656473	-0.340322	0.349586	0.645895
LOC102656490	102656490	-0.229407	0.411277	0.69532
LOC102656491	102656491	-0.472475	0.0030015	0.0400114
LOC102656492	102656492	0.323874	0.0184414	0.129355
LOC102656498	102656498	-0.380092	0.1442	0.415508
LOC102656500	102656500	-0.205264	0.379945	0.669868
LOC102656501	102656501	0.299799	8.39282e-05	0.00312633
LOC102656504	102656504	-0.174299	0.0415251	0.206131
LOC102656527	102656527	0.0998333	0.83797	0.935715
LOC102656529	102656529	0.284406	0.0186553	0.12987
LOC102656541	102656541	-0.070632	0.395005	0.682195
LOC102656552	102656552	-2.02214	0.0305111	0.172709
LOC102656553	102656553	-0.201555	0.747944	0.894884
LOC102656557	102656557	-0.192089	0.743425	0.892265
LOC102656563	102656563	0.245021	0.655694	0.852973
LOC102656577	102656577	-0.142276	0.145447	0.41746
LOC102656579	102656579	-0.267694	0.254621	0.557856
LOC102656585	102656585	0.326515	0.0162207	0.119495
LOC102656587	102656587	-0.151229	0.105847	0.350099
LOC102656594	102656594	0.210005	0.294206	0.597861
LOC102656595	102656595	0.615315	0.263826	0.567764
LOC102656608	102656608	0.121469	0.810159	0.923336
LOC102656611	102656611	-0.396303	0.504922	0.760178
LOC102656618	102656618	-0.205943	0.382038	0.671395
LOC102656620	102656620	-0.074857	0.378654	0.669217
LOC102656625	102656625	0.256123	0.576323	0.804484
LOC102656637	102656637	-0.592487	0.249806	0.551244
LOC102656652	102656652	-0.20724	0.10673	0.351381
LOC102656656	102656656	1.00386	0.0501228	0.229908
LOC102656661	102656661	-0.0367009	0.873978	0.953328
LOC102656671	102656671	-0.0706125	0.690413	0.870128
LOC102656685	102656685	-0.324006	0.0156886	0.116786
LOC102656712	102656712	-1.22175	0.00188684	0.0290848
LOC102656725	102656725	-0.45607	0.016252	0.119495
LOC102656733	102656733	-0.0310311	0.868969	0.951326
LOC102656738	102656738	0.601213	0.0964976	0.331762
LOC102656753	102656753	0.109672	0.855393	0.944214
LOC102656758	102656758	-0.934839	0.000135574	0.00444546
LOC102656765	102656765	0.156407	0.0463696	0.220117
LOC102656779	102656779	0.366458	0.0990311	0.336589
LOC102656796	102656796	-0.0502981	0.62504	0.837436
LOC102656798	102656798	-0.785915	0.0107619	0.0937533
LOC102656812	102656812	0.189485	0.115932	0.367293
LOC102656814	102656814	0.172239	0.287369	0.592118
LOC102656822	102656822	0.0540528	0.837568	0.935715
LOC102656830	102656830	-0.550339	0.113328	0.362961
LOC102656841	102656841	-0.257941	0.0203278	0.13598
LOC102656846	102656846	-0.0277286	0.887844	0.958951
LOC102656849	102656849	-0.751703	0.335557	0.63582
LOC102656852	102656852	-0.025529	0.949407	0.983963
LOC102656859	102656859	-0.594814	0.155596	0.431002
LOC102656862	102656862	0.0239673	0.96242	0.987651
LOC102656864	102656864	-0.192603	0.667506	0.858234
LOC102656890	102656890	-0.345635	0.0154032	0.115781
LOC102656893	102656893	-0.299426	0.00049597	0.0113692
LOC102656896	102656896	-0.443625	0.346422	0.644346
LOC102656901	102656901	-0.429019	0.00883228	0.0818535
LOC102656905	102656905	-0.313669	0.00634245	0.0657593
LOC102656914	102656914	-0.0912138	0.340363	0.639869
LOC102656931	102656931	-0.0747976	0.938986	0.980043
LOC102656934	102656934	0.408325	0.000642658	0.0135373
LOC107963960	107963960	-0.0691808	0.240088	0.540857
LOC107963964	107963964	0.79857	0.0149547	0.113518
LOC107963966	107963966	-0.0824088	0.843256	0.937689
LOC107963968	107963968	-0.0821324	0.264956	0.569621
LOC107963970	107963970	-0.666852	0.381009	0.670692
LOC107963973	107963973	0.119248	0.114698	0.365246
LOC107963974	107963974	-0.44237	0.42002	0.701618
LOC107963982	107963982	0.0872203	0.551152	0.788775
LOC107963983	107963983	0.259598	0.135007	0.400256
LOC107963984	107963984	0.314472	0.626209	0.837544
LOC107963986	107963986	0.248865	0.00240065	0.033962
LOC107963990	107963990	0.117255	0.332112	0.632719
LOC107963991	107963991	-0.0288473	0.712118	0.879028
LOC107963993	107963993	2.06167	0.000572418	0.012515
LOC107963995	107963995	-0.276123	0.288063	0.592152
LOC107963997	107963997	-0.00457685	0.966493	0.989149
LOC107963999	107963999	2.02938	0.36497	0.657487
LOC107964006	107964006	-0.592422	0.230915	0.53038
LOC107964013	107964013	0.109043	0.716791	0.881449
LOC107964020	107964020	1.38489	0.0528219	0.236584
LOC107964022	107964022	0.246595	1.03394e-05	0.000692142
LOC107964025	107964025	0.180538	0.148518	0.42112
LOC107964028	107964028	-0.040963	0.847363	0.939729
LOC107964039	107964039	0.00863763	0.969382	0.989698
LOC107964045	107964045	-0.281674	0.478071	0.743219
LOC107964061	107964061	-0.0294176	0.773248	0.906923
LOC107964068	107964068	0.17943	0.637136	0.843693
LOC107964069	107964069	-0.0628607	0.712976	0.879578
LOC107964086	107964086	0.227535	0.223315	0.520853
LOC107964089	107964089	0.0588322	0.791192	0.915689
LOC107964103	107964103	0.114807	0.74462	0.893351
LOC107964104	107964104	-1.00172	8.84566e-13	4.53979e-10
LOC107964133	107964133	-0.0329288	0.79414	0.91686
LOC107964134	107964134	-0.701975	0.0416993	0.206662
LOC107964152	107964152	-1.71027	5.07131e-05	0.00216436
LOC107964181	107964181	0.0575015	0.897375	0.96334
LOC107964187	107964187	0.340324	0.46935	0.738017
LOC107964202	107964202	0.326653	2.57221e-05	0.00129142
LOC107964206	107964206	0.0892889	0.466401	0.735891
LOC107964211	107964211	-0.170545	0.572826	0.802148
LOC107964213	107964213	-0.230811	0.00612936	0.0645745
LOC107964214	107964214	0.117401	0.641786	0.845808
LOC107964218	107964218	-0.322125	0.18221	0.469527
LOC107964221	107964221	-0.271486	0.188308	0.476729
LOC107964236	107964236	0.0149318	0.927761	0.976268
LOC107964260	107964260	-0.321212	0.518504	0.769815
LOC107964262	107964262	-0.185738	0.0524314	0.235813
LOC107964275	107964275	-0.183775	0.492474	0.752712
LOC107964283	107964283	-0.746799	3.01369e-12	1.32574e-09
LOC107964288	107964288	-0.0703032	0.853666	0.94304
LOC107964289	107964289	0.0819821	0.566338	0.797535
LOC107964304	107964304	0.0852802	0.92847	0.976335
LOC107964312	107964312	0.0167427	0.840494	0.936834
LOC107964314	107964314	0.0637654	0.651691	0.850533
LOC107964315	107964315	-0.0880411	0.682216	0.865346
LOC107964328	107964328	0.534227	0.0785725	0.294988
LOC107964329	107964329	-0.291119	0.0246911	0.153497
LOC107964338	107964338	0.378451	0.109823	0.356926
LOC107964339	107964339	-0.10601	0.670591	0.859421
LOC107964343	107964343	0.171704	0.0587731	0.250552
LOC107964349	107964349	0.119598	0.291716	0.596608
LOC107964350	107964350	-0.103598	0.460505	0.732463
LOC107964351	107964351	-0.030426	0.861213	0.946738
LOC107964357	107964357	-0.0241784	0.931374	0.977131
LOC107964400	107964400	0.39548	0.240709	0.541711
LOC107964403	107964403	-0.578152	0.00444267	0.0523487
LOC107964404	107964404	0.0583869	0.229297	0.528108
LOC107964405	107964405	-0.175948	0.308011	0.610209
LOC107964412	107964412	-0.322671	0.0245084	0.15308
LOC107964419	107964419	-0.0590032	0.21692	0.513823
LOC107964422	107964422	-0.544527	0.060414	0.253942
LOC107964436	107964436	0.147785	0.377378	0.668665
LOC107964437	107964437	0.174147	0.206981	0.5025
LOC107964438	107964438	0.634685	0.0399675	0.201649
LOC107964460	107964460	0.292473	0.184283	0.470791
LOC107964461	107964461	0.038842	0.877839	0.955013
LOC107964499	107964499	0.42719	0.00111257	0.0201134
LOC107964502	107964502	0.257566	0.502951	0.758822
LOC107964507	107964507	-0.0071115	0.958662	0.986897
LOC107964511	107964511	-0.220141	0.371618	0.663781
LOC107964525	107964525	-0.0626069	0.668288	0.858643
LOC107964568	107964568	0.0886769	0.871732	0.952509
LOC107964569	107964569	0.834086	0.0112625	0.0964251
LOC107964581	107964581	-0.422076	0.194311	0.485308
LOC107964582	107964582	0.152174	0.261891	0.565783
LOC107964583	107964583	0.14344	0.194679	0.485934
LOC107964584	107964584	-0.0465728	0.91254	0.969482
LOC107964589	107964589	-0.0396111	0.886723	0.95834
LOC107964590	107964590	0.277314	0.474129	0.740116
LOC107964594	107964594	-0.947544	0.0186368	0.129839
LOC107964618	107964618	-0.534963	0.0546033	0.241006
LOC107964632	107964632	-0.691058	0.0527997	0.236584
LOC107964633	107964633	-0.594917	0.0647332	0.264403
LOC107964634	107964634	-0.171956	0.678002	0.8632
LOC107964640	107964640	0.391478	0.0427199	0.208918
LOC107964652	107964652	0.55943	0.379048	0.669275
LOC107964659	107964659	0.349269	0.449389	0.722974
LOC107964660	107964660	0.758086	0.134742	0.400191
LOC107964672	107964672	-0.570339	0.251602	0.553142
LOC107964726	107964726	-0.346327	0.287529	0.592118
LOC107964751	107964751	-0.0985199	0.309973	0.612127
LOC107964757	107964757	-0.120992	0.703777	0.874579
LOC107964764	107964764	-0.266155	0.0386375	0.197857
LOC107964773	107964773	-0.419823	0.026878	0.160193
LOC107964774	107964774	-0.139505	0.336121	0.636549
LOC107964776	107964776	0.81793	0.0913471	0.321634
LOC107964778	107964778	-0.118758	0.66458	0.856621
LOC107964791	107964791	0.231497	0.553205	0.789754
LOC107964792	107964792	-0.0719819	0.63073	0.840117
LOC107964798	107964798	-0.171977	0.0343953	0.187018
LOC107964805	107964805	-0.0980823	0.681485	0.865015
LOC107964813	107964813	-0.380836	0.39205	0.680398
LOC107964820	107964820	0.43881	0.0479502	0.224513
LOC107964825	107964825	0.460717	0.000230858	0.00660269
LOC107964828	107964828	-0.392849	0.315781	0.617715
LOC107964835	107964835	-0.0382717	0.747143	0.894519
LOC107964839	107964839	0.230378	0.0101548	0.0900288
LOC107964843	107964843	0.296023	0.0713287	0.278286
LOC107964859	107964859	-1.81483	0.0419035	0.20734
LOC107964868	107964868	-3.78055	2.16764e-05	0.0011187
LOC107964872	107964872	-0.365695	0.524556	0.773726
LOC107964876	107964876	-0.403119	0.0142697	0.110477
LOC107964882	107964882	-0.300432	0.629826	0.839346
LOC107964884	107964884	-0.0564967	0.729249	0.886659
LOC107964899	107964899	0.199302	0.181798	0.469252
LOC107964901	107964901	-0.112878	0.585161	0.80962
LOC107964906	107964906	0.368217	0.0185319	0.129401
LOC107964909	107964909	-1.54317	0.100703	0.340578
LOC107964911	107964911	-0.203149	0.673802	0.860312
LOC107964934	107964934	-0.0552665	0.834712	0.934964
LOC107964950	107964950	-0.223445	0.0408173	0.204263
LOC107964958	107964958	-0.132599	0.506677	0.761953
LOC107964968	107964968	-0.548867	0.257386	0.562511
LOC107964972	107964972	-0.0423554	0.827309	0.931614
LOC107964976	107964976	-0.409682	0.161561	0.440668
LOC107964994	107964994	0.141491	0.518516	0.769815
LOC107964997	107964997	0.74387	0.117902	0.370596
LOC107964998	107964998	0.0127534	0.913496	0.969772
LOC107965006	107965006	-0.809209	0.000554627	0.0121992
LOC107965007	107965007	0.13281	0.55704	0.792658
LOC107965022	107965022	-0.168741	0.154204	0.428157
LOC107965037	107965037	0.166425	0.129732	0.391109
LOC107965038	107965038	0.452641	0.0932503	0.325689
LOC107965039	107965039	-0.322185	0.187885	0.476052
LOC107965042	107965042	-0.0107656	0.961619	0.987651
LOC107965045	107965045	-0.0422028	0.657062	0.853662
LOC107965048	107965048	-0.263072	0.328842	0.629662
LOC107965062	107965062	0.143034	0.498466	0.756352
LOC107965063	107965063	-0.165489	0.425018	0.705791
LOC107965072	107965072	0.436126	0.0391627	0.19935
LOC107965073	107965073	0.0309727	0.904447	0.965482
LOC107965076	107965076	-0.0379918	0.910647	0.968795
LOC107965085	107965085	-0.698653	7.34318e-10	1.83341e-07
LOC107965086	107965086	-0.93758	0.0536995	0.239027
LOC107965107	107965107	0.145598	0.664183	0.856446
LOC107965117	107965117	0.621048	0.0811937	0.300855
LOC107965146	107965146	-0.41707	0.000188172	0.00571821
LOC107965163	107965163	0.174664	0.55346	0.789754
LOC107965181	107965181	-0.222121	0.30674	0.609053
LOC107965192	107965192	0.0468487	0.703791	0.874579
LOC107965194	107965194	-0.28569	0.350072	0.646384
LOC107965212	107965212	0.11858	0.397707	0.684528
LOC107965218	107965218	-1.04725	0.00646033	0.0665334
LOC107965219	107965219	-0.0190988	0.963707	0.988542
LOC107965224	107965224	-0.754745	0.000187113	0.00570477
LOC107965225	107965225	-0.43697	0.078762	0.295054
LOC107965231	107965231	-0.294763	0.283305	0.587393
LOC107965233	107965233	-0.017915	0.837647	0.935715
LOC107965250	107965250	0.317677	0.026157	0.157522
LOC107965253	107965253	0.328892	0.175696	0.460873
LOC107965265	107965265	-1.99249	0.193126	0.483698
LOC107965266	107965266	-0.435748	0.00862588	0.0811465
LOC107965270	107965270	-0.19486	0.317913	0.62038
LOC107965271	107965271	-0.796379	0.0863695	0.31147
LOC107965276	107965276	-0.54332	0.0388132	0.198432
LOC107965281	107965281	0.210761	8.21958e-05	0.00309929
LOC107965310	107965310	-0.134661	0.544711	0.784715
LOC107965314	107965314	0.28256	0.356407	0.651539
LOC107965322	107965322	-0.201689	0.113532	0.363288
LOC107965323	107965323	0.00221561	0.992828	0.997617
LOC107965340	107965340	-0.420975	0.241802	0.542426
LOC107965375	107965375	-0.502738	0.38001	0.669868
LOC107965381	107965381	0.698485	0.0294317	0.169508
LOC107965406	107965406	-0.0871447	0.747756	0.894884
LOC107965415	107965415	-0.182575	0.615139	0.830106
LOC107965416	107965416	-0.192809	0.531175	0.777281
LOC107965448	107965448	-0.209162	0.609608	0.825983
LOC107965449	107965449	-0.25261	0.23999	0.540857
LOC107965470	107965470	-0.0326753	0.901778	0.9645
LOC107965473	107965473	-0.04212	0.698166	0.873721
LOC107965485	107965485	0.0921256	0.876972	0.954461
LOC107965489	107965489	-0.388448	0.220748	0.518923
LOC107965500	107965500	-0.376395	0.00503128	0.0569179
LOC107965502	107965502	0.032554	0.866089	0.949327
LOC107965508	107965508	-0.114365	0.433912	0.713596
LOC107965534	107965534	-0.544766	0.304875	0.607171
LOC107965557	107965557	-0.187338	0.40444	0.691626
LOC107965562	107965562	-0.308677	0.581596	0.807209
LOC107965577	107965577	-0.0604815	0.736471	0.890862
LOC107965599	107965599	0.0355852	0.826712	0.931475
LOC107965606	107965606	0.0165759	0.967643	0.989384
LOC107965637	107965637	0.204778	0.285182	0.589639
LOC107965657	107965657	-0.238308	0.121149	0.375085
LOC107965674	107965674	-0.287963	0.00213777	0.0317504
LOC107965678	107965678	0.0893081	0.507144	0.762225
LOC107965692	107965692	-0.00588202	0.947048	0.983169
LOC107965706	107965706	0.0701072	0.720326	0.882676
LOC107965722	107965722	-0.257354	0.648285	0.848641
LOC107965749	107965749	0.539896	0.000149973	0.00482737
LOC107965751	107965751	-0.201572	0.301594	0.604728
LOC107965756	107965756	0.701375	0.0905669	0.319579
LOC107965774	107965774	-1.18499	0.129226	0.390591
LOC107965778	107965778	-1.52469	0.000587127	0.0127621
LOC107965783	107965783	-0.241281	0.668297	0.858643
LOC107965787	107965787	-0.469667	0.000119127	0.00409984
LOC107965788	107965788	0.335413	0.00302088	0.0400533
LOC107965793	107965793	0.0555638	0.87338	0.952906
LOC107965805	107965805	-0.115836	0.790378	0.915217
LOC107965817	107965817	-0.288625	0.0463919	0.220117
LOC107965822	107965822	0.859949	0.112034	0.360145
LOC107965825	107965825	0.172444	0.0954482	0.329626
LOC107965826	107965826	-0.0138087	0.973928	0.990984
LOC107965827	107965827	-0.00601108	0.968962	0.989698
LOC107965832	107965832	-0.0966851	0.768828	0.904192
LOC107965838	107965838	0.0172997	0.937269	0.979095
LOC107965854	107965854	0.0717928	0.72641	0.885626
LOC107965873	107965873	0.0175425	0.971839	0.990713
LOC107965891	107965891	-0.426356	0.230333	0.529966
LOC107965950	107965950	0.445742	0.232928	0.531907
LOC107966040	107966040	-0.613875	1.06249e-05	0.000696118
LOC107966041	107966041	0.0446195	0.777582	0.909163
LOC107966044	107966044	-0.486261	0.0875225	0.313871
LOC107966045	107966045	-0.613764	0.267855	0.571598
LOC107966050	107966050	0.116182	0.792433	0.916065
LOC107966053	107966053	0.306049	0.566083	0.797419
LOC107966054	107966054	-0.133553	0.363975	0.65636
LOC107966055	107966055	-0.0572067	0.66325	0.856267
LOC107966069	107966069	-0.391422	0.140977	0.410576
LOC107966071	107966071	0.0563005	0.895892	0.962952
LOC107966086	107966086	-0.226934	0.347113	0.644719
LOC107966087	107966087	-0.233037	0.163081	0.442855
LOC107966088	107966088	-0.248795	0.463287	0.733906
LOC107966102	107966102	0.218828	0.261543	0.565574
LOC107966103	107966103	0.0402116	0.853175	0.942902
LOC107966113	107966113	0.509905	0.044162	0.212927
LOC107966117	107966117	0.204754	0.28978	0.594358
LOC112935903	112935903	-3.2708	0.21339	0.510169
LOC112939925	112939925	1.41921	0.105417	0.349674
LOC113218517	113218517	0.859797	0.0487649	0.226605
LOC113218519	113218519	-0.0484702	0.92656	0.975523
LOC113218521	113218521	-0.084144	0.389137	0.677379
LOC113218523	113218523	-0.0110778	0.934969	0.97854
LOC113218524	113218524	-0.0135995	0.880429	0.955815
LOC113218526	113218526	-0.0655513	0.741034	0.891599
LOC113218529	113218529	0.0771594	0.734551	0.889952
LOC113218532	113218532	0.204734	0.653247	0.851636
LOC113218534	113218534	-0.12264	0.238765	0.539435
LOC113218535	113218535	-0.43488	0.434113	0.713596
LOC113218537	113218537	0.0796909	0.559128	0.794358
LOC113218539	113218539	0.128182	0.131554	0.394194
LOC113218540	113218540	0.0448375	0.763051	0.901727
LOC113218542	113218542	0.914647	0.0878503	0.314633
LOC113218545	113218545	0.261725	0.198236	0.491014
LOC113218548	113218548	-0.189736	0.732737	0.888779
LOC113218549	113218549	0.58863	0.338979	0.638819
LOC113218551	113218551	0.0178719	0.930016	0.976695
LOC113218554	113218554	0.01854	0.888616	0.959335
LOC113218556	113218556	0.293456	0.17206	0.455782
LOC113218557	113218557	-1.28073	0.00712723	0.0711798
LOC113218559	113218559	0.0988753	0.50641	0.7618
LOC113218560	113218560	-0.14818	0.174922	0.459725
LOC113218561	113218561	-0.16035	0.718275	0.882024
LOC113218562	113218562	-0.581019	0.028052	0.164335
LOC113218563	113218563	0.406687	0.191067	0.480294
LOC113218564	113218564	0.368296	0.121038	0.374995
LOC113218566	113218566	-0.331735	0.00970605	0.0872222
LOC113218567	113218567	-0.171672	0.529219	0.776019
LOC113218568	113218568	0.0987209	0.577352	0.804947
LOC113218569	113218569	0.876488	1.20084e-05	0.000725584
LOC113218570	113218570	0.071036	0.881555	0.956153
LOC113218576	113218576	-0.109221	0.757872	0.899905
LOC113218578	113218578	0.392873	0.463271	0.733906
LOC113218579	113218579	-0.386919	0.00116473	0.0206919
LOC113218580	113218580	-0.136129	0.114739	0.36525
LOC113218584	113218584	0.0824395	0.663091	0.856267
LOC113218586	113218586	0.333297	0.356254	0.651539
LOC113218587	113218587	0.441216	0.56125	0.795219
LOC113218590	113218590	-0.0390382	0.850056	0.941133
LOC113218594	113218594	-0.109922	0.295954	0.599971
LOC113218598	113218598	-0.640172	0.314948	0.616941
LOC113218600	113218600	0.230616	0.214537	0.511649
LOC113218602	113218602	-0.268377	0.348179	0.645075
LOC113218603	113218603	0.15024	0.750129	0.895771
LOC113218605	113218605	-0.467553	0.228819	0.527795
LOC113218608	113218608	0.147145	0.721449	0.883101
LOC113218610	113218610	0.305524	0.282263	0.586541
LOC113218611	113218611	-0.14523	0.578553	0.805649
LOC113218619	113218619	-0.0818409	0.724136	0.884747
LOC113218623	113218623	-0.0903112	0.645589	0.847031
LOC113218625	113218625	-0.484253	0.246888	0.547446
LOC113218630	113218630	-1.09268	1.11796e-23	3.44258e-20
LOC113218632	113218632	0.253185	0.0391665	0.19935
LOC113218635	113218635	-0.0822997	0.832467	0.934086
LOC113218638	113218638	0.0759952	0.810024	0.923336
LOC113218639	113218639	-0.0554732	0.643515	0.846513
LOC113218640	113218640	0.681111	0.146345	0.418528
LOC113218641	113218641	-0.297317	0.22108	0.519157
LOC113218647	113218647	0.098409	0.270582	0.573707
LOC113218650	113218650	0.487701	0.000310376	0.00826121
LOC113218654	113218654	-0.357859	0.0241654	0.151968
LOC113218656	113218656	0.0972507	0.827195	0.931614
LOC113218658	113218658	0.00576061	0.97373	0.990905
LOC113218664	113218664	0.0889688	0.262267	0.566344
LOC113218668	113218668	0.142007	0.461631	0.733184
LOC113218672	113218672	-0.0801065	0.862134	0.947128
LOC113218673	113218673	0.399866	0.361339	0.654776
LOC113218674	113218674	-0.531082	0.0557325	0.244008
LOC113218676	113218676	-0.867699	0.0905228	0.319579
LOC113218709	113218709	-0.0959121	0.547047	0.786629
LOC113218716	113218716	-0.30511	0.0957332	0.330363
LOC113218717	113218717	-0.409241	0.02768	0.163287
LOC113218721	113218721	-0.342668	0.389674	0.677888
LOC113218723	113218723	0.180526	0.063265	0.260816
LOC113218724	113218724	0.563248	0.115582	0.366672
LOC113218725	113218725	0.119955	0.737045	0.890973
LOC113218727	113218727	-0.0489954	0.559962	0.795102
LOC113218728	113218728	-1.83295	0.00193508	0.0295945
LOC113218730	113218730	0.0270764	0.86276	0.94759
LOC113218734	113218734	-0.441082	0.187083	0.47493
LOC113218735	113218735	-1.33858	2.04106e-26	1.88553e-22
LOC113218737	113218737	0.0308354	0.961844	0.987651
LOC113218739	113218739	0.42175	0.413958	0.697117
LOC113218743	113218743	0.338062	0.0400279	0.201789
LOC113218744	113218744	0.0659502	0.87079	0.952107
LOC113218745	113218745	-0.045299	0.796862	0.91731
LOC113218746	113218746	-0.211061	0.0782377	0.294213
LOC113218747	113218747	-0.204058	0.560381	0.795217
LOC113218752	113218752	0.444506	0.0380553	0.196156
LOC113218757	113218757	-0.00838802	0.964101	0.988542
LOC113218760	113218760	-0.21865	0.487653	0.748204
LOC113218765	113218765	-0.772635	0.00103238	0.0189982
LOC113218767	113218767	0.0176074	0.979008	0.993366
LOC113218770	113218770	0.571134	0.100424	0.339824
LOC113218772	113218772	-0.781864	1.46282e-06	0.000139315
LOC113218774	113218774	-0.0419282	0.842965	0.937689
LOC113218775	113218775	1.14829	0.00265139	0.0366121
[truncated: 7,042 more rows]
