# Supplementary material for: Honeybee gut Lactobacillus modulates host learning and memory behaviors via regulating tryptophan metabolism
Source: Nat Commun. 2022 Apr 19;13:2037. doi: 10.1038/s41467-022-29760-0 (PMC9018956; doi:10.1038/s41467-022-29760-0)
Supplement: Supplementary file 6 — Dataset S4 [file 41467_2022_29760_MOESM6_ESM.xlsx]

## Sheet: 4
Supplementary Data 4. Raw data of all metabolite abundance (peak heights for the quantification at the specific retention index) in the hemolymph of bees in microbiota-free and conventional groups. Each column indicates one sample.
Metabolite
		MF							CV
O-Phospho-L-tyrosine		51050	60680	52170	70040	63960	101200		142700	91550	128600	45100	66580	89130
Orotidine-5-phosphate		26919	27805	33968	29147	37251	37460		9318	20800	14910	7261	15270	17900
Oxidized glutathione		145400	80380	68950	48500	95190	92850		62660	29140	144300	89070	53690	93000
D-Fructose 6-phosphate-disodium salt		121000	171500	219700	89610	211400	226500		132200	237600	363800	312800	298000	404800
D-Fructose-1,6-bisphosphate		15000	6992	10160	20240	29730	35010		11600	10690	19640	24190	26060	52850
D-Galactonic acid		4512000	1453000	3338000	797100	851900	245700		92640	130800	69410	431900	875500	936200
dGDP		97650	74340	84980	110400	75170	116100		118200	122800	78850	160200	99260	169700
D-Gluconate		5232000	3683000	3159000	1825000	4572000	336100		155300	771000	268300	2014000	1377000	1255000
D-Glucoronic Acid		34910	29760	28550	98550	96730	68800		174600	88830	142400	67660	119500	84350
D-Glucopyranose		226000	185400	145200	156300	253400	154600		32250	118600	45990	281800	103700	195500
Taurine		13560000	6279000	4745000	8256000	11780000	10520000		10660000	11660000	15090000	6491000	13000000	12580000
ATP		34760	34240	31540	14500	28100	24300		29070	54970	57640	56450	45770	78680
4-Hydroxy-3-methoxyphenylglycol		12360	11950	13030	15370	15260	11530		21880	29570	21510	15540	20550	33720
3-Nitro-L-tyrosine		35050	27500	23970	27760	40850	40460		53820	47230	51610	27240	61120	54560
3-Methylglutaric acid		205200	142800	213900	216700	295700	243900		228400	421100	350100	284600	369400	364000
Farensyl diphosphate		3151	720	958	4523	7289	5692		3055	13991	7556	1049	6774	4114
Xanthurenic acid		16810	17750	18030	16430	23360	27350		24120	26570	29480	23930	78710	58180
N-Oleoyl glycine		958	920	1068	8278	1719	5381		1454	1888	1261	1012	2453	2231
Oleoyl-L-α-lysophosphatidic acid		26760	5705	4717	24930	70500	61830		25330	580	68030	12930	89340	57080
Alloxan		49730	67960	36117	36790	45731	47908		35703	36552	42766	48688	45172	60942
D-sedoheptulose-1-7-phosphate		102400	80030	141200	332700	301900	332000		289400	352800	460300	311900	262900	257900
D-Sucrose		331500000	248100000	202800000	182600000	261500000	347200000		124000000	214500000	149900000	344100000	237300000	328200000
D-Ribose5-phophate		111100	110100	138000	104800	155500	102700		88630	90340	91530	138100	150500	165400
D-Ribulose 1,5-bisphosphate		4668	6533	12950	1931	11780	17520		9192	11820	16660	6973	13390	10970
Carbamoylphosphate		425900	220300	214800	263600	413800	279900		144700	201900	424400	199900	481700	419600
2,3-Dinor-TXB2		297200000	213600000	145200000	126300000	204300000	319600000		77360000	161100000	97490000	309000000	166700000	285800000
Riboflavin-5-phosphate		2632	3051	4167	3458	3917	3474		3084	3166	2282	2506	2218	3780
Ribose 1-phosphate		367800	363000	556100	518400	525200	550400		306700	396900	354700	438700	613100	540300
Pyrophosphate		109000	73740	183000	146200	102300	111800		36730	163900	94920	132900	95650	294400
Homovanillic acid		4402	5255	4307	5592	4368	4231		4744	4010	3668	4194	4408	3756
D-Fructose-1,6-biphosphate-trisodium salt		22705	20005	26575	26127	33979	34032		32127	17670	19560	30020	31600	82190
5'-Adenylyl sulfate (APS)		107200	90800	75600	99210	130600	100400		124300	135200	53550	182800	109000	182100
5-Aminoimidazole-4-carboxamide-1-β-d-ribofuranosyl 5-monophosphate		94270	63340	106300	91400	102300	96930		148900	139000	136000	94440	119400	110200
L-Glutamine		2580000	2381000	2238000	3929000	3643000	3804000		3906000	5753000	4120000	4201000	4858000	5026000
L-Glutamine O-hexside		8014000	11300000	6309000	9140000	12660000	10480000		5058000	6571000	5771000	5261000	11530000	8163000
N-Acetyl-Asp-Glu		34640	25930	42840	20820	75080	102600		57150	37270	63680	51560	84600	38730
ADP-ribose		15320	13000	14330	11230	6814	14920		17280	10300	22510	8228	10330	4499
Acetyl phosphate		417700	344800	193700	361600	609100	282200		111200	266700	488100	200900	523600	219400
Inosine 5'-monophosphate		87780	80500	48130	103100	98980	97310		101700	96580	74100	108500	145700	140000
DL-P-Hydroxyphenyl lactic acid		15110	15270	40140	26710	39770	24470		31378	47990	13430	30530	36950	28510
DL-Tryptophan		11080	15390	14640	17500	17590	35490		16140	29510	33570	19980	144600	82490
D-Malic acid		556600	303900	358200	691000	1213000	609900		715100	991100	1779000	651400	725000	1398000
D-Mannitol		130900	176000	204900	259100	292900	188200		273900	481100	271700	286700	351000	325300
dUMP		95660	47490	84610	98650	98440	122100		75330	141000	119800	114900	125300	66020
Lysope 16:0		614400	84220	69150	686700	1637000	1638000		579100	26430	1904000	217100	1607000	909400
2'-Deoxyguanosine 5'-triphosphate		29150	25470	30070	17430	35320	20960		44230	43660	50630	39900	37360	77360
Trehalose		381300000	310000000	239300000	217100000	307900000	387100000		131600000	247600000	158800000	396500000	263600000	384700000
G6P		9109000	8167000	10050000	9220000	6058000	10910000		7697000	6189000	9940000	11030000	9688000	14050000
Fosfomycin		30820	42870	50330	56320	42950	31530		38640	56800	60390	46400	39570	53310
Galactose 1-phosphate		3044000	2735000	3330000	2139000	3978000	4204000		2896000	3748000	4024000	3425000	4447000	3514000
Gamma-Glu-Leu		28520	26270	14100	33640	33000	31310		41550	16910	20620	20360	148000	26930
Sedoheptulose 1,7-bisphosphate		45730	69560	50870	86140	59380	73430		31760	42930	34030	49110	50400	60580
S7P		16690	15050	26760	23940	7047	41420		14190	47530	63560	64200	88630	85230
Glucarate O-phosphoric acid		199500	165800	103100	198900	242400	256400		212400	315300	377300	266600	446700	439100
Gluconic acid		2954000	2234000	4411000	1498000	4570000	1031000		45950	277600	220400	612700	599700	1079000
Citric acid		30500000	18630000	12040000	18580000	29880000	27650000		29670000	30170000	45840000	27790000	37920000	39840000
cis-7-Hexadecenoic acid		4193000	4448000	6276000	6016000	3933000	3955000		3928000	8656000	6604000	4805000	4405000	3444000
Creatine phosphate		32070	30700	49070	48770	43360	32590		33260	39180	47750	35530	27170	44790
L-Asparagine		22030	25790	18170	11990	23910	42470		16670	23260	34220	24460	71000	45770
1,3-Diphopshateglycerate		358200	359300	363200	356200	355800	352400		340900	361000	369400	346100	366300	348500
Lysopa 16:0		1082000	198900	249200	1580000	2613000	2549000		717500	13700	2873000	488800	2857000	1676000
Linolelaidic acid (C18:2N6T)		2237000	2605000	2804000	2838000	2179000	2388000		1651000	2350000	2197000	1987000	2433000	1973000
Lysope 14:0		4676	12974	15111	4150	12650	9625		5196	26318	13270	3114	12030	7531
Lysopa 18:0		1873000	1746000	1087000	2950000	3397000	4131000		702700	20440	1947000	781000	3914000	1928000
Phenylpropiolic acid		166700	119200	139000	235200	241200	246600		206500	397800	342700	321200	371600	410500
Threonate		2315000	2213000	2251000	2377000	2362000	2326000		2242000	2624000	2243000	2441000	2436000	2399000
D-Glucose 6-phosphate		7653000	6769000	8330000	7676000	8948000	9748000		3631000	8919000	9797000	4749000	7351000	6433000
Dihydrotachysterol		1536000	1557000	1526000	1535000	1517000	1530000		1521000	1545000	1527000	1498000	1507000	1527000
D-Histidine		151100	217200	81030	112100	451600	700900		97250	229400	308600	132100	646100	691100
Dihydroxyacetone phosphate		215400	127200	185900	166100	390600	447200		220200	215800	708100	354500	359300	362200
3,4-Dihydroxybenzeneacetic acid		38340	23320	35120	44280	45450	29690		60710	30210	96080	37320	66620	57950
Uridine5-diphosphate		16800	14080	9850	18120	17840	25010		11650	8019	10380	18680	14230	31240
Glycerol-3-phosphate		6223000	7770000	6555000	7677000	7756000	6673000		5703000	7506000	8216000	5217000	15390000	6979000
D-Glucose		91430	79890	33990	44670	55800	89190		12470	23330	12580	121400	32790	79260
L-Fucose		7299	6510	10250	9357	11970	12040		10900	12030	9835	10720	5639	22880
Lysopg 18:1		7357	4578	20988	4476	13840	9764		5053	32742	6093	4210	9768	6868
Lysope 18:0		5233000	3775000	1995000	7582000	6862000	9233000		3700000	113400	5072000	1509000	5955000	3092000
Lysope 18:1		3957000	683400	247600	1945000	10850000	7794000		3658000	97660	5735000	964300	9619000	6266000
Cholesteryl sulfate		1359000	1359000	1347000	1394000	1430000	1451000		1515000	1464000	1487000	1609000	1545000	1610000
9-Hpode		80716	7366	2420	4776	9589	19550		71923	109942	102676	2176	12070	7921
Nicotinamide		253300	249800	319800	347600	323900	296100		433000	414600	302400	386800	347000	380400
Nicotinic acid		47330	118100	80760	118600	85150	124500		60530	60220	20750	63530	49580	74170
Nicotinuric acid		578100	501000	492900	592900	372900	675100		372800	524500	540400	559700	409700	652600
Niflumic acid		1048000	1135000	2168000	2742000	1358000	1683000		760700	3135000	2389000	1005000	2075000	1258000
N-Methyl (-)ephedrine		183200	178100	251800	221200	207200	263400		241200	280100	244700	259400	235600	246000
N-Methyl-a-aminoisobutyric acid		613600	1292000	1003000	1853000	2560000	4776000		4261000	10760000	10570000	8452000	40210000	31390000
N-Methyl-L-arginine hydrochloride		9072	9231	8208	8112	7169	14290		12510	10000	20410	8963	61850	43110
Farnesene		148152	29490	33200	36320	37560	31550		27210	35060	31980	26660	31030	35090
Fexofenadine		16070000	15310000	14870000	15430000	23710000	27330000		16350000	16550000	24680000	16940000	17710000	17150000
Folic acid		4741	6419	7111	7019	6323	6690		4701	5207	4555	5452	5859	4931
Adenosine 5'-monophosphate		19860000	20500000	9956000	28190000	17890000	19210000		11410000	10270000	4424000	22900000	7587000	15020000
Adenosine5-phosphosulfate		35810	29520	19300	17360	18250	23870		20530	21410	14280	31480	20310	37660
Acetylcholine		1817000	1562000	1515000	1454000	1937000	1483000		1906000	2012000	2388000	1585000	2178000	1736000
Adenosine 5''-diphosphate		323200	343700	373500	545700	446100	234100		417800	433600	230300	369200	333700	509700
Adenosine		314600	37930	180900	139300	157800	218400		438400	337700	590100	305200	619400	504100
Acetylcarnitine		348500	435400	542300	579100	496900	531000		734400	736300	1254000	499900	1150000	572300
DL-3-Hydroxy-kynurenine		47740	43270	26310	70920	52210	57890		48970	60670	90150	21830	58590	43560
DL-5-Hydroxylysine		2035000	1496000	841900	783200	1037000	1531000		335800	668800	393000	2073000	617500	1283000
DL-3-Hydroxynorvaline		981200	997000	907100	1148000	1090000	1038000		879900	794600	695700	632100	857500	886500
DL-Alanyl-glycine		79830000	79000000	81820000	102500000	101300000	99250000		112000000	127200000	107400000	94550000	137000000	122100000
DL-Citrulline		1122000	1322000	998400	1732000	1787000	1720000		1358000	1435000	1683000	1286000	1810000	1504000
Lysopc 18:3		11210000	2308000	3027000	14500000	19930000	19050000		7291000	213800	22860000	5252000	22250000	15700000
Trimethyllysine		62090000	48640000	54320000	62210000	67530000	57960000		61870000	59090000	74210000	51270000	80030000	69210000
Thymine-d3		340800	396900	360700	488400	548100	513500		504700	450900	519600	393500	493000	430100
trans-Citridic acid		1796000	1883000	1848000	1875000	1747000	1697000		1753000	1597000	1828000	1664000	1622000	1635000
Triethyl phosphate		780700	731300	642000	738400	613500	629400		692200	1389000	648600	618400	1050000	633900
Thymine		8982000	7082000	3699000	3763000	4650000	7790000		1313000	3263000	1345000	10280000	2591000	6274000
Metanephrine		87880	1959000	151500	86320	121000	3172000		90940	139900	167300	2293000	239900	2654000
Inosine		1330000	1796000	2893000	2710000	2218000	1780000		2765000	2812000	4278000	3135000	3038000	5159000
Imidazoleacetic acid		11340000	9553000	5026000	5244000	6663000	9002000		2632000	4321000	2395000	12130000	4169000	8347000
L-β-Imidazolelactic acid		2117000	2387000	1761000	2541000	3524000	3079000		3238000	2919000	3695000	2188000	5175000	3455000
Imatinib		5379000	651100	1152000	6357000	14380000	11100000		6088000	102900	33060000	3803000	16560000	11400000
Hypoxanthine		4288000	4750000	3140000	5807000	5977000	5851000		7363000	6457000	7638000	5508000	7818000	9027000
Methyl nicotinate		1383000	2045000	3621000	4125000	4653000	4252000		687000	946800	1561000	1160000	3307000	3983000
N,N-Dimethylglycine		13660000	17100000	29680000	26860000	16070000	31980000		9252000	25040000	11610000	16820000	17370000	36370000
N4-Acetylcytidine		18713	14880	6261	26800	28630	18750		31120	47980	23090	35330	37080	33380
Methionine sulfoxide		19590000	19320000	24680000	26950000	25710000	30050000		26420000	29760000	26960000	23240000	30400000	30370000
Creatinine		18970	23690	27140	39950	28060	34600		23910	31270	22860	27420	21450	14600
Cycloleucine		96380000	92420000	93100000	128900000	119800000	122000000		121800000	167600000	129900000	107000000	160800000	156400000
cis-Gondoic acid		103900	121900	116800	143100	120700	112700		117800	116500	115300	110900	114600	109900
3-O-Feruloyl quinic acid		6524	6277	6450	6797	6162	6895		5726	6806	6280	6221	6220	5677
3-OH-Anthranilate		158600	142200	143800	181400	140600	160900		213000	250000	214700	145000	177200	130600
Choline		139600000	154000000	220500000	184500000	144100000	244000000		63810000	183700000	99050000	125900000	151000000	245700000
Chlorogenic acid methyl ester		10660	13220	11910	13770	11630	10940		11940	12150	10670	10710	12200	13070
4-Aminoindole		210432	857500	92210	53540	292704	1740000		219841	211309	238795	214573	237812	881000
3-Ureidopropionic acid		1875000	1980000	1665000	1573000	2200000	1945000		1219000	1039000	1118000	1170000	1539000	1528000
4-Aminobutyrate		333000	259600	293100	425100	542200	475400		559600	510900	817300	551200	1486000	1127000
Pro-Leu		10420	10810	19890	14310	19760	22130		10430	19980	17560	13150	15760	11410
Propionylcholine		2438000	1406000	1701000	1993000	1350000	1651000		2340000	2021000	2235000	1385000	3133000	3099000
Protocatechuic aldehyde		890000	1023000	539200	476800	554400	595900		361800	339500	451400	576900	403200	640900
Punicic acid		5204000	11330000	9973000	12500000	10350000	11930000		2681000	5701000	4511000	3056000	10910000	5305000
Purine		25470	70020	50200	47130	104400	82650		73370	185000	232900	166400	602300	464100
Putrescine		61830000	55380000	52790000	57970000	76380000	57530000		67160000	70900000	73790000	60960000	88780000	65510000
Pregnenolone		44010	40770	36930	45640	43700	40310		40300	47070	32170	41380	41640	43630
Carnosine		60420	63060	31590	76440	51940	80520		74770	85640	55320	40340	89640	67160
Nε,Nε,Nε-Trimethyllysine		34690000	26330000	29340000	32010000	34730000	32950000		39850000	28170000	41000000	28280000	35630000	35860000
O-Feruloyl quinic acid		16630	13910	15970	14610	15110	17430		16970	15440	16060	14840	16020	17990
Oxypurinol		249500	299000	205400	252200	269200	380300		329100	263100	348200	281400	479400	556300
PAF C-16		17920000	15960000	10700000	33090000	38830000	46000000		4811000	275000	19040000	6388000	41270000	19510000
Ornithine		3123000	3866000	3289000	2390000	3950000	3153000		2796000	1926000	2267000	1741000	2743000	2126000
Oxymetazoline		2592000	2558000	1979000	2462000	2591000	2803000		2661000	2595000	2660000	2216000	2582000	2727000
L-Tryptophan		5613000	9192000	9252000	11390000	10280000	16700000		12800000	20030000	25020000	15310000	88910000	63170000
L-Tyrosine		2760000	10900000	2740000	3071000	3300000	3060000		3635000	3530000	3117000	3785000	3268000	3330000
L-Saccharopine		2552000	1957000	2926000	2593000	2777000	2398000		2724000	3189000	3692000	2394000	3136000	2676000
L-Theanine		14600000	15440000	12200000	21040000	21580000	21780000		16950000	15920000	20830000	16400000	22660000	16860000
Epinephrine		21170000	18030000	16710000	19940000	24250000	23280000		23050000	24130000	26000000	25320000	27180000	24340000
Ergosterol		455200	500800	509200	513700	523100	567500		580500	558100	577300	574100	625600	605400
Alanine		5505000	5638000	5392000	7823000	6113000	6531000		8756000	7867000	7509000	5994000	10250000	11450000
Allantoin		16330	14190	14380	26810	16840	23790		21450	16190	12590	16420	32140	93111
Allopurinol		3842000	5494000	3851000	4766000	5486000	5235000		6491000	7137000	5897000	5861000	7090000	8585000
Ala-Gly		9897000	9500000	9127000	11610000	11970000	12920000		13750000	16990000	12870000	11350000	17530000	14820000
Adipamide		177000	150300	195800	227000	279100	285900		209200	217500	216700	213000	204600	235700
8-Hydroxy-2-deoxyguanosine		127700	103700	131200	134200	163300	187100		160800	190200	226700	129300	256800	249600
7-Methyluric acid		271000	280100	250800	302600	284400	246800		262800	272500	255100	257600	295500	277200
7-Methylxanthine		41200	43020	55320	53770	58990	47330		48440	62620	52210	38650	72960	65350
7-Methylguanine		3727000	7810000	5367000	7654800	15210000	14620000		11000000	10339820	30590000	9487300	78100000	56890000
7-Methylguanosine		543400	930500	544600	576100	481800	708700		509200	443200	527200	273000	707200	466900
2-(Formylamino)benzoic acid		2544000	5349000	3692000	4453000	9738000	9450000		7091000	16100000	19220000	14340000	46260000	35340000
2'-Deoxyadenosine-5'-monophosphate		51460	55160	55780	62980	72470	67710		71750	87750	53210	63380	69860	61340
2-Aminoadipic acid		102200	108000	120100	87990	75790	113900		118671	117266	124862	101989	140460	120161
2-Aminooctanoic acid		1014000	576000	731900	851400	670100	735900		1036000	1040000	1041000	447800	1567000	1541000
DL-Leucine		1616000	1968000	1263000	1883000	2804000	3382000		2989000	5090000	5222000	4146000	15660000	11890000
Tau-methylhistidine		18430000	16360000	16090000	19210000	21810000	18260000		21770000	20680000	24300000	18120000	22470000	19920000
Thiamine		886600	1179000	920300	1187000	1162000	697700		1240000	799100	914900	885200	1062000	736200
Testosterone		32750	34990	33120	37140	34080	34130		33950	39840	38820	36070	34520	36490
Thymidine 3,5-cyclic monophosphate		75770	56120	53440	88180	76850	85920		83820	69800	74990	62620	74730	64230
Threonine		1560000	2455000	2021000	2683000	3409000	3336000		2321000	3434000	3121000	2673000	6898000	6511000
Thioguanine		33900	32360	56470	58550	46420	25350		37260	30350	31780	31120	39370	39300
Guanidineacetic acid		1400000	2442000	1869000	3284000	4246000	8271000		7380000	18340000	21590000	13540000	69310000	53580000
Homoserine		2258000	3642000	2897000	4261000	5113000	4993000		3319000	5046000	4536000	3814000	10580000	9232000
Histidine		23780000	41790000	28640000	35780000	50410000	50110000		39020000	36910000	37620000	28590000	77110000	59750000
Homocysteic acid		200400	169100	172000	215800	192800	217400		220900	175000	172000	153700	197400	205100
Histamine		1447000	1989000	1993000	2077000	1928000	2048000		1815000	2755000	2504000	1656000	2060000	2106000
Guanine		466700	556200	275300	557800	418000	625900		664900	507700	779700	421400	1507000	1337000
Guanosine		2402000	2782000	1598000	2698000	2574000	2803000		2598000	3034000	2553000	3357000	5629000	3097000
(R)-(+)-2-Pyrrolidone-5-carboxylic acid		92960000	82560000	86730000	116100000	114700000	115600000		123000000	159800000	117900000	104400000	147700000	132100000
10E,12Z-Octadecadienoic acid		117300	141300	213300	159800	114300	123000		62770	173500	119000	90880	139900	92360
1,5-Diaminopentane		1906000	1520000	1885000	2024000	2781000	2557000		2131000	1826000	2481000	1789000	2296000	2287000
1,4-Dihydro-1-methyl-4-Oxo-3-pyridinecarboxamide		296100	242100	195200	240200	275700	307500		256900	273700	337100	312100	406100	483300
N-Acetyl-glutamate		327700	465700	517100	689800	837700	696000		536700	536300	712400	365100	771400	648300
N-Acetylglycine		3007000	2727000	3206000	3264000	3766000	3512000		3448000	3828000	3110000	2842000	4365000	4517000
N-Acetyl-D-phenylalanine		3505	6503	7270	6433	9807	18210		7836	21260	23270	19570	65910	63470
D-Myo-inositol 4,5-bisphosohate		24270	6787	13200	14450	18202	11440		16320	13620	13420	14014	20660	6508
D-Methionine		983500	1032000	576900	865000	913800	1276000		2071000	2737000	2732000	2075000	6608000	4313000
N-Acetylhistamine		38550	37100	31850	42630	36580	48510		44410	19050	33170	32140	34540	66490
D-Myo-inositol 4-monophosohate		1232000	930200	989800	930800	1197000	1821000		851500	1096000	956100	1280000	1672000	1693000
D-Phenylalanine		15090000	29610000	23740000	25420000	58520000	53970000		49910000	85780000	122600000	80330000	222100000	187600000
3-Aminoisobutanoic acid		614100	661600	1108000	970400	826600	1251000		777100	1130000	811000	916700	1358000	1643000
3-Amino isobutanoate		640900	642800	1163000	965400	709800	1216000		443300	1046000	508200	640600	911800	1229000
Cytidine-5-monophosphate		70050	136200	62750	107000	66130	71810		37670	31360	35620	76440	37010	66290
Cytidine		35530	54830	41760	17310	69060	51400		33820	38320	42410	36480	44790	26540
Cystine		132600	182600	211600	283100	424400	212300		495700	525700	676800	252500	1166000	805300
Cys-Gly		16100	14140	14760	10350	45100	15690		20480	17670	28250	21670	33570	19450
3-Indoleacrylic acid		414200	611100	676400	770900	716400	1191000		941500	1286000	1704000	1087000	6494000	4714000
3-Chloro-L-tyrosine		107600	103100	75890	109300	145400	250400		234200	339700	405800	256500	816100	638600
Porphobilinogen		36380	53190	53190	72720	59720	100800		75790	110100	142700	85290	546100	380500
L-Canavanine		127000	154600	115800	168900	168100	171400		138800	188000	165300	160700	236000	186400
Pipecolinic acid		101600000	95090000	91040000	134300000	120100000	126100000		141600000	184800000	145900000	124800000	177800000	166600000
Picolinamide		124200	125800	143600	154900	145800	141700		171200	192400	180200	165200	186600	163200
Phosphoethanolamine		1575000	1422000	1738000	1441000	2017000	2371000		1664000	1970000	1926000	1985000	2046000	2014000
D-Glucosamine		317800	250100	300900	258700	335600	333100		329600	298600	521300	303500	204000	267500
L-Homocitrulline		752300	449300	854400	969100	744800	700800		607800	667100	628900	525500	944400	863600
L-Dopa		83720	1860000	164500	114800	103600	2996000		81070	118400	144000	1828000	259400	2251000
L-Cystathionine		661400	685400	610800	756100	822100	718600		602600	640500	570400	496700	640600	603600
N'-P-Coumaroyl agmatine		90650	92800	85990	62790	109300	83320		97620	89470	87000	76080	84740	93530
Nα-Acetyl-L-lysine		4349000	2544000	1962000	3441000	4695000	4596000		4224000	5278000	4647000	5256000	5561000	6022000
Nε-(1-Carboxymethyl)-L-lysine		1360000	1704000	1340000	1818000	1786000	1625000		1609000	1333000	1608000	1421000	1743000	1114000
5-Aminosalicylic acid		198400	226000	223400	244800	269000	240900		257400	221800	265800	173100	250100	319400
5-Aminolevulinate		297700	324500	203500	300400	448700	546800		437200	710600	728700	558500	1953000	1560000
5-Aminovaleric acid		33610	28220	44600	56850	65560	58190		45150	63270	58060	63360	68710	56260
2'-Hydroxy-5'-methylacetophenone		68470	69840	72480	76550	74680	71950		78500	77960	79350	81270	78800	76180
Lysine		78910000	73060000	78470000	106500000	106600000	108200000		120500000	144700000	116500000	98510000	158000000	119600000
Lysine butyrate		13220	9616	16790	34150	20460	22800		20640	21480	57870	9335	81620	55570
Lysopc 16:2 (2N Isomer)		5798	767	1230	8172	24730	17800		6090	21880	39080	3810	21120	13980
Lysopc 17:0		67070	94710	198000	231500	135800	178400		35970	335000	109500	66790	287400	248800
Lysopc 16:1		2158000	256500	473200	2403000	5555000	4282000		2406000	40420	12760000	1441000	6591000	4687000
Lysopc 15:0		139500	204300	452800	371600	256200	299100		81980	655700	275300	173900	556200	355700
Lysopc 16:0 (2N Isomer)		8547000	1462000	1928000	12030000	21400000	19690000		5737000	136400	22620000	3432000	22460000	13310000
Lysopc 14:0		424300	84280	98380	490800	907900	750800		341600	5267	997100	148800	908700	581800
Gly-Phe		3934	3231	11210	5671	6557	6560		2682	5210	7008	5331	10840	6740
Glycyl-L-proline		51020	51150	59680	51590	64010	56980		37820	69000	50380	38140	103100	33590
Glycine		187600	178100	208000	229500	288900	282700		239300	256600	291400	232800	556600	513500
Glycerophosphorylcholine		341700000	335200000	331800000	335000000	349000000	339100000		280300000	287200000	330400000	306700000	347300000	360200000
Asparagine		3558000	3966000	2663000	3363000	5445000	7073000		5915000	10360000	10830000	7576000	28530000	22950000
Aminoimidazole carboxamide ribonucleotide		899700	925100	886000	932800	913900	911600		918100	891900	911900	918500	901900	819500
Asp-Phe methyl ester		503300	811800	593400	612600	1553000	1449000		760100	1363000	1892000	1278000	5870000	4332000
Aspartic acid		589600	575200	647800	642400	651600	676200		415600	476400	336400	312900	479000	498500
Asp-glu		75630	88510	84580	79060	109100	102800		100900	109500	71780	84950	99910	98860
6-Aminocaproic acid		6257000	6218000	5297000	7116000	8952000	9958000		7713000	13100000	13500000	9753000	29760000	25600000
5β-Androstan-3a-ol-17-one		13380	10830	12600	14620	12450	23740		12200	13310	14330	15680	14420	14850
6-Hydroxymelatonin		742200	670700	682400	685200	619200	599000		700700	652600	703600	614200	630400	672500
1-Methylguanosine		542100	700800	389200	527000	484900	581700		433400	238200	463800	182000	543000	345900
1-Methylnicotinamide		2022000	2603000	1546000	2674000	2763000	2445000		2805000	3019000	2742000	2381000	4301000	3860000
2-(3,4-Dimethoxyphenyl)ethanamine		85430	3604000	114500	108800	112100	824400		152100	141000	118000	277700	117000	219100
2-(Dimethylamino)guanosine		49110	216800	101100	78930	3822	185800		27550	32980	41920	35070	97890	98530
1-Stearoyl-Sn-glycerol-3-phosphocholine		1755000	365400	1040128	1324000	4045000	3445000		1040000	28420	3348000	589600	4393000	2806000
1-Oleoyl-Sn-glycero-3-phosphocholine		13390000	2728000	3297000	12180000	38290000	34150000		13780000	361300	38020000	6052000	47340000	30630000
1-Methyluric acid		199000	78160	152700	95200	210100	110800		181200	198600	319600	238600	262900	273600
delta-Tridecalactone		3795	40460	11870	7826	3679	34560		12952	14969	13723	3670	19290	13710
D-Alanyl-D-alanine		203600	123800	170100	197500	195100	143600		320100	256700	313500	290500	360700	313900
D-2-Aminobutyric acid		1966000	2147000	4015000	3342000	2129000	3971000		1080000	3050000	1703000	1671000	2464000	4710000
SDMA/ADMA		3711000	1801000	1690000	1567000	2206000	1837000		2914000	3612000	2356000	1403000	2433000	3144000
Serine		479600	379300	390000	465200	630700	666100		610900	795300	685300	574400	1285000	1243000
S-ribosyl-L-homocysteine		162200	82080	94350	82910	180300	102600		139500	80440	130200	113000	107000	136600
Spermidine		3826000	2719000	2560000	2959000	3909000	3076000		3209000	2729000	3507000	2459000	4446000	2999000
S-Methyl-5'-thioadenosine		231900	184400	269900	391000	402400	350500		523600	621600	683900	347300	681100	681400
Sn-Glycero-3-phosphocholine		275500000	288200000	279000000	273700000	295000000	272200000		203700000	231700000	236200000	244100000	244300000	304100000
Serotonin		86650	84860	85500	112600	136800	112900		127500	109500	136900	105800	153600	111800
N-acetyl-L-ornithine		1190000	1345000	1034000	1329000	1463000	1499000		1191000	1200000	1442000	1268000	1660000	1240000
L-(-)-α-Amino-ε-caprolactam		689300	598100	475100	665300	759000	743400		563700	593900	651700	565100	858100	751600
Kynurenic acid		7574	4073961	4719	4730	5379	7271		3864564	5415048	2758	4378933	13110	7203
L-Arginine		65910000	68540000	55280000	94900000	95540000	95060000		73080000	76290000	94620000	76730000	103200000	87150000
L-alpha-Aminobutyrate		3594000	4295000	7352000	6514000	4417000	7803000		1764000	6128000	3062000	4433000	4314000	8651000
L-Alanyl-L-lysine		105700	117800	127500	186200	162700	148800		149600	145100	210900	172600	214300	157700
Kinurenine		200700	194300	176200	164400	20220	179600		28970	6228	37620	30210	65620	31210
1-Methyladenosine		162700	152700	148700	134000	128600	127500		63200	82170	76810	55490	99060	105900
1-Methylguanidine		195300	202100	162900	234700	266300	274900		222000	292000	240000	241300	548100	502800
N'-Feruloyl putrescine		642200	566700	1084000	1562000	718000	908200		418900	1455000	1301000	555900	1103000	631100
DL-Norleucine		2105000	2584000	2587000	3249000	2896000	2923000		3194000	2996000	2856000	2349000	4011000	3474000
Nebularine		35410	28180	20220	16890	24360	29020		21747	8609	21889	40560	11950	14510
N-Carbamyl-L-glutamicacid		150500	97480	115800	133200	155200	137300		155900	146900	136100	108100	165800	142800
NADPH		6553	7065	7630	7253	7154	6176		7756	7062	9195	7520	8403	9109
DL-Valine		1072000	2036000	1584000	2746000	3438000	7788000		6208000	15610000	13910000	11960000	54760000	43590000
DL-Proline		255400000	243200000	292500000	325300000	292500000	276500000		357000000	321800000	386000000	240500000	364400000	349100000
DL-Threitol		51130	58400	33100	37610	47890	76800		40140	62800	52210	49020	47270	48370
beta-Cubebene		44000	45300	47100	41600	52660	45460		42150	36470	55530	42630	42100	28250
Benzamidine hydrochloride hydrate		493900	1085000	741700	802700	1914000	1892000		1456000	3209000	3855000	2858000	9212000	7471000
Betaine		903300	2099000	2135000	2436000	2288000	2400000		2494000	2126000	2085000	1807000	3324000	2651000
beta-Hydroxybutyrate		327500	111500	122900	164300	216700	276800		252900	253200	292200	247100	314400	419000
Carnitine		10590000	8614000	7628000	9781000	10370000	9553000		14120000	11420000	16190000	9577000	13380000	9004000
2-Furanoic acid		176200	211100	337600	188100	231500	289700		251600	423100	390200	292000	718600	572000
Mag (18:1) Isomer1		11720	58810	19450	15440	3361	5102		16789	18205	19068	4897	4672	3923
2-Methylbutyroylcarnitine		1127000	1029000	973700	874900	927200	1066000		1127000	1053000	1482000	1015000	994200	964700
2-Methylsuccinic acid		13730	10310	11800	20890	14480	12630		12400	15040	16450	6005	21280	21990
3'-Aenylic acid		31490000	30290000	15460000	35710000	25610000	31090000		16370000	16580000	6343000	34850000	10640000	21680000
2'-Deoxyinosine		14210	13220	12780	19110	12880	16530		7962	7860	16620	12790	27020	34210
L-Kynurenine hydrate		142800	170200	164500	150900	31130	174000		21810	5016	26940	15490	46100	34500
L-Methionine methyl ester		2698000	4622000	3869000	4611000	4364000	4397000		3867000	4769000	4672000	4276000	3303000	4136000
L-Methionine sulfone		2106000	9586000	2217000	2181000	2567000	3704000		3164000	2758000	2615000	2402000	2830000	2767000
L-Ornithine		1398000	1692000	1298000	1078000	1537000	1397000		1310000	991300	1230000	934600	1683000	1245000
Lipoamide		778500	1339000	1347000	1621000	1424000	2404000		1855000	2858000	3613000	2181000	12970000	9125000
Ip7G		69190000	42840000	27380000	25450000	36390000	74790000		7013000	33480000	6526000	61900000	22870000	52380000
Urea		236100	359100	698600	489000	466300	503500		283300	128000	101700	93550	99090	124000
Uridine		46894	33490	63060	47981	49597	32960		52670	100400	54854	50120	46760	53430
Urethane		8569000	7772000	7238000	9606000	11570000	10080000		10150000	9390000	10790000	9055000	10570000	9542000
Uridine diphosphate-N-acetylglucosamine		26610	26130	33240	31110	49090	29690		14900	45680	15340	10770	20580	26810
Urocanic acid		317100	691800	882600	959900	1326000	1276000		198300	278100	366700	398700	901200	1034000
Uracil		431200	774100	601700	736600	732300	887400		827900	1378000	1212000	1015000	3149000	2669000
UMP		421500	428800	190800	386600	328600	483900		226600	234200	273200	612400	130500	246500
Lysopc 18:2		421300	99910	68630	256700	1604000	1342000		313200	8965	757600	135700	1582000	913600
Lysopc 18:1		8935000	1948000	2195000	8718000	27520000	23780000		9264000	255000	27910000	4396000	34150000	21450000
Lysopc 20:0		30670	29910	114200	98130	36390	64120		12710	83750	61350	28640	97620	43380
Galactinol		454100000	373400000	251800000	244100000	299100000	447200000		80550000	297500000	86760000	472000000	230700000	355800000
gamma-Butyrolactone		59120	49370	69930	44590	74350	83990		78150	176400	133800	106700	354000	312400
gamma-Caprolactone		39090	53080	42100	45300	37650	44150		46760	43810	43060	35700	49100	39790
Glu-Glu		1510000	1093000	1696000	1700000	1558000	1501000		1492000	1575000	2099000	1238000	1544000	1411000
Glutamine		74410000	66640000	68500000	98960000	95740000	97970000		100300000	131600000	107500000	90830000	140800000	123100000
Glutathione		540900	1310000	155200	429400	273800	208100		203300	139300	179100	175000	202300	181700
Deoxyguanosine		39460	35650	36480	41470	45980	21390		11280	36240	20200	16230	21940	34290
5-Methylcytosine		77570	74830	69090	78370	98610	96180		94240	75080	72650	71080	113700	110300
5-Methyluridine		193400	102200	74780	90080	75010	121700		54850	53030	55240	159000	60010	161100
5-Hydroxylysine		280800	287000	294600	336700	350000	351700		353500	374600	364600	370100	358800	393200
p-Mentha-1,3,8-triene		52280	43900	39280	34920	55570	56430		66210	67360	60490	51340	48170	55300
Β-Pseudouridine		56010	44140	34470	45230	101400	95200		93680	106500	118500	52870	215300	135500
D-Glucosamine-6-phosphate		41440	30990	45980	42000	55800	29250		30390	29430	22440	36550	45770	60900
Dihydrouracil		164800	169600	142300	98310	122900	122700		74670	56620	52150	153400	55850	84770
Dimethyl fumarate		5593000	6458000	5816000	5099000	5151000	5874000		6079000	5582000	5994000	5597000	5996000	5537000
Dimethyl-L-arginine		3074000	1529000	1578000	873200	1409000	1631000		2255000	2966000	1990000	1240000	2220000	3330000
γ-Glutamylglutamic acid		383800	384800	473500	472000	650000	562200		799700	645400	784200	684100	776400	749700
Xanthosine		216200	257100	167000	267800	280200	265300		278000	241000	283600	266800	551000	431500
D-Galactosamine		125800	181200	195100	155100	196500	248100		148900	185300	246400	144900	267300	120400
γ-Aminobutyric acid		682900	629100	744400	863200	1203000	1145000		1325000	1403000	1906000	1097000	3292000	2644000
Pyridoxine		485410	296600	636800	627800	514800	810900		286400	480700	562300	549600	532400	465300
Pyridoxamine		816900	1150000	1090000	1430000	962000	1482000		1565000	1915000	1932000	1136000	2239000	1511000
Sarcosine		5391000	5445000	5485000	7454000	6158000	7736000		8362000	7793000	7636000	5881000	10390000	11500000
S-Adenosyl-methionine		89590	148900	67280	89990	122200	104300		197200	108700	108600	85380	251200	153200
Pyridoxine O-glucoside		166300	113900	151100	202500	173200	208500		161500	208500	194800	133100	244100	208300
R-Aminobutyrate		286400	223800	293100	361800	534400	464200		493100	568000	704000	530400	1394000	1063000
P-Aminobenzoate		1053000	978600	798600	1413000	1369000	1293000		1364000	1060000	1669000	1237000	2189000	1930000
L-Cysteine-glutathione gisulfide		1381000	1226000	1066000	1091000	1738000	1510000		931100	1194000	1060000	1256000	1681000	1919000
3-N-Methyl-L-histidine		1235000	1092000	959200	1235000	1041000	962600		1195000	1121000	1011000	888300	1483000	1553000
Isophorone		104159	252500	119500	164200	152684	266400		144503	164952	178285	145817	325510	84640
Isoproterenol		294300	510600	419400	506900	350200	538900		369500	458700	483000	277800	509300	586500
Isoleucine		25630000	27880000	19380000	26460000	42750000	48040000		41670000	82290000	79480000	57970000	187900000	165900000
Isomaltose		320400	214700	71240	51740	147700	203900		40660	113700	59070	323000	62120	198100
(2R,3R)-2-Amino-3-methylpentanoic acid		50280000	69630000	47060000	65630000	92220000	112300000		98590000	172600000	161100000	126600000	338200000	297800000
