# Supplementary material for: Honeybee gut Lactobacillus modulates host learning and memory behaviors via regulating tryptophan metabolism
Source: Nat Commun. 2022 Apr 19;13:2037. doi: 10.1038/s41467-022-29760-0 (PMC9018956; doi:10.1038/s41467-022-29760-0)
Supplement: Supplementary file 7 — Dataset S5 [file 41467_2022_29760_MOESM7_ESM.xlsx]

## Sheet: 5
Supplementary Data 5. Raw data of all metabolite abundance (peak heights for the quantification at the specific retention index) in the colon of bees in control and antibiotic groups. Each column indicates one sample.
Metabolite		Colon
		Control						Antibiotic
O-Phospho-L-tyrosine		139800	189600	182600	122500	183100		102300	84450	64210	56220	91610
Orotidine-5-phosphate		37060	31110	37560	19700	21860		84230	374100	32470	60460	653100
Oxidized glutathione		150000	31850	229400	198700	171900		26380	8414	59640	29370	16440
D-Fructose 6-phosphate-disodium salt		164800	349900	468200	153800	216348		214700	169800	276100	688000	321100
D-Fructose-1,6-bisphosphate		68700	37930	116500	30430	73600		39670	52390	66090	62600	56890
D-Galactonic acid		120700	105500	21050	98570	101500		56330	35210	55830	69860	334400
dGDP		65970	54320	58940	97400	80430		70660	84140	44330	9625	16620
D-Gluconate		346800	293500	61050	228400	261100		85340	88940	119300	168800	568400
D-Glucoronic Acid		620800	892000	1447000	499500	1148000		134000	419700	348500	265700	207500
D-Glucopyranose		121100	239600	267600	88060	183300		137300	160400	175600	287800	215300
Taurine		3039000	2448000	4173000	2130000	3785000		2943000	1280000	2929000	2483000	3786000
ATP		67631	68641	100200	93741	74628		73976	60230	66810	70837	79493
4-Hydroxy-3-methoxyphenylglycol		52800	64250	61620	54970	37740		25780	21270	9611	27400	21490
3-Nitro-L-tyrosine		31950	21460	53110	106300	101400		40282	23490	42240	37430	42070
3-Methylglutaric acid		265000	464500	538700	322900	328600		163100	159200	140300	201800	203000
Farensyl diphosphate		61850	45420	15730	85370	48850		43000	63880	50640	26120	29650
Xanthurenic acid		60230	51790	63600	65540	70970		45280	24780	50860	60380	49620
N-Oleoyl glycine		15870	88010	16590	9439	5669		5831	22520	1761	4073	12700
Oleoyl-L-α-lysophosphatidic acid		120100	199100	342300	289400	132100		234800	213300	114900	75370	161700
Alloxan		93480	72920	103300	53560	97020		84700	60090	160300	183300	109300
D-sedoheptulose-1-7-phosphate		221400	78610	335600	205300	78510		68690	110900	239400	56710	160700
D-Sucrose		12510000	40400000	11700000	11220000	36340000		27170000	38160000	29060000	23870000	27840000
D-Ribose5-phophate		163700	112100	117800	94950	114200		74730	64460	97410	74930	113200
D-Ribulose 1,5-bisphosphate		35300	30160	33380	13400	24590		26810	47880	52100	57310	50250
Carbamoylphosphate		183400	208500	213600	125500	174300		165800	108100	178300	79200	157800
2,3-Dinor-TXB2		7377000	22370000	6180000	6730000	18660000		19190000	24110000	19260000	17060000	19810000
Riboflavin-5-phosphate		12730	30290	30940	15790	17840		9642	7147	11220	10600	8575
Ribose 1-phosphate		318500	330300	481000	213800	501800		223800	288200	270700	177900	271800
Pyrophosphate		1455000	1112000	1324000	1168000	1574000		699500	578700	751500	866700	898900
Homovanillic acid		5375	5095	7828	5701	6219		4800	4649	6095	7202	6274
D-Fructose-1,6-biphosphate-trisodium salt		110500	51170	105000	96220	53880		67340	74270	69460	88770	85900
5'-Adenylyl sulfate (APS)		157200	122100	279800	149600	126800		169100	125400	119500	50200	89830
5-Aminoimidazole-4-carboxamide-1-β-d-ribofuranosyl 5-monophosphate		90510	82320	57870	61750	48200		60660	36660	34170	44610	39550
L-Glutamine		2881000	2580000	2238000	6058000	2432000		1711000	491200	446600	596800	888000
L-Glutamine O-hexside		147700000	166700000	47710000	101000000	95440000		12550000	4430000	63480000	60770000	122000000
N-Acetyl-Asp-Glu		96270	132000	149500	132300	145100		38560	58800	86680	102600	109500
ADP-ribose		229900	172100	506200	278000	232900		154900	64010	216000	167000	111500
Acetyl phosphate		87040	42270	47950	40760	39850		63140	24070	22560	41020	32780
Inosine 5'-monophosphate		66390	70070	74770	98020	62990		61570	41200	81040	65330	39130
DL-P-Hydroxyphenyl lactic acid		73450	77450	33410	34460	57880		91770	103700	89840	138800	137800
DL-Tryptophan		349400	342200	413100	329900	413700		190600	51160	154100	249800	191900
D-Malic acid		779200	620300	709000	559600	570200		1700000	379100	622700	629900	1044000
D-Mannitol		797500	648200	260800	513100	526900		1073000	1404000	1126000	1390000	1754000
dUMP		185000	222200	456100	112000	150000		101500	32830	394000	498600	39530
Lysope 16:0		3938000	2613000	1436000	4165000	3841000		3541000	3804000	6849000	1990000	3087000
2'-Deoxyguanosine 5'-triphosphate		61275	42255	62401	58835	53644		54066	48915	51644	62937	68392
Trehalose		18390000	50170000	16330000	15880000	41680000		44940000	55160000	45590000	41940000	45700000
G6P		2758000	2875000	2815000	2064000	2441000		3500000	1549000	4182000	2202000	1595000
Fosfomycin		50210	62780	74110	77840	48380		52400	48580	32770	48550	85290
Galactose 1-phosphate		1507000	1376000	895100	1140000	1643000		1098000	417100	917000	777100	658000
Gamma-Glu-Leu		26310	51610	42630	8521	38530		36460	11600	32560	30110	41430
Sedoheptulose 1,7-bisphosphate		70270	41530	28260	55140	48440		48450	73720	66810	60700	78980
S7P		21510	15860	62430	31130	17450		25940	12010	21770	17130	16650
Glucarate O-phosphoric acid		193700	83040	261800	195800	167500		137600	107900	166300	96300	182100
Gluconic acid		179400	200700	53320	247300	131800		81780	52510	146700	140900	496500
Citric acid		31490000	39970000	26130000	77160000	29740000		41450000	50880000	27430000	19110000	95600000
cis-7-Hexadecenoic acid		6076000	4224000	2420000	3560000	4367000		5800000	8591000	2792000	2808000	5473000
Creatine phosphate		85100	47770	40210	81040	56420		42100	21580	23960	18310	32340
L-Asparagine		52460	39250	35230	51210	39880		26230	14590	7477	4676	18550
1,3-Diphopshateglycerate		360000	371700	359000	357700	361900		334500	368700	364200	350700	355000
Lysopa 16:0		6514000	6686000	2373000	7061000	5784000		5522000	5363000	7611000	3312000	5150000
Linolelaidic acid (C18:2N6T)		3640000	3200000	1734000	3194000	4201000		3174000	3150000	1828000	1689000	2456000
Lysope 14:0		130900	87380	57520	202000	127900		118700	159800	127500	66530	84350
Lysopa 18:0		2300000	1725000	300200	2343000	2195000		3425000	4409000	5452000	1772000	2434000
Phenylpropiolic acid		200500	157600	143400	174000	201100		180000	57110	74320	77570	188100
Threonate		2705000	2793000	2588000	2746000	2878000		2699000	2867000	2562000	2495000	2401000
D-Glucose 6-phosphate		2852000	2716000	1673000	2117000	2389000		3692000	975200	4041000	1789000	1955000
Dihydrotachysterol		1772000	1768000	1645000	1621000	1761000		1598000	1660000	1561000	1462000	1586000
D-Histidine		250000	198000	181700	36870	152300		77800	51220	53050	178300	106400
Dihydroxyacetone phosphate		51650	36200	58840	34010	39670		41370	20350	33080	13690	25890
3,4-Dihydroxybenzeneacetic acid		39790	24350	48580	16960	25350		64860	30500	51860	94150	79610
Uridine5-diphosphate		205500	149900	72920	211300	128500		22720	13570	27650	12230	20500
Glycerol-3-phosphate		3095000	2878000	2893000	1427000	2718000		2656000	1490000	1671000	1546000	2463000
D-Glucose		43980	31860	32060	14930	18100		43200	27210	55380	67270	76200
L-Fucose		50798	113000	96540	57450	42140		60890	57510	87190	103000	113700
Lysopg 18:1		141400	81030	43790	107200	137400		268600	366200	147100	87090	144200
Lysope 18:0		3948000	2205000	440400	2890000	4366000		6514000	11480000	6452000	1345000	2777000
Lysope 18:1		24150000	15980000	13250000	26420000	21520000		30940000	45060000	52360000	24520000	28370000
Cholesteryl sulfate		1274000	1467000	1271000	1283000	1318000		1173000	1217000	1220000	1237000	1247000
9-Hpode		511500	589400	999800	536000	850300		865300	50580	2832000	933800	368900
Nicotinamide		1343000	2582000	4710000	2931000	2159000		2449000	1349000	3420000	2778000	2160000
Nicotinic acid		4007000	4477000	3049000	4403000	4583000		5182000	2725000	3188000	4072000	3524000
Nicotinuric acid		2159000	2455000	2176000	1126000	1142000		720600	320400	943000	880000	651400
Niflumic acid		593000	346800	57670	418700	475400		693700	991600	167800	97520	318400
N-Methyl (-)ephedrine		355600	488700	359700	315600	343600		374900	296900	497000	941000	323700
N-Methyl-a-aminoisobutyric acid		40330000	46940000	34960000	45130000	45730000		23540000	12300000	22210000	28730000	25590000
N-Methyl-L-arginine hydrochloride		48490	47430	51690	51240	62720		26490	5382	30970	46560	28130
Farnesene		802000	1432452	1586233	2961000	1379000		3865000	852700	2667000	2012000	2146000
Fexofenadine		14320000	14960000	14750000	15010000	14470000		14600000	13740000	14370000	14240000	14230000
Folic acid		3847	3712	3414	6224	5686		4267	5279	4416	3536	4665
Adenosine 5'-monophosphate		31560000	22610000	58630000	47880000	15080000		44010000	19440000	62200000	23910000	16700000
Adenosine5-phosphosulfate		110900	60430	94690	138300	118900		128600	71120	49970	58410	36560
Acetylcholine		8570000	12830000	9250000	4395000	3354000		7361000	1927000	3703000	6839000	4181000
Adenosine 5''-diphosphate		1086000	1798000	1958000	1551000	1541000		1854000	576800	1059000	1196000	730600
Adenosine		24950000	38770000	63130000	60040000	70310000		100400000	121200000	22510000	58040000	89010000
Acetylcarnitine		213200	278600	368300	438200	386200		215600	2439000	291900	536100	513300
DL-3-Hydroxy-kynurenine		341100	438700	209800	247200	239100		145705	272849	274500	305700	289700
DL-5-Hydroxylysine		312400	325500	161100	202900	358900		745500	716700	718300	763600	1022000
DL-3-Hydroxynorvaline		1534000	1406000	2319000	2758000	1437000		1668000	1017000	2323000	2184000	1220000
DL-Alanyl-glycine		149500000	134200000	127100000	152400000	138200000		95790000	39830000	50060000	83230000	57200000
DL-Citrulline		10770000	4844000	2578000	3228000	4792000		1901000	1060000	2435000	7582000	1632000
Lysopc 18:3		43240000	49480000	24320000	48970000	42360000		45480000	44230000	53640000	21500000	38290000
Trimethyllysine		21540000	35690000	24270000	15630000	11980000		11800000	15240000	23470000	13770000	15660000
Thymine-d3		294800	341400	301700	353200	347000		307800	170700	499100	352000	281800
trans-Citridic acid		1845000	1862000	1866000	1933000	1741000		1753000	1716000	1855000	2031000	1780000
Triethyl phosphate		579000	699900	528800	509500	686500		498400	442700	536500	515200	442700
Thymine		2769000	2830000	2684000	2108000	2738000		4046000	3864000	3789000	4174000	4700000
Metanephrine		7504000	5954000	5906000	1293000	2928000		3046000	686900	5499000	1959000	2402000
Inosine		12680000	18590000	14300000	21560000	19420000		21940000	16480000	10180000	9413000	20390000
Imidazoleacetic acid		6477000	7669000	8611000	4967000	6858000		4531000	4771000	4703000	6130000	4666000
L-β-Imidazolelactic acid		3209000	2649000	2757000	2109000	2305000		1725000	1475000	2472000	2789000	1129000
Imatinib		39420000	36370000	26610000	64890000	40320000		65180000	65630000	63850000	53040000	39970000
Hypoxanthine		40050000	42460000	19710000	27160000	26360000		22940000	14380000	35080000	26080000	22270000
Methyl nicotinate		3761000	6105000	9185000	3616000	4362000		3571000	2771000	3780000	5345000	4271000
N,N-Dimethylglycine		38210000	38860000	29990000	27490000	37280000		39360000	23070000	37670000	30800000	28560000
N4-Acetylcytidine		23700	19110	18980	66380	27386		32150	27890	24260	17240	57150
Methionine sulfoxide		41990000	32950000	23390000	41020000	19390000		6301000	5743000	1954000	7108000	7468000
Creatinine		78830	84560	48890	47280	53470		31450	18690	97480	97230	81530
Cycloleucine		213400000	161000000	144500000	178700000	153800000		112000000	133800000	142200000	119900000	126400000
cis-Gondoic acid		104000	105100	110300	104200	104400		121400	120200	116700	103700	101500
3-O-Feruloyl quinic acid		5106	7167	6246	5823	6490		6510	6160	6266	8018	5854
3-OH-Anthranilate		4100000	6056000	8561000	4514000	3973000		1742000	5729000	2510000	4718000	3232000
Choline		260500000	254400000	207700000	194600000	267400000		269000000	180600000	265000000	224600000	204700000
Chlorogenic acid methyl ester		10480	13430	10480	12150	9808		11620	10960	11120	10240	10710
4-Aminoindole		55530	61730	81520	112100	115400		66070	162857	69730	70620	165463
3-Ureidopropionic acid		2140000	3766000	7252000	2150000	2208000		4752000	4413000	9619000	12690000	6399000
4-Aminobutyrate		924600	2531000	3246000	1667000	3484000		686300	520400	1948000	2375000	272600
Pro-Leu		2076000	2840000	1470000	1236000	2958000		979800	204600	952100	1011000	2024000
Propionylcholine		273100	212300	177300	159000	93530		188300	430700	350100	691200	382500
Protocatechuic aldehyde		600600	726500	872200	793000	389400		894900	742300	1206000	1274000	2272000
Punicic acid		41120000	31590000	12960000	22520000	42080000		29930000	13260000	5637000	2857000	17950000
Purine		401400	408900	224700	482100	519500		286300	129200	152000	238400	298000
Putrescine		13740000	19700000	17040000	8960000	11010000		22040000	16000000	32600000	12800000	13170000
Pregnenolone		40890	35840	44840	33380	28020		46470	39360	47780	45340	54810
Carnosine		154900	135200	91220	206800	237700		104300	49040	124200	145100	98380
Nε,Nε,Nε-Trimethyllysine		9963000	17690000	11230000	8794000	7286000		6450000	9307000	13400000	6271000	8734000
O-Feruloyl quinic acid		12890	16890	15600	14320	14410		13620	13150	13180	13330	14690
Oxypurinol		1472000	1569000	1069000	1294000	1976000		1895000	3704000	8128000	1905000	1992000
PAF C-16		34670000	24950000	8090000	36590000	36860000		56300000	59070000	77300000	22000000	32540000
Ornithine		2333000	2663000	7757000	1362000	2595000		1332000	568800	1947000	13280000	850600
Oxymetazoline		3157000	2843000	2715000	3223000	3244000		3333000	3034000	2927000	3151000	3321000
L-Tryptophan		60000000	59020000	63300000	63560000	71060000		42360000	11190000	41810000	53580000	36400000
L-Tyrosine		50940000	50050000	44130000	56540000	63510000		28350000	13240000	24440000	40800000	35200000
L-Saccharopine		2124000	2512000	2105000	1748000	2087000		1198000	1532000	1134000	2006000	1198000
L-Theanine		20670000	23000000	17820000	25710000	25550000		21960000	11070000	16240000	12840000	17410000
Epinephrine		4730000	470800	2066000	3190000	1776000		3613000	2323000	6235710	459800	306100
Ergosterol		378100	431200	428900	432400	465600		355900	342400	364900	369800	393500
Alanine		10050000	10930000	12150000	11880000	13880000		9469000	5414000	8512000	9501000	9733000
Allantoin		447100	411000	634800	148000	415800		68890	28890	86490	187100	98620
Allopurinol		35370000	35120000	18370000	27710000	27170000		23640000	15610000	35450000	25630000	27070000
Ala-Gly		23980000	19650000	18980000	23650000	22640000		14330000	5288000	6686000	12930000	8145000
Adipamide		300900	825800	289100	426900	529400		204300	246200	259200	333700	298000
8-Hydroxy-2-deoxyguanosine		231600	255500	318900	395100	84390		239300	105600	143200	115600	248300
7-Methyluric acid		282700	280200	273400	253300	259800		229200	247100	284000	251400	14540
7-Methylxanthine		277200	309600	288700	219300	242200		169100	189500	289800	267500	141800
7-Methylguanine		58840000	53420000	32280000	65150000	65600000		36370000	18690000	19450000	32010000	39690000
7-Methylguanosine		641300	868400	2331000	931800	1527000		967300	1969000	706400	1062000	2474000
2-(Formylamino)benzoic acid		35100000	30830000	19770000	37540000	40110000		21530000	11730000	13200000	20090000	24890000
2'-Deoxyadenosine-5'-monophosphate		408500	326200	501500	278600	301900		222600	79180	211200	140000	131500
2-Aminoadipic acid		576700	482200	457400	220500	392000		753500	349300	834900	1100000	577300
2-Aminooctanoic acid		197900	154500	201900	89330	118900		73360	172800	122700	262600	125000
DL-Leucine		9437000	8910000	5648000	13320000	9927000		5394000	2957000	3983000	5086000	6509000
Tau-methylhistidine		948900	1221000	1307000	815400	886700		794800	3395000	961400	1490000	637400
Thiamine		713800	753100	563200	961500	1152000		1191000	288000	1081000	476900	558100
Testosterone		35680	42460	49280	45800	33460		31170	39970	29000	26780	27680
Thymidine 3,5-cyclic monophosphate		180200	187400	123400	135200	150600		172800	141200	203900	215500	181000
Threonine		9461000	10580000	8560000	10600000	10000000		3888000	3082000	3632000	5167000	5140000
Thioguanine		374100	435600	285500	261300	320800		469600	430600	516100	711000	740600
Guanidineacetic acid		63860000	73180000	53700000	67010000	76540000		35760000	21840000	36270000	41080000	37180000
Homoserine		12960000	13390000	11820000	17360000	15130000		6338000	4683000	5552000	6492000	7149000
Histidine		42350000	37600000	26910000	43760000	36580000		42580000	21710000	40270000	41600000	25410000
Homocysteic acid		242500	340000	207200	280200	231000		143700	162700	159000	207300	166400
Histamine		57720000	81970000	91040000	149000000	60530000		44130000	32350000	46090000	39250000	42860000
Guanine		2022000	3025000	2543000	3808000	3536000		1968000	1912000	1435000	1243000	2279000
Guanosine		6911000	9180000	14240000	16330000	16080000		6670000	6876000	6568000	5700000	9650000
(R)-(+)-2-Pyrrolidone-5-carboxylic acid		192600000	142900000	128300000	155100000	144700000		116800000	135900000	140100000	119800000	112900000
10E,12Z-Octadecadienoic acid		188300	169100	90010	196400	248600		135000	171000	49790	37630	119600
1,5-Diaminopentane		564600	2206000	450300	459400	685900		200200	165100	444000	643100	334900
1,4-Dihydro-1-methyl-4-Oxo-3-pyridinecarboxamide		2202000	2442000	1356000	1835000	3041000		3000000	6713000	15630000	2782000	2584000
N-Acetyl-glutamate		363500	440000	432400	371200	366300		347100	346500	807200	396800	374600
N-Acetylglycine		66690000	92000000	103300000	146700000	97930000		72060000	55430000	76720000	96640000	96770000
N-Acetyl-D-phenylalanine		225000	215100	371300	258400	282900		447600	401100	532600	363500	977300
D-Myo-inositol 4,5-bisphosohate		49460	67430	75130	99520	83340		60010	63370	166300	103600	33510
D-Methionine		8682000	8623000	5357000	12750000	10980000		4991000	3182000	1856000	4290000	5339000
N-Acetylhistamine		313700	2027000	1774000	2015000	328300		540300	378100	3534000	2140000	419000
D-Myo-inositol 4-monophosohate		1242000	1278000	997200	1261000	1794000		929000	839000	1304000	1583000	928500
D-Phenylalanine		173600000	159900000	105100000	202400000	190500000		122000000	62900000	79870000	106900000	138500000
3-Aminoisobutanoic acid		1787000	2479000	2476000	1608000	3137000		1468000	922000	2015000	2117000	992800
3-Amino isobutanoate		1605000	1809000	1542000	1193000	1983000		1537000	853700	1641000	1402000	1103000
Cytidine-5-monophosphate		959300	1253000	944400	1004000	1026000		1169000	573300	1275000	1032000	994700
Cytidine		162400	194700	116600	258000	280600		53250	1273000	77920	89280	161800
Cystine		377000	311500	1130000	2384000	406000		420000	2116000	276600	689100	534700
Cys-Gly		98370	69390	55450	74950	76290		22330	34140	121800	88780	97690
3-Indoleacrylic acid		4521000	4341000	4690000	4561000	5171000		3041000	791900	2955000	4091000	2562000
3-Chloro-L-tyrosine		632100	522200	446200	752900	639000		310100	194000	203300	232400	268100
Porphobilinogen		353200	435300	429700	408100	446500		250000	65540	222900	319500	218800
L-Canavanine		930700	480200	330800	381540	494800		261600	215100	351200	796700	307390
Pipecolinic acid		220300000	165500000	135400000	175300000	165500000		128400000	153300000	164600000	132200000	125700000
Picolinamide		628200	1377000	2279000	1447000	1025000		1070000	591700	1641000	1405000	904300
Phosphoethanolamine		602200	589000	1179000	670100	723100		739400	534200	674900	890800	345900
D-Glucosamine		244900	309600	242700	254500	316400		208000	185500	253100	318200	155300
L-Homocitrulline		375400	464700	466900	325600	348100		230500	196200	396400	375600	276200
L-Dopa		7823000	5225000	5838000	1351000	2588000		2525000	602700	5034000	2041000	2190000
L-Cystathionine		346800	304500	354900	327200	352900		1337000	622800	1262000	1475000	1046000
N'-P-Coumaroyl agmatine		60050	59250	65670	80560	58080		101600	98860	92560	86340	93090
Nα-Acetyl-L-lysine		8294000	10510000	12720000	8992000	9136000		11170000	10710000	11430000	18210000	18270000
Nε-(1-Carboxymethyl)-L-lysine		2736000	2497000	2146000	2224000	2210000		1237000	878200	1866000	1547000	1289000
5-Aminosalicylic acid		4653000	6387000	8416000	5052000	3766000		1717000	5986000	2448000	4907000	3532000
5-Aminolevulinate		1303000	1159000	798900	1520000	1279000		709600	421000	519300	625700	798800
5-Aminovaleric acid		1153000	655000	2311000	1397000	1688000		98790	159900	114100	143100	130600
2'-Hydroxy-5'-methylacetophenone		64340	62910	67270	64250	61980		60010	62560	63270	55550	57450
Lysine		194100000	155300000	141500000	178000000	169600000		109500000	37320000	56100000	89280000	69420000
Lysine butyrate		14470000	18740000	27530000	51140000	26320000		10130000	5892000	9072000	16360000	19850000
Lysopc 16:2 (2N Isomer)		69960	98910	134200	181600	107000		127900	98610	159400	152400	76070
Lysopc 17:0		62310	43200	4491	19710	55090		118000	129100	377000	57740	66310
Lysopc 16:1		15450000	15140000	10110000	26820000	16170000		26200000	26900000	26460000	20930000	16740000
Lysopc 15:0		276700	250900	49560	186600	163000		505100	382900	1076000	471000	376600
Lysopc 16:0 (2N Isomer)		58790000	61000000	25610000	63080000	53260000		51730000	46530000	70100000	21790000	43690000
Lysopc 14:0		8148000	7329000	2533000	12180000	7618000		6223000	8474000	7618000	3569000	3977000
Gly-Phe		1787000	1849000	1296000	1835000	2469000		1193000	318900	763600	1024000	1460000
Glycyl-L-proline		1061000	1327000	1318000	1530000	2029000		887000	420600	582600	709700	811400
Glycine		394900	560100	538200	441200	491100		259400	244000	230700	352100	255400
Glycerophosphorylcholine		234600000	251400000	198600000	183400000	229800000		243400000	165200000	193900000	206900000	259100000
Asparagine		18770000	18000000	11360000	23350000	21650000		11330000	5882000	7583000	10270000	12550000
Aminoimidazole carboxamide ribonucleotide		917600	889200	874700	914300	893800		748100	866300	901400	777300	908200
Asp-Phe methyl ester		1194000	981000	871300	1356000	1042000		1271000	1129000	786800	1458000	1244000
Aspartic acid		1302000	795500	1736000	2053000	866400		690600	298200	1223000	873200	633400
Asp-glu		290400	337500	244700	316600	321100		123400	153100	152300	267500	246300
6-Aminocaproic acid		18150000	17430000	12960000	22080000	18610000		10770000	5728000	8416000	9557000	11020000
5β-Androstan-3a-ol-17-one		24060	29830	30990	25010	35880		8769	9544	12510	19750	12870
6-Hydroxymelatonin		656300	559200	748400	711100	587000		663600	638900	799000	706100	643500
1-Methylguanosine		544800	891200	1364000	874800	1246000		640400	1451000	664900	1030000	2066000
1-Methylnicotinamide		17230000	16490000	8440000	12500000	11680000		11190000	6010000	16530000	11390000	10990000
2-(3,4-Dimethoxyphenyl)ethanamine		24600000	22000000	21160000	26170000	32070000		14420000	7643000	13880000	14320000	18510000
2-(Dimethylamino)guanosine		204500	427200	246700	233400	217300		319000	1268000	336100	387200	2454000
1-Stearoyl-Sn-glycerol-3-phosphocholine		9261000	9865000	5960000	11080000	8474000		13460000	14350000	16650000	8734000	12130000
1-Oleoyl-Sn-glycero-3-phosphocholine		68810000	136200000	269500000	195400000	79840000		156700000	136100000	35210000	16450000	91380000
1-Methyluric acid		608800	610400	927500	1192000	537400		1042000	1273000	1618000	2868000	2729000
delta-Tridecalactone		19335	11970	20230	12090	17970		19014	15755	17439	19845	24175
D-Alanyl-D-alanine		226400	291600	449700	244100	288300		283800	482400	786400	929400	458300
D-2-Aminobutyric acid		4870000	4717000	3917000	3098000	5212000		5031000	2554000	4970000	3738000	3747000
SDMA/ADMA		2236000	2558000	2326000	1762000	2231000		2233000	3206000	3879000	4701000	3641000
Serine		1634000	1699000	1166000	1956000	1994000		1261000	823700	765400	1445000	1516000
S-ribosyl-L-homocysteine		128000	177900	131200	86180	150300		278200	211600	646000	898100	391500
Spermidine		1377000	2142000	2180000	1669000	1168000		1740000	1122000	4649000	2694000	2230000
S-Methyl-5'-thioadenosine		913300	1056000	757800	827000	1361000		725400	1007000	505600	1777000	1138000
Sn-Glycero-3-phosphocholine		165800000	179700000	136900000	119500000	164100000		180100000	91780000	139700000	145200000	175900000
Serotonin		663300	257700	263300	188500	281700		161000	110500	198200	498800	131300
N-acetyl-L-ornithine		1714000	1883000	1792000	2161000	2160000		1602000	1483000	1511000	1390000	1591000
L-(-)-α-Amino-ε-caprolactam		2350000	2489000	1546000	2369000	2682000		1191000	596400	1127000	1543000	1289000
Kynurenic acid		36250000	80440000	99230000	47150000	62510000		21260000	703500	13280000	121200000	9931000
L-Arginine		88160000	110200000	86690000	128300000	117700000		95450000	52840000	74660000	59770000	76290000
L-alpha-Aminobutyrate		9293000	9925000	7734000	6762000	11360000		10110000	4465000	9570000	7847000	6137000
L-Alanyl-L-lysine		1053000	1120000	707500	860300	1162000		591900	274100	532600	725500	728900
Kinurenine		253300	339500	4729000	612100	978100		8917000	549600	6987000	12350000	2010000
1-Methyladenosine		5751000	9068000	10910000	5029000	6218000		4687000	6969000	4413000	10260000	15810000
1-Methylguanidine		671500	688000	534200	809800	704600		306100	203800	286600	376900	378500
N'-Feruloyl putrescine		346800	190800	35440	203100	251900		375700	553400	85440	57260	155900
DL-Norleucine		62170000	80870000	95050000	122600000	88110000		59560000	51360000	67080000	89310000	83140000
Nebularine		23420	35880	32940	40115	27630		43450	38820	51230	58690	36430
N-Carbamyl-L-glutamicacid		167100	203800	278700	170500	153200		161100	128800	159300	191700	109000
NADPH		7485	9872	10510	9471	6043		8774	8156	7580	8250	7757
DL-Valine		53860000	62830000	44840000	53340000	66190000		29240000	17870000	29680000	35640000	31510000
DL-Proline		302600000	320700000	355900000	299600000	313000000		228200000	212300000	277700000	242600000	240000000
DL-Threitol		282200	438600	182500	186000	162200		133300	130900	371400	348800	429900
beta-Cubebene		464800	84150	70200	1624000	785500		2080000	489700	1461000	1109000	1179000
Benzamidine hydrochloride hydrate		7207000	7093000	3996000	8026000	7840000		4710000	2399000	2473000	4249000	4740000
Betaine		46940000	62330000	68900000	95540000	68180000		47970000	38050000	53170000	70050000	64960000
beta-Hydroxybutyrate		466100	799300	923100	659600	932500		621400	659200	914400	1196000	965900
Carnitine		538500	358600	535000	639900	395900		898100	1110000	570700	1401000	763800
2-Furanoic acid		3894000	4968000	4100000	4507000	10890000		2418000	2693000	1955000	3041000	2335000
Mag (18:1) Isomer1		22550	106600	82100	113500	111100		47030	48020	82930	20840	110600
2-Methylbutyroylcarnitine		868200	1026000	947700	1069000	939300		851400	903900	614500	729100	838700
2-Methylsuccinic acid		42470	80970	94340	53190	28450		16850	17138	21530	34250	31050
3'-Aenylic acid		43730000	33640000	81050000	61740000	21910000		64310000	32090000	90670000	41530000	28610000
2'-Deoxyinosine		76980	87580	84570	141000	96730		60650	29580	57930	27640	35110
L-Kynurenine hydrate		263700	410700	3947000	699100	842300		7438000	643900	5491000	11020000	2179000
L-Methionine methyl ester		3600000	4736000	4587000	4525000	3973000		4401000	4770000	4626000	4526000	4661000
L-Methionine sulfone		49690000	48030000	40980000	50020000	58080000		27410000	16540000	22840000	32940000	33890000
L-Ornithine		1722000	1658000	3548000	1480000	1863000		919400	401300	1062000	5777000	735600
Lipoamide		9278000	9044000	9960000	9500000	10810000		6018000	1577000	5874000	7633000	5321000
Ip7G		9399000	11800000	4405000	5356000	8747000		28530000	36130000	27460000	28180000	28500000
Urea		421500	335000	412200	231300	268400		290100	185600	243700	592400	276400
Uridine		229800	153700	125100	155100	427000		51640	433300	50140	78210	138400
Urethane		74070000	100700000	99670000	149600000	68910000		53010000	44030000	65070000	60750000	58750000
Uridine diphosphate-N-acetylglucosamine		245600	584800	142000	141000	229600		131600	94170	44730	57110	157100
Urocanic acid		1145000	1924000	2810000	850100	1207000		1183000	709600	1142000	1158000	951400
Uracil		8050000	10830000	10220000	18620000	8135000		5280000	4390000	5135000	5168000	4979000
UMP		2050000	2732000	1883000	2389000	1613000		3395000	1677000	1582000	2145000	2712000
Lysopc 18:2		5020000	7730000	24660000	14280000	9662000		7894000	5077000	2437000	1176000	3564000
Lysopc 18:1		47900000	98630000	211200000	145700000	57330000		113800000	96450000	24810000	11360000	64430000
Lysopc 20:0		44420	46610	12360	76080	43990		99160	99550	116100	66320	87060
Galactinol		112200000	119300000	55240000	51050000	102200000		278400000	329900000	248700000	274700000	310500000
gamma-Butyrolactone		241900	275900	202700	305100	304600		138800	78890	131500	167000	244700
gamma-Caprolactone		105500	119400	140100	91170	92200		77340	143000	141700	166200	119400
Glu-Glu		1986000	3049000	1953000	2043000	2607000		1339000	1287000	1331000	1868000	1983000
Glutamine		170600000	159500000	135600000	170300000	162000000		100600000	34470000	49480000	94720000	61240000
Glutathione		253800	330900	420700	328700	439000		261100	337400	292800	414500	605200
Deoxyguanosine		61500	70810	106400	87320	63370		165700	104000	239300	158900	243000
5-Methylcytosine		393800	505100	450300	326300	271500		196000	470300	282000	313900	272300
5-Methyluridine		73840	119000	55350	84740	47290		230000	262400	144600	266000	211700
5-Hydroxylysine		111900	156700	93940	73970	113800		84390	126500	119300	150600	96490
p-Mentha-1,3,8-triene		92880	34090	90490	89840	95870		58190	77600	84030	73120	96810
Β-Pseudouridine		92020	173800	146300	152100	162900		136500	57710	199200	93460	57570
D-Glucosamine-6-phosphate		465500	367500	150700	160300	226400		150700	148100	302400	267600	97580
Dihydrouracil		99600	110200	287100	232000	111500		186300	180200	298600	252200	373900
Dimethyl fumarate		5097000	5395000	5488000	5337000	5033000		4677000	5397000	4657000	5021000	5483000
Dimethyl-L-arginine		1610000	2078000	1820000	1700000	1804000		2001000	2796000	3288000	4186000	3310000
γ-Glutamylglutamic acid		1214000	994400	744800	1101000	764100		733200	663800	608100	1048000	472200
Xanthosine		558600	804500	574300	1008000	1289000		563300	953700	943700	563200	1422000
D-Galactosamine		198000	159600	147600	152200	204600		193400	130100	175700	253700	198200
γ-Aminobutyric acid		2334000	5568000	6287000	2733000	7017000		1521000	1107000	4155000	5594000	621600
Pyridoxine		1656000	1653000	1509000	913800	1667000		1673000	1499000	1468000	1400000	1198000
Pyridoxamine		2271000	1227000	2762000	2213000	1404000		2134000	1251000	1783000	2545000	1884000
Sarcosine		10620000	11050000	11450000	12560000	13450000		10130000	5385000	9184000	8707000	8674000
S-Adenosyl-methionine		1438000	897000	1108000	1435000	962800		373900	152400	230400	583700	760200
Pyridoxine O-glucoside		1017000	1210000	849300	702100	810500		772800	538400	1003000	1607000	1091000
R-Aminobutyrate		1198000	2435000	2967000	1573000	3081000		615300	427100	1804000	2240000	252000
P-Aminobenzoate		9270000	11110000	5178000	7368000	7462000		5879000	3117000	9877000	7141000	6267000
L-Cysteine-glutathione gisulfide		712400	736400	967200	1583000	1406000		254700	594200	413100	706300	343200
3-N-Methyl-L-histidine		99030	137600	197700	104600	102700		63860	132300	135500	160600	116100
Isophorone		494800	1061000	1245000	348300	897300		122200	191651	165200	175200	278142
Isoproterenol		1073000	992400	881600	796800	896600		932700	589100	1106000	1614000	1063000
Isoleucine		143500000	118500000	84130000	164700000	134100000		83660000	49180000	63050000	89770000	91980000
Isomaltose		37920	83660	42860	22770	62640		355300	254900	118200	256400	209000
(2R,3R)-2-Amino-3-methylpentanoic acid		263100000	281700000	195100000	325700000	295700000		164100000	101100000	133700000	185900000	181600000
