# Supplementary material for: Honeybee gut Lactobacillus modulates host learning and memory behaviors via regulating tryptophan metabolism
Source: Nat Commun. 2022 Apr 19;13:2037. doi: 10.1038/s41467-022-29760-0 (PMC9018956; doi:10.1038/s41467-022-29760-0)
Supplement: Supplementary file 10 — Source Data [file 41467_2022_29760_MOESM10_ESM.xlsx]

## Sheet: Fig. 1b, c, g
Fig. 1b	Capped brood cells	D17	D18	D19
	Control1	94	113	121
	Control2	62	79	94
	Control3	85	110	135
	Antibiotic1	0	0	0
	Antibiotic2	0	0	0
	Antibiotic3	0	0	0
Fig. 1c	Recovered bees	D6	D13	D19
	Control1	140	50	30
	Control2	150	62	52
	Control3	190	108	50
	Antibiotic1	150	40	25
	Antibiotic2	135	57	40
	Antibiotic3	200	120	75
Fig. 1g	Bacteria	Firm5-1	Firm5-2	Firm5-3	Firm5-4
	Control1	0.194085	0.484397	0.260309	0.061209
	Control2	0.180388	0.465181	0.238862	0.115569
	Control3	0.346803	0.38802	0.259457	0.00572031
	Control4	0.113734	0.264818	0.602423	0.0190248
	Control5	0.0611068	0.481756	0.387043	0.0700945
	Antibiotic1	0.00176751	0.150916	0.123515	0.723801
	Antibiotic2	0.179254	0.197478	0.00353881	0.619729
	Antibiotic3	0.112132	0.00350598	0.00326967	0.881093
	Antibiotic4	0.109391	0.0200692	0.00419809	0.866342
	Antibiotic5	0.0530431	0.105779	0.269627	0.571551

## Sheet: Fig. 1e-f
Fig. 1e-f	Genus	Gilliamella	Bifidobacterium	Snodgrassella	Lactobacillus_Firm-4	Lactobacillus_Firm-5	Frischella	Others
	Day7_Antibiotic1	6.12e-05	0.0652629	0	0.0511073	0.871933	0	0.0116359
	Day7_Antibiotic2	6.63e-05	0.000159282	5.52e-05	0.200851	0.798035	0	0.00083341
	Day7_Antibiotic3	0.223645	0.133909	0.0449833	0.117431	0.367681	0	0.112351
	Day7_Antibiotic4	0.00530319	0.194025	0.147338	0.132861	0.417962	0.0849921	0.0175191
	Day7_Antibiotic5	5.94e-05	0.00108305	0.0491347	0.320551	0.610397	0	0.0187745
	Day7_Control1	0.00553863	0.0602887	6e-05	0.115407	0.815986	0	0.00271983
	Day7_Control2	0.0508577	0.212249	0	0.104579	0.538296	0.0918724	0.00214611
	Day7_Control3	5.92e-05	0.182765	0.0251883	0.147142	0.641366	6.17e-05	0.00341773
	Day7_Control4	0.000331201	0.0320032	0	0.0797289	0.46331	0.409317	0.0153093
	Day7_Control5	0	0.157051	0	0.065838	0.537673	0.145321	0.0941157
	Day11_Antibiotic1	0	9.2e-05	0	0.358671	0.641237	0	0
	Day11_Antibiotic2	0.771734	0.0350525	0.000360327	0.00132191	0.189039	0.00205347	0.000438357
	Day11_Antibiotic3	0	0	0.000212154	0	0.999471	0	0.000317246
	Day11_Antibiotic4	9.6e-05	0.0223986	6.99e-05	0.210354	0.697125	0	0.069956
	Day11_Antibiotic5	0.761247	0	0	0	0.237697	0.000553154	0.000503031
	Day11_Control1	0	0.188576	0	0.270018	0.540814	4.32e-05	0.000548472
	Day11_Control2	0	0.112196	0.0480316	0	0.839527	0.00018653	5.96e-05
	Day11_Control3	0.000520954	0	0	0	0.455183	0.381032	0.163265
	Day11_Control4	0.0125483	0.174722	0.0232425	0.163498	0.625823	0	0.000166204
	Day11_Control5	0	0.127388	0.274049	0.0619995	0.204054	0.302289	0.0302197
	Day19_Antibiotic1	0.522775	0	0.0247583	0.0802649	0.371017	0.0003353	0.000849908
	Day19_Antibiotic2	0.459849	6.96e-05	0.0734843	0.0268399	0.439757	0	0
	Day19_Antibiotic3	0.334046	0.103182	0.129168	0.0190162	0.392853	0.00177367	0.0199605
	Day19_Antibiotic4	0.399233	9.01e-05	0.00412428	0.187694	0.403438	0.00065317	0.00476779
	Day19_Antibiotic5	0.328548	0.179423	0.025984	0.140107	0.31119	0.000471649	0.0142765
	Day19_Control1	0.307125	0.17739	0.027043	0.110027	0.34266	0.00483435	0.0309202
	Day19_Control2	0.180448	0.380125	0.0641974	0.121618	0.252007	0.000458253	0.0011464
	Day19_Control3	0.182954	0.163882	0.0216641	0.2179	0.219907	0.19228	0.00141349
	Day19_Control4	0.190261	0.270175	0.00704294	0.19918	0.326967	0.00121752	0.00515552
	Day19_Control5	0.345144	0.1707	0.0810109	0.161149	0.224439	0.000264561	0.0172934

## Sheet: Fig. 2b
Fig. 2b	Memory performance	Successful	Unsuccessful
	CV	18	20
	CV+tet	9	32
	MF	0	46

## Sheet: Fig. 2c
Fig. 2c	Gene Symbol	MF1	MF2	MF3	CV1	CV2	CV3
	18-w	10.8817	11.2171	11.0915	11.189	11.2152	11.1898
	5-HT1	12.027	12.302	12.3453	12.2694	12.5186	12.5073
	5-HT2alpha	9.28396	9.49959	9.61696	9.4489	9.49548	9.53648
	5-HT2beta	7.96853	8.23374	8.15495	8.08116	8.16962	8.23491
	5-ht7	7.87588	8.13111	8.05036	7.9204	8.04894	8.09619
	A4	8.55151	8.62403	8.69007	9.0676	8.05072	8.08163
	ACSF2	8.64235	8.91732	8.47243	8.42444	8.7986	8.59958
	AChE-2	13.5794	13.5911	13.6171	13.7421	13.8179	13.6293
	AGLU2	0	0	0	0	0	0
	ATP5G2	15.0142	15.0008	15.0496	14.9667	14.9049	14.9763
	ATP6	9.69308	9.69993	9.58199	8.53232	9.37237	9.36525
	ATP8	2.67268	2.64731	2.66854	2.65558	2.62612	2.6272
	Abscam	13.2558	13.3148	13.3726	13.4055	13.412	13.2651
	Ac3	12.8266	12.9436	13.0645	12.8765	12.9836	13.0411
	Acph-1	0	0	0	0	0	0
	Adar	13.7904	13.9273	13.6489	14.0224	13.9329	13.9651
	Adk1	12.3632	12.2187	12.3365	12.1001	12.1834	12.1839
	Akhr	6.58083	6.69722	6.60557	6.94737	6.5795	6.97
	Amel_8916	9.13439	9.35747	9.44287	9.27098	9.18455	9.40661
	Amih	11.4109	11.5736	11.4459	11.7245	11.6243	11.6656
	Ancr-1	18.6083	18.421	18.4587	18.324	18.3783	18.368
	Ant	15.8054	15.7947	15.8528	15.8683	15.8276	15.8856
	Antp	5.69837	5.53523	5.53515	5.61969	5.46103	5.55051
	Apamin	0	0	0	0	0	0
	Apd-1	10.2487	10.4434	11.4998	10.2237	10.4602	9.62503
	Apd-2	10.8475	10.5027	11.4277	10.4375	10.6004	9.55232
	Apd-3	7.20371	7.62051	8.52214	7.51256	7.99056	7.16949
	Apid1	5.91312	6.36993	6.20652	5.88577	5.66224	5.70595
	Apime-ASTA	10.5935	10.5914	10.5974	10.2896	10.5126	10.4794
	Argk	15.9587	15.8922	15.9369	16.1662	16.0688	16.1477
	Arp1	15.3337	15.1864	15.2488	15.3437	15.2077	15.3184
	B-gluc1	11.4787	11.1857	11.139	11.0117	11.0914	11.1038
	BBIP1	0	0	0	0	0	0
	Blop	0	0	0	0	0	0
	Br-c	10.6913	10.9413	11.0585	10.915	11.0179	10.997
	Brd7	11.8732	11.9048	11.8872	12.0798	11.9032	11.9849
	Burs	7.76717	7.71832	7.70445	7.78862	7.68297	7.6196
	C1q-VP	10.1688	10.0415	10.3052	10.3328	10.7745	10.1156
	COX1	18.1653	18.1957	18.284	18.3959	18.3185	18.3995
	COX2	14.4696	14.5154	14.6732	14.1793	14.0782	14.1605
	COX3	10.2648	10.205	10.0291	9.93784	10.0448	10.206
	CPF1	7.3221	7.26675	7.37969	7.28401	7.41759	7.37576
	CPF2	10.0984	9.77882	9.93355	10.6093	9.89461	10.1975
	CPR1	4.15932	4.19203	4.19105	4.16599	4.23493	4.15945
	CPR11	4.1894	4.14795	4.24211	4.17709	4.1766	4.18548
	CPR12	0	0	0	0	0	0
	CPR13	0	0	0	0	0	0
	CPR14	8.94067	8.25356	8.84312	9.01358	9.89575	9.12715
	CPR16	3.2063	3.24232	3.25955	3.22631	3.22873	3.3102
	CPR17	5.44415	5.35914	5.64726	5.49924	5.42881	5.40859
	CPR18	-0.948044	-0.948122	-0.947823	-0.947694	-0.947477	-0.947181
	CPR19	5.00864	5.21252	5.22085	4.96281	4.88858	4.86618
	CPR2	3.92492	3.89881	3.97953	3.89611	3.98524	3.89727
	CPR21	0.545669	0.533105	0.540748	0.533551	0.541492	0.566959
	CPR22	7.05142	6.20262	6.58542	6.51548	6.97219	6.39352
	CPR27	3.10216	3.10011	3.23243	3.10626	3.01221	2.96622
	CPR28	7.85342	7.85977	7.82277	8.1514	7.86941	7.93105
	CPR3	8.58484	8.42735	8.86561	8.70448	8.46526	8.59916
	CPR4	7.90858	7.74741	7.85021	7.79049	7.73219	7.9132
	CPR5	7.94343	7.60854	7.68439	8.15767	7.85198	7.91226
	CPR6	0	0	0	0	0	0
	CSP1	7.7793	8.87902	8.13967	8.18922	10.7995	8.44081
	CSP2	10.4815	10.6016	10.4686	10.6394	10.7782	10.6432
	CSP3	14.2799	14.2533	14.9343	15.585	15.2404	15.3635
	CSP4	4.09397	4.19941	4.13345	4.09459	4.09093	4.11221
	CSP6	11.6412	11.2755	11.4764	11.4579	11.0449	11.5248
	CTL5	8.64814	8.51938	8.59935	8.55437	8.49513	8.39204
	CUTA	10.1243	9.96593	10.1653	9.99622	9.86301	9.97784
	CYP6AQ1	7.05101	7.6755	7.19237	7.77564	7.53677	7.26492
	CYTB	15.1528	15.1521	15.2371	15.3757	15.4012	15.4853
	Cac	12.5834	12.9539	12.948	12.6076	13.0034	12.6651
	Calpb	13.0959	13.0475	13.1773	13.0193	12.9531	13.045
	Camkii	15.3356	15.5656	15.6102	15.5988	15.6574	15.6227
	Cat	10.9106	10.7542	11.059	10.6571	10.7114	10.6442
	Cbs	10.7949	10.7516	10.8695	10.6444	10.7368	10.7566
	Cdc37	11.5554	11.5029	11.4561	11.727	11.6789	11.7718
	Cdk5	11.1517	11.0231	11.1761	11.0873	10.9716	11.0786
	Chmp1	10.5509	10.5489	10.5325	10.6272	10.5132	10.5649
	Coq7	0	0	0	0	0	0
	Cox6b1	12.1223	12.05	12.1842	11.9487	11.9867	11.9986
	Cox6c	11.4931	11.2847	11.6085	10.9824	10.9569	10.9503
	Cpap3-b	9.60544	9.56866	9.61912	9.63493	9.55514	9.57815
	Cpap3-c	10.3243	10.249	10.1123	10.4311	10.1422	10.2214
	Cpap3-d	9.90092	8.95062	10.3369	8.8852	8.94244	9.85278
	Cry2	9.87577	9.52947	9.7706	9.84394	9.74483	9.39747
	Cryl1	10.9803	11.1046	10.9561	10.8863	10.7006	10.8431
	Crz	6.60936	6.57017	6.55951	6.48734	6.62483	6.47673
	Crzr	6.88882	6.60902	7.04634	6.56161	8.0482	7.03122
	Csd	8.27177	7.93474	8.26835	7.95644	8.02053	8.0198
	Cyp314a1	9.57554	9.6764	9.68056	9.87495	9.65223	9.7481
	Cyp4g11	7.58734	10.1752	8.04522	10.244	9.86334	10.0272
	Cyp6as5	8.01839	7.61755	7.95766	7.74191	7.6584	7.92498
	CytC	13.3634	13.2429	13.3644	13.2249	13.228	13.31
	DHRS4	9.09764	9.06136	9.16265	9.2135	9.23795	9.03537
	Dat	8.81748	8.8624	8.76533	8.92106	8.89311	8.98513
	Dcr-1	11.123	11.1087	11.0821	11.1457	11.126	11.1476
	Def1	12.8263	14.3253	13.2652	13.5136	12.811	13.0127
	Def2	0	0	0	0	0	0
	Dl	11.9199	11.8624	11.8199	11.8001	11.8283	11.7789
	Dll	11.8694	12.0009	11.9143	12.0624	12.0271	12.0171
	Dnmt1a	9.32055	9.32299	9.26558	9.30528	9.52484	9.24094
	Dnmt3	10.4064	10.634	10.5878	10.6443	10.7539	10.5834
	Dop1	11.7711	12.0452	11.8137	11.8164	11.9598	12.0359
	Dop3	9.46514	9.61296	9.66641	9.26074	9.67569	9.59033
	DopR2	11.3283	11.5284	11.4413	10.9997	11.594	11.3172
	Dscam	14.0389	14.3186	14.2736	14.1178	14.1608	14.1538
	Dsx	10.2247	10.0809	9.58486	10.0612	10.266	10.1389
	E74	10.94	10.9771	10.8242	10.9455	11.0253	11.0514
	E75	13.0079	12.6809	12.8851	12.6588	12.7486	12.8567
	EF1a-F2	15.0991	15.1895	15.0631	15.0797	15.0966	15.1536
	Eaat-2	13.736	13.7784	13.7166	14.0435	13.8747	13.9209
	Ecr	10.2674	10.1902	10.274	9.9675	10.1929	9.90881
	Ef-1a-f1	15.1421	15.1176	15.1016	14.914	15.0166	15.0901
	Eif3h	10.3466	10.3768	10.4343	10.2479	10.2821	10.3781
	Eif4g	14.0627	14.2068	14.1238	14.2274	14.2661	14.2526
	Emc	12.582	12.359	12.1204	11.9009	12.174	12.1396
	EphR	12.2213	12.3587	12.3891	12.4807	12.4287	12.3338
	Err	11.2277	11.1742	11.2132	11.4452	11.328	11.2497
	Est-6	3.65525	3.78398	3.66596	3.68245	3.69452	3.73226
	Eth	3.53509	3.74687	3.53028	3.54666	3.60449	3.66665
	Ets97D-like	9.4922	9.52571	9.39636	9.6198	9.52732	9.46546
	Eyg	2.23155	2.25915	2.2414	2.27102	2.2739	2.22899
	FAR1	11.8497	11.8631	11.9455	11.8085	12.705	11.9252
	Fabp	15.2712	15.1482	15.2951	15.0508	15.0241	15.0782
	Fem	11.7496	11.7238	11.7731	11.8741	11.8456	11.8274
	Fibroin1	6.37568	6.24666	6.49681	6.24383	6.26692	6.32689
	Fibroin2	3.14095	3.13876	3.17561	3.2053	3.17482	3.14831
	Fibroin3	1.41942	1.43448	1.42703	1.41988	1.42002	1.51604
	Fibroin4	5.77651	5.65797	5.64478	5.64609	5.59113	5.80509
	For	11.1808	11.1703	11.225	11.0974	11.2447	11.2048
	Foxp	11.2309	11.4596	11.3126	11.3543	11.4898	11.465
	Fstl5	12.5249	12.5644	12.5717	12.5256	12.4604	12.626
	Gat-1B	13.9112	13.8171	13.9496	14.089	14.0101	13.9714
	Gat-a	12.8646	13.0612	13.0879	13.1086	12.8452	13.0014
	Gb15078	0	0	0	0	0	0
	Gfat2	11.8099	11.875	11.7379	11.6202	11.6061	11.656
	GlnS	16.4106	16.4159	16.4773	16.6589	16.4552	16.6276
	Glob1	0	0	0	0	0	0
	GluCl	14.3873	14.4455	14.4288	14.6893	14.5852	14.5349
	Glurb	7.44179	7.23464	7.35241	7.6548	7.52504	7.24764
	Gpdh	12.7518	12.5477	12.6661	12.6846	12.6375	12.6705
	Gr10	9.73303	9.41569	9.60928	9.4854	9.60134	9.5646
	Grd	10.408	11.1351	10.7193	10.9318	10.5559	10.774
	Grp	7.31063	7.9375	7.64518	8.20453	8.1741	8.26375
	GstD1	7.60331	7.39314	7.51747	7.62362	7.49233	7.60684
	GstS1	12.4762	12.2883	12.4952	12.5286	12.3598	12.4744
	GstS4	2.36028	2.36488	2.44682	2.43545	2.39357	2.4129
	Gstcd	0	0	0	0	0	0
	Gtpx1	0	0	0	0	0	0
	Gycbeta1	12.3064	12.3868	12.4203	12.3877	12.413	12.4222
	H	10.9151	10.8843	10.8612	10.9628	11.037	10.9286
	HEX70b	9.23415	9.76706	9.14252	9.72979	9.83158	9.7944
	Hb	-1.48614	-1.4867	-1.48565	-1.48555	-1.48539	-1.48516
	Hbg2	0	0	0	0	0	0
	Hbg3	0	0	0	0	0	0
	Hex110	7.33828	7.83222	7.55178	7.74028	7.82128	7.98284
	Hex70a	7.39209	7.55405	7.52182	9.28168	8.22223	8.06852
	Hex70c	0.608129	0.600703	0.603199	0.625556	0.603951	0.596176
	Hiscl1	11.3657	11.1757	11.2858	11.3961	10.9997	11.223
	Ho	10.5159	10.2177	10.4146	10.1655	10.2057	10.2227
	Hsc70-3	13.2088	13.3012	13.3207	13.6648	13.5872	13.6851
	Hsc70-4	16.9322	17.0381	16.9798	17.2917	17.3555	17.4017
	Hsc70-5	13.6143	13.6599	13.5946	13.808	13.71	13.7734
	Hsp90	15.0071	15.4308	15.1521	15.6179	15.6926	15.9217
	IF-2mt	10.7682	10.7144	10.7388	10.7122	10.7376	10.7322
	ILP-2	7.6948	7.74041	7.6549	7.60704	7.74168	7.67735
	INTS8	10.1126	10.1335	10.0882	10.1477	10.1599	10.1418
	Imd	9.61859	9.38573	9.39535	9.44255	9.37386	9.37725
	InR-2	8.78242	8.83031	8.78054	8.24342	8.6408	8.52016
	Ing3	8.87122	8.94965	8.92648	9.03181	9.00436	9.02013
	Ip3k	11.6464	11.6878	11.7031	12.01	11.8434	11.8718
	JHBP-1	9.34377	7.21076	10.097	8.8322	7.81392	9.65841
	Jhe	0	0	0	0	0	0
	Jtb	0	0	0	0	0	0
	KAT2A	9.77551	9.75659	9.61901	9.79402	9.70399	9.79059
	Kakusei	1.41603	1.4084	1.41848	1.404	1.41208	1.41286
	Kr	9.09815	9.30783	8.92901	9.00624	9.43455	9.26415
	Kr-h1	11.2962	10.8145	10.7012	10.3106	10.8299	10.795
	Ks-1	0	0	0	0	0	0
	LCCH3	11.5873	11.568	11.6015	11.6852	11.5557	11.604
	LOC100187599	7.26277	7.25886	7.24071	7.23955	7.28869	7.24425
	LOC100188904	5.36526	5.37285	5.23763	5.36273	5.44682	5.33374
	LOC100188940	11.5294	11.4661	11.42	11.4276	11.463	11.4405
	LOC100217360	0	0	0	0	0	0
	LOC100302106	14.2414	14.1263	14.128	13.8683	13.9811	13.9267
	LOC100379261	0	0	0	0	0	0
	LOC100576080	3.22275	3.27821	3.26231	3.2572	3.27524	3.27282
	LOC100576082	7.7953	7.78361	7.78399	7.56755	7.51885	7.73249
	LOC100576085	11.1983	11.2851	11.1916	11.4206	11.3867	11.3879
	LOC100576088	9.42031	9.27942	9.32211	9.23829	9.12761	9.17911
	LOC100576093	-1.72543	-1.72576	-1.72515	-1.7251	-1.725	-1.72487
	LOC100576096	6.48274	6.69463	6.51756	6.7025	6.57227	6.66329
	LOC100576097	5.15412	5.16397	5.25305	5.20232	5.09234	5.26302
	LOC100576098	0	0	0	0	0	0
	LOC100576099	6.9091	6.98102	6.85701	6.99909	6.87244	6.8944
	LOC100576100	5.18717	5.0644	5.15407	5.03272	5.06852	4.99779
	LOC100576101	10.9872	10.885	10.8733	10.7428	10.8688	10.8088
	LOC100576103	4.46305	4.50382	4.4564	4.36499	4.48763	4.51998
	LOC100576104	9.65621	9.59469	9.52275	10.0168	9.67088	9.7408
	LOC100576105	2.14881	2.19396	2.25893	2.14958	2.14982	2.20784
	LOC100576106	7.716	7.59275	7.58419	7.67833	7.60121	7.68236
	LOC100576110	9.54669	9.55492	9.57194	9.60006	9.77423	9.55795
	LOC100576115	-2.32567	-2.32575	-2.32559	-2.32558	-2.32555	-2.32552
	LOC100576116	10.5884	10.4541	10.5269	10.4672	10.6372	10.4357
	LOC100576118	6.09959	6.27642	6.12517	6.20962	7.81715	6.69134
	LOC100576120	2.82043	2.80061	2.87004	2.8253	2.77511	2.84914
	LOC100576121	2.40205	2.35374	2.35516	2.35641	2.32766	2.32862
	LOC100576122	-2.32566	-2.32574	-2.32559	-2.32558	-2.32555	-2.32552
	LOC100576125	9.35087	9.25494	9.11032	9.26949	9.16121	9.28783
	LOC100576126	0.989893	0.989608	0.997535	0.997827	0.998338	1.02425
	LOC100576128	6.10993	6.26259	6.24968	6.06904	6.26946	6.29273
	LOC100576129	11.1078	11.2888	11.2246	11.3197	11.2564	11.3592
	LOC100576130	9.89626	9.81401	9.82014	9.9376	9.99529	9.79377
	LOC100576131	8.4698	8.55412	8.34031	8.49941	8.55908	8.54984
	LOC100576132	12.1367	12.2677	12.0605	12.3078	12.2966	12.1834
	LOC100576134	0	0	0	0	0	0
	LOC100576135	4.12949	4.03764	4.06873	4.04902	4.81071	4.05352
	LOC100576136	-2.32561	-2.32519	-2.32557	-2.32556	-2.32555	-2.32553
	LOC100576139	6.9989	7.33476	7.06288	7.039	7.21836	7.20015
	LOC100576140	9.66436	9.59937	9.65085	9.63828	9.57291	9.5924
	LOC100576143	9.00101	8.7611	8.83172	8.74694	8.74301	8.79809
	LOC100576146	8.62957	8.67599	8.5488	8.48791	8.63145	8.64058
	LOC100576147	4.43529	4.35602	4.43887	4.37241	4.37847	4.34045
	LOC100576150	-1.84551	-1.84583	-1.84524	-1.84518	-1.84509	-1.84496
	LOC100576151	9.28837	9.28874	9.19451	9.26035	9.09065	9.16021
	LOC100576152	3.54184	3.54409	3.54529	3.56191	3.50304	3.56207
	LOC100576153	0	0	0	0	0	0
	LOC100576155	10.844	10.6512	10.779	10.7747	10.8033	10.7137
	LOC100576157	8.98635	9.05146	9.14883	9.21675	8.92502	9.20531
	LOC100576159	9.96362	9.93042	9.99989	10.1464	9.99459	9.87773
	LOC100576161	7.45483	7.77145	7.79869	7.82657	7.59339	7.75603
	LOC100576162	9.92684	10.1596	10.0485	10.1131	10.0395	10.12
	LOC100576163	9.21135	9.29556	9.13502	9.23105	9.28323	9.19981
	LOC100576164	6.55534	6.63714	6.47744	6.47874	6.63084	6.45572
	LOC100576165	6.3523	6.47903	6.45815	6.42602	6.4862	6.41669
	LOC100576167	2.50358	2.49969	2.52877	2.57929	2.49408	2.53657
	LOC100576169	10.2666	10.36	10.3445	10.5445	10.5225	10.4817
	LOC100576170	2.02624	2.05635	2.03407	2.0565	2.08086	2.05257
	LOC100576172	0	0	0	0	0	0
	LOC100576173	0	0	0	0	0	0
	LOC100576174	8.08277	8.09465	8.02777	7.90746	7.82042	7.9691
	LOC100576176	9.4035	9.49864	9.37787	9.41723	9.43028	9.49112
	LOC100576179	0.254064	0.273249	0.248018	0.25553	0.248118	0.248209
	LOC100576182	6.20251	6.09468	6.04827	6.01445	6.15147	5.98339
	LOC100576183	4.56203	4.48819	4.57418	4.50433	4.51706	4.47663
	LOC100576184	2.51063	2.46515	2.68136	2.48264	2.47561	2.5839
	LOC100576185	9.93682	10.2854	9.93153	10.1167	10.295	10.0936
	LOC100576186	5.91766	5.86829	5.93763	5.88476	5.71824	5.83671
	LOC100576187	11.3909	11.411	11.43	11.5089	11.4447	11.429
	LOC100576189	6.58141	6.42289	6.4035	6.46283	6.45782	6.48446
	LOC100576192	1.06178	1.09065	1.0559	1.08527	1.06389	1.05623
	LOC100576193	4.40716	4.43745	4.38595	4.43551	4.44425	4.32823
	LOC100576194	3.26993	3.27532	3.24307	3.26596	3.22528	3.21995
	LOC100576195	10.2757	9.94657	10.1087	9.83612	10.0269	9.95546
	LOC100576196	10.7681	10.9834	10.8374	10.9204	10.8405	10.9034
	LOC100576198	2.24021	2.13895	2.20526	2.16483	2.18183	2.13569
	LOC100576207	2.77703	2.79977	2.77698	2.84088	2.76523	2.79989
	LOC100576212	0.498027	0.491612	0.527661	0.492047	0.500003	0.49223
	LOC100576215	5.71487	5.62747	5.59724	5.60489	5.78882	5.71878
	LOC100576216	9.55824	9.5932	9.56921	9.57011	9.57884	9.59929
	LOC100576217	6.45525	6.29657	6.46502	6.15237	6.44268	6.32053
	LOC100576220	4.51142	4.51665	4.58437	4.44375	4.47059	4.53809
	LOC100576221	9.49157	9.45085	9.47492	9.51526	9.45246	9.40362
	LOC100576222	3.27582	3.2519	3.2343	3.24305	3.34021	3.26614
	LOC100576223	9.57009	9.4515	9.4784	9.49613	9.3893	9.60918
	LOC100576224	1.73239	1.69736	1.7013	1.6727	1.68858	1.67312
	LOC100576225	2.42244	2.39275	2.39013	2.36855	2.40779	2.42706
	LOC100576226	8.5163	8.32062	8.45011	8.84145	8.60728	8.72642
	LOC100576227	9.36311	9.31507	9.25106	9.38044	9.24555	9.37685
	LOC100576230	2.89064	2.86824	2.87614	2.89899	2.86649	2.85402
	LOC100576231	-0.439436	-0.443564	-0.463755	-0.463733	-0.432822	-0.46364
	LOC100576233	7.20949	7.28297	7.48254	7.13359	7.19829	7.22365
	LOC100576234	0	0	0	0	0	0
	LOC100576236	3.90436	3.74848	3.8058	3.73499	3.70888	3.84412
	LOC100576242	10.3192	10.3704	10.3823	10.5816	10.5047	10.4906
	LOC100576246	2.49649	2.45653	2.45704	2.45019	2.55467	2.54772
	LOC100576247	13.0315	13.0665	12.8545	12.4609	13.1416	13.0733
	LOC100576248	2.85307	2.77078	2.79527	2.7974	2.78629	2.75806
	LOC100576249	10.6383	10.5806	10.5661	10.662	10.5138	10.5931
	LOC100576251	8.89896	9.15431	8.96329	9.20348	9.51659	9.14859
	LOC100576253	-1.60567	-1.60609	-1.60531	-1.60523	-1.60511	-1.60077
	LOC100576257	0	0	0	0	0	0
	LOC100576258	7.16801	7.20071	7.04964	7.145	7.30482	7.19273
	LOC100576260	1.93765	1.94212	1.96387	1.9444	1.91572	1.90814
	LOC100576261	9.00765	8.97388	8.90384	9.05304	9.06434	9.07618
	LOC100576262	3.92804	4.01754	4.08468	3.94796	3.96561	4.01736
	LOC100576263	6.94578	6.90735	6.93969	7.23716	6.96102	7.03152
	LOC100576265	7.70929	7.82356	7.72891	7.59661	7.6259	7.61488
	LOC100576266	10.3902	10.2967	10.3128	10.3435	10.1034	10.2034
	LOC100576270	6.32277	6.06357	6.33223	6.23653	6.18212	6.18685
	LOC100576271	2.54711	2.52107	2.5804	2.61051	2.53133	2.53236
	LOC100576272	8.9102	8.87074	8.90861	8.94411	8.87722	8.88114
	LOC100576273	0	0	0	0	0	0
	LOC100576274	8.37341	8.38247	8.36482	8.31051	8.37289	8.31406
	LOC100576277	10.0484	10.0267	10.4845	10.1106	10.3407	10.2924
	LOC100576279	8.44207	8.56756	8.54832	8.72909	8.59949	8.62485
	LOC100576282	0.695916	0.675307	0.672656	0.672933	0.673417	0.699065
	LOC100576283	8.43074	8.28046	8.33693	8.41032	8.42557	8.2976
	LOC100576284	2.90127	2.8772	2.91019	2.89788	2.9229	2.9124
	LOC100576286	9.92913	9.82068	9.86607	9.85783	9.93271	9.88865
	LOC100576287	1.55821	1.53493	1.51736	1.51767	1.51822	1.53566
	LOC100576288	0	0	0	0	0	0
	LOC100576289	9.21067	9.10959	9.05509	9.03693	9.24993	9.31595
	LOC100576290	6.8826	6.80831	6.9573	7.07118	6.78421	7.00303
	LOC100576291	11.6226	11.7358	11.7143	11.6463	11.7644	11.7145
	LOC100576293	0	0	0	0	0	0
	LOC100576296	10.6237	10.55	10.5438	10.5036	10.47	10.493
	LOC100576298	9.14916	9.02184	9.0281	8.96994	8.94006	8.9719
	LOC100576299	0	0	0	0	0	0
	LOC100576300	11.089	10.9463	11.0082	11.077	10.9552	11.0035
	LOC100576301	0.948478	0.982377	0.949776	0.942615	0.942717	0.942862
	LOC100576302	0	0	0	0	0	0
	LOC100576304	3.98904	4.04873	4.00777	4.02437	4.02269	4.00668
	LOC100576307	0	0	0	0	0	0
	LOC100576319	2.89773	2.91383	2.92339	2.86371	2.95262	2.8774
	LOC100576320	3.68733	3.74494	3.77774	3.62944	3.77973	3.66715
	LOC100576321	9.76477	9.97976	9.78136	9.92821	10.0025	9.96204
	LOC100576326	10.3297	9.82188	10.6581	10.5	9.96354	9.99531
	LOC100576330	2.55028	2.49776	2.55124	2.56986	2.50078	2.5014
	LOC100576333	11.2243	11.2203	11.2338	11.1198	11.2846	11.3623
	LOC100576336	9.95769	10.0593	10.0522	10.0269	10.0726	9.90049
	LOC100576337	8.68353	8.60788	8.54349	8.36879	8.32995	8.52001
	LOC100576338	3.49649	3.47927	3.52865	3.4614	3.57208	3.49898
	LOC100576346	13.008	12.9915	13.0188	13.1209	13.1066	12.9878
	LOC100576348	9.63782	9.60429	9.55329	9.42877	9.46419	9.56573
	LOC100576349	4.74405	4.70885	4.68429	4.63856	4.71958	4.70764
	LOC100576355	0	0	0	0	0	0
	LOC100576359	9.44032	9.56094	9.58285	9.52537	9.44453	9.62295
	LOC100576361	2.38487	2.41386	2.42932	2.45905	2.44139	2.43812
	LOC100576366	9.90878	9.76209	9.70725	9.81018	9.79983	9.69683
	LOC100576369	11.855	12.1605	12.0091	12.0804	12.0537	12.1036
	LOC100576370	0	0	0	0	0	0
	LOC100576373	10.6366	10.5997	10.6208	10.4435	10.3511	10.4814
	LOC100576374	9.03927	8.81432	8.89864	8.72582	8.75644	8.7784
	LOC100576378	10.0711	9.85646	9.81253	9.99393	10.0007	10.0371
	LOC100576381	10.5178	10.3163	10.3659	10.3996	10.3973	10.4188
	LOC100576382	0	0	0	0	0	0
	LOC100576383	9.62091	9.79548	9.84266	9.65195	9.73082	9.7992
	LOC100576384	11.5311	11.6454	11.6893	11.581	11.671	11.5697
	LOC100576387	3.43351	3.4106	3.37709	3.37039	3.37135	3.37271
	LOC100576392	9.26384	9.51168	9.11069	9.29478	9.40217	9.30736
	LOC100576397	3.97554	3.93385	3.98608	3.98284	3.93743	3.91791
	LOC100576400	9.00069	8.92549	8.8759	8.89365	8.91691	8.75371
	LOC100576401	8.48937	8.34855	8.47433	8.52407	8.39891	8.49893
	LOC100576402	11.4606	11.5	11.4973	11.4424	11.4603	11.4447
	LOC100576403	4.2888	4.29101	4.29701	4.22384	4.29444	4.24921
	LOC100576404	0	0	0	0	0	0
	LOC100576405	10.7376	10.8463	10.8447	10.8355	10.9269	10.7549
	LOC100576410	1.80188	1.83328	1.79829	1.82785	1.79982	1.79285
	LOC100576411	8.89274	8.81203	8.78163	8.87313	8.90254	8.90629
	LOC100576412	8.96853	8.77979	8.95264	8.99744	8.92358	8.87525
	LOC100576413	13.4319	13.4503	13.471	13.6149	13.5054	13.4799
	LOC100576414	0	0	0	0	0	0
	LOC100576417	0	0	0	0	0	0
	LOC100576418	0	0	0	0	0	0
	LOC100576419	3.19129	3.08868	3.2098	3.09592	3.15033	3.11555
	LOC100576421	11.1981	11.0946	11.1117	11.1574	11.219	11.2311
	LOC100576422	9.73169	9.56779	9.70575	9.64941	9.55853	9.55674
	LOC100576423	9.17717	9.33301	9.28355	9.19611	9.22181	9.5579
	LOC100576425	0	0	0	0	0	0
	LOC100576428	8.95583	9.25977	9.2413	9.32142	9.22477	9.28574
	LOC100576432	8.84463	8.73751	8.77712	8.81641	8.76241	8.81593
	LOC100576433	9.87841	9.77487	9.88745	10.0164	9.81563	9.80322
	LOC100576434	0	0	0	0	0	0
	LOC100576435	10.7959	10.7782	10.7192	10.8416	10.8008	11.0053
	LOC100576436	11.4787	11.4178	11.3617	11.0591	11.2942	11.23
	LOC100576438	9.85007	9.88372	9.81863	10.0741	10.0008	9.99131
	LOC100576439	9.46233	9.47107	9.3411	9.67022	9.59169	9.51835
	LOC100576444	-1.21535	-1.21556	-1.2148	-1.21469	-1.21451	-1.20807
	LOC100576445	0	0	0	0	0	0
	LOC100576446	7.50116	7.84538	7.20293	7.54377	7.75482	7.29215
	LOC100576447	0	0	0	0	0	0
	LOC100576449	8.95942	9.23217	9.03788	8.95182	9.07932	9.11423
	LOC100576452	7.56762	7.74817	7.48	7.32628	7.58525	7.59242
	LOC100576453	4.78227	4.75309	4.6977	4.76711	4.7298	4.79797
	LOC100576454	9.20143	9.3835	9.57084	9.18703	9.29363	9.43548
	LOC100576457	8.84052	8.72793	8.84698	8.9282	8.83851	8.80815
	LOC100576458	3.81784	3.75477	3.76773	3.87259	3.83936	3.88535
	LOC100576460	-1.48583	-1.48631	-1.48541	-1.48533	-1.48519	-1.485
	LOC100576461	10.5309	10.6089	10.5495	10.6049	10.65	10.6515
	LOC100576462	6.28486	6.26798	6.29715	6.29491	6.2191	6.20786
	LOC100576467	10.8708	10.6783	10.6822	10.5994	10.7105	10.5814
	LOC100576471	11.3606	11.8341	11.5537	11.9183	12.0575	12.0182
	LOC100576472	11.4526	11.5288	11.532	11.6141	11.5666	11.6608
	LOC100576473	-1.72555	-1.72592	-1.72524	-1.72517	-1.72506	-1.72492
	LOC100576476	2.51688	2.45085	2.46996	2.44368	2.42283	2.42436
	LOC100576478	11.0589	10.8768	11.2091	11.1105	11.0088	10.9371
	LOC100576482	10.0067	9.93107	9.97482	10.1397	9.96035	10.032
	LOC100576484	0	0	0	0	0	0
	LOC100576487	7.24501	7.13158	7.14984	7.1553	7.13482	7.29346
	LOC100576488	5.33448	5.42024	5.52543	5.39884	5.35784	5.39241
	LOC100576492	6.82088	6.84277	6.77263	6.75035	6.83587	6.7206
	LOC100576497	7.27662	7.2741	7.23359	7.22482	7.39563	7.22408
	LOC100576498	6.42196	6.41958	6.41894	6.2529	6.33059	6.19396
	LOC100576502	7.92637	7.91037	7.73394	7.79478	7.93931	7.90825
	LOC100576503	0	0	0	0	0	0
	LOC100576504	7.53549	7.53134	7.83759	7.662	7.6047	7.74381
	LOC100576505	3.71073	3.69732	3.71055	3.72002	3.65677	3.73141
	LOC100576506	9.46274	9.19846	9.25308	9.22882	9.36787	9.32947
	LOC100576508	4.67742	4.53306	4.61116	4.48484	4.54596	4.53947
	LOC100576512	10.8172	10.8978	10.69	11.0686	11.1215	11.0882
	LOC100576513	3.51617	3.46156	3.52436	3.47833	3.47359	3.4853
	LOC100576514	9.5533	9.46353	9.58555	9.30048	9.41355	9.42506
	LOC100576515	10.5367	10.4106	10.5602	10.0342	10.2095	10.1897
	LOC100576517	1.3757	1.36195	1.39327	1.39445	1.39651	1.36636
	LOC100576519	0	0	0	0	0	0
	LOC100576522	5.14012	5.03453	5.15421	5.14802	5.17201	5.1598
	LOC100576527	10.042	9.97861	10.1189	9.98506	10.0162	9.90099
	LOC100576528	10.9766	10.8686	11.2101	11.1467	11.0306	11.1807
	LOC100576529	3.92839	4.04229	3.9937	3.98441	3.92496	3.96183
	LOC100576530	10.7956	10.5545	10.6649	10.4653	10.4176	10.4003
	LOC100576531	7.78408	7.6098	7.75252	7.73523	7.7615	7.54778
	LOC100576532	5.80682	5.87715	5.7043	5.71858	5.70362	5.74235
	LOC100576534	7.24944	7.44604	7.33382	7.29088	7.43021	7.33064
	LOC100576537	0	0	0	0	0	0
	LOC100576540	0	0	0	0	0	0
	LOC100576542	8.78054	8.57062	8.69098	8.64095	8.66781	8.64288
	LOC100576543	9.46491	9.31887	9.30046	9.34969	9.21372	9.19339
	LOC100576544	9.63361	9.61896	9.65794	9.4865	9.54994	9.54323
	LOC100576546	2.75978	2.76287	2.83998	2.76823	2.7633	2.75838
	LOC100576547	6.91412	6.81129	6.57351	7.02322	6.97376	6.77292
	LOC100576552	6.76504	7.21147	7.05138	7.351	7.14241	7.39503
	LOC100576554	8.40974	8.34917	8.17407	8.24825	8.34526	8.24969
	LOC100576555	5.01878	4.95566	5.77317	4.91076	4.94188	4.94984
	LOC100576557	5.17003	5.16504	5.24948	5.23522	5.06343	5.1616
	LOC100576559	8.80495	8.71166	8.74497	8.77141	8.88283	8.75002
	LOC100576563	11.5966	11.5892	11.5995	11.7746	11.5851	11.6458
	LOC100576565	8.41833	8.26553	8.26619	8.33562	8.33223	8.35103
	LOC100576568	4.14996	4.0703	4.09264	4.12964	4.22302	4.0894
	LOC100576569	12.0012	12.3503	11.9434	12.4038	12.2315	12.2548
	LOC100576571	9.72253	9.70419	9.63471	9.76155	9.79779	9.67748
	LOC100576572	10.2401	10.0899	10.1082	10.2219	10.0894	10.1553
	LOC100576573	2.14532	2.13031	2.16412	2.14369	2.14511	2.1554
	LOC100576584	5.20301	5.16739	5.2194	5.14893	5.15259	5.1597
	LOC100576585	0	0	0	0	0	0
	LOC100576586	11.9783	11.9904	11.9864	12.1423	12.0225	12.1002
	LOC100576590	7.23971	7.11411	7.17012	7.22233	7.05169	7.16397
	LOC100576591	8.35384	8.3327	8.29003	8.36747	8.31982	8.24311
	LOC100576592	7.14854	7.42313	7.20709	7.09149	7.09398	7.25044
	LOC100576597	0	0	0	0	0	0
	LOC100576599	4.19757	4.40425	4.25219	4.18344	4.31259	4.25715
	LOC100576600	9.79376	9.80616	9.75415	9.7773	9.85862	9.88586
	LOC100576602	8.45139	8.6273	8.4665	8.58278	8.68153	8.74111
	LOC100576603	10.8589	10.9456	11.0971	11.011	11.2393	10.9346
	LOC100576606	7.55087	7.66084	7.54585	7.56498	7.68846	7.54805
	LOC100576608	8.32092	8.24291	8.34793	8.21004	8.25173	8.23892
	LOC100576609	0	0	0	0	0	0
	LOC100576610	9.32487	9.0981	9.09149	9.14865	9.00397	9.08846
	LOC100576612	10.4518	10.4113	10.3889	10.3019	10.4008	10.1963
	LOC100576614	8.92718	8.85891	8.7049	8.81863	9.12822	8.85853
	LOC100576615	11.2698	11.4042	11.2069	11.173	11.224	11.3058
	LOC100576617	0.315803	0.315627	0.323311	0.31602	0.316088	0.316185
	LOC100576619	11.1572	11.2364	11.2754	11.1216	11.1703	11.2806
	LOC100576620	11.6407	11.615	11.5446	11.542	11.5061	11.5064
	LOC100576621	8.86979	8.74455	8.78373	8.94708	8.75985	8.8528
	LOC100576623	7.04417	7.27871	7.01523	7.04038	7.07744	6.88731
	LOC100576625	10.4176	10.3274	10.3418	10.2938	10.418	10.3929
	LOC100576630	0	0	0	0	0	0
	LOC100576637	4.99597	4.8582	4.86822	4.91836	4.95538	4.85283
	LOC100576638	5.86248	5.91789	5.93569	5.88542	6.0785	5.82543
	LOC100576640	0	0	0	0	0	0
	LOC100576644	0	0	0	0	0	0
	LOC100576645	9.18229	9.16785	9.17899	9.14732	9.09813	9.10969
	LOC100576646	11.5353	11.5491	11.6109	11.7196	11.6267	11.7108
	LOC100576647	9.06288	8.95447	9.08906	8.89489	8.97096	8.79591
	LOC100576649	10.3485	10.3283	10.3837	10.3703	10.4717	10.4008
	LOC100576657	10.5195	10.2291	10.5088	10.8798	10.3705	10.9184
	LOC100576660	10.3876	10.397	10.3586	10.3204	10.3718	10.2857
	LOC100576661	0	0	0	0	0	0
	LOC100576662	4.70696	4.79061	4.76942	4.68855	4.76259	4.68534
	LOC100576663	2.77912	2.76931	2.76117	2.83863	2.77235	2.75983
	LOC100576666	7.9446	8.15718	7.95222	7.96531	8.0457	8.33909
	LOC100576667	11.7297	11.8052	11.7581	11.7968	11.8039	11.8456
	LOC100576669	9.43659	9.34243	9.34443	9.0981	9.31566	9.19241
	LOC100576671	11.808	11.8719	11.9052	11.9896	11.8694	11.9082
	LOC100576677	5.84905	5.7426	5.69228	5.6099	5.60817	5.73155
	LOC100576679	8.60939	9.03325	9.12777	9.1808	8.92402	9.00497
	LOC100576683	13.063	13.4247	13.1552	13.0843	13.3836	13.3736
	LOC100576687	0	0	0	0	0	0
	LOC100576688	2.26269	2.23032	2.24098	2.2341	2.25814	2.24411
	LOC100576689	0	0	0	0	0	0
	LOC100576690	6.43084	6.4444	6.46494	6.39433	6.50742	6.46653
	LOC100576694	2.46885	2.50875	2.52606	2.48471	2.47798	2.47897
	LOC100576696	0	0	0	0	0	0
	LOC100576697	0	0	0	0	0	0
	LOC100576699	9.08527	8.99281	9.06999	9.20729	9.02828	8.99126
	LOC100576700	8.36161	8.8256	8.61241	8.82824	8.69631	8.81468
	LOC100576702	2.87648	2.87039	2.93716	2.85432	2.8862	2.91364
	LOC100576703	0	0	0	0	0	0
	LOC100576705	-1.04163	-1.0417	-1.04124	-1.04112	-1.04092	-1.02055
	LOC100576706	9.38353	9.30028	9.30858	9.33433	9.28266	9.1938
	LOC100576708	9.2871	9.16739	9.25926	9.28208	9.1684	9.36452
	LOC100576709	12.7209	12.7354	12.7639	12.7363	12.8052	12.6651
	LOC100576715	0	0	0	0	0	0
	LOC100576717	10.8577	10.9939	10.8247	11.0288	10.9148	10.8862
	LOC100576718	0	0	0	0	0	0
	LOC100576722	9.0829	8.94876	8.69878	8.53769	8.88279	8.78316
	LOC100576726	8.03144	7.91205	7.82078	7.75407	7.94751	7.7166
	LOC100576730	3.64013	3.39436	3.41188	3.31184	3.32108	3.34898
	LOC100576732	7.2447	7.72113	7.4942	7.78302	7.95195	7.73831
	LOC100576733	11.5498	11.7512	11.4797	11.5286	11.6272	11.6769
	LOC100576734	6.93907	6.86567	6.93992	6.8323	6.92323	6.92016
	LOC100576735	8.34423	8.2051	8.11792	7.85456	7.88939	7.80318
	LOC100576736	5.37857	5.3914	5.36298	5.4744	5.45529	5.45042
	LOC100576737	0	0	0	0	0	0
	LOC100576738	5.17671	5.23463	5.31033	5.24329	5.21879	5.21589
	LOC100576740	0.0871586	0.0625561	0.0700623	0.0628758	0.0629311	0.0630102
	LOC100576741	4.057	4.03094	3.96044	3.97673	3.94377	3.97978
	LOC100576742	4.75669	4.71792	4.82273	4.86887	4.8999	4.79205
	LOC100576744	9.12602	9.13742	9.19308	8.91745	9.1658	9.10207
	LOC100576745	0	0	0	0	0	0
	LOC100576746	0	0	0	0	0	0
	LOC100576747	10.9417	10.8244	10.8767	10.7404	10.7658	10.6187
	LOC100576748	4.87881	4.89551	4.85303	4.80688	4.901	4.82552
	LOC100576750	2.22803	2.21303	2.25373	2.24825	2.22009	2.26241
	LOC100576754	10.6311	10.5294	10.5245	10.4846	10.5474	10.4523
	LOC100576755	0	0	0	0	0	0
	LOC100576758	5.37029	5.41613	5.49271	5.42215	5.37258	5.40908
	LOC100576759	10.4455	10.3881	10.3455	10.3437	10.3983	10.4791
	LOC100576760	9.35731	9.195	9.22651	9.34917	9.28642	9.23153
	LOC100576761	3.84114	3.78553	3.81281	3.7959	3.86337	3.77694
	LOC100576765	8.49228	8.27765	8.30765	8.30602	8.23025	8.30028
	LOC100576767	0	0	0	0	0	0
	LOC100576768	0	0	0	0	0	0
	LOC100576769	-2.20553	-2.20444	-2.20543	-2.2054	-2.20416	-2.20532
	LOC100576770	9.35367	9.14293	9.40531	9.22384	9.13445	9.10075
	LOC100576772	-0.170056	-0.120301	-0.169934	-0.169907	-0.16986	-0.169794
	LOC100576773	3.80484	3.88757	3.81358	3.77378	3.82227	3.86069
	LOC100576774	10.5143	10.4231	10.4549	10.3568	10.3525	10.2668
	LOC100576775	10.002	10.007	9.96393	10.0382	9.90758	9.97626
	LOC100576779	-0.101995	-0.108334	-0.108076	-0.0785525	-0.107998	-0.107928
	LOC100576781	8.22685	8.13519	8.13496	7.74408	8.05868	7.97973
	LOC100576783	4.46876	4.41584	4.48055	4.40482	4.37968	4.49893
	LOC100576784	8.78924	8.6708	8.61317	8.80663	8.68947	8.74222
	LOC100576789	7.21808	7.16403	7.21649	7.12186	7.29136	7.15813
	LOC100576794	8.62529	8.5504	8.55084	8.66486	8.58682	8.58747
	LOC100576795	10.4379	10.4867	10.3538	10.6077	10.4399	10.5405
	LOC100576796	6.64762	6.7414	6.72589	6.75375	6.69917	6.74822
	LOC100576797	3.98246	3.99165	3.98558	4.5192	3.98744	3.98913
	LOC100576799	10.2133	10.2659	10.2785	10.2669	10.2061	10.2573
	LOC100576801	7.73313	7.68289	7.64288	7.8703	7.88286	7.89416
	LOC100576803	3.44606	3.50366	3.34666	3.30953	3.33584	3.33084
	LOC100576805	12.1559	12.3085	12.345	12.4777	12.3305	12.3018
	LOC100576808	0	0	0	0	0	0
	LOC100576812	9.64859	9.62524	9.69741	9.65183	9.779	9.67628
	LOC100576813	2.41203	2.41131	2.41782	2.38207	2.42129	2.39967
	LOC100576814	8.69337	8.79506	8.79083	8.70834	8.63027	8.80463
	LOC100576816	1.76746	1.79145	1.77618	1.7841	1.79312	1.77071
	LOC100576817	9.72293	9.84834	9.67337	9.98004	9.83503	9.81239
	LOC100576818	9.85799	9.79314	9.89366	9.65626	9.75928	9.72939
	LOC100576819	10.5873	10.4692	10.4243	10.4538	10.4268	10.4566
	LOC100576820	0	0	0	0	0	0
	LOC100576825	0	0	0	0	0	0
	LOC100576826	8.87225	8.99255	8.86318	8.82268	8.90067	8.82316
	LOC100576828	7.6217	7.81252	8.10298	7.83069	7.69407	7.71746
	LOC100576829	10.9879	11.0219	10.9609	11.0888	11.0645	11.0528
	LOC100576831	6.17741	6.19083	6.25066	6.30922	6.18892	6.14574
	LOC100576836	6.48893	6.26616	6.20025	6.17956	6.35634	6.21142
	LOC100576838	7.88823	7.82896	7.97034	7.54942	7.95234	7.83228
	LOC100576839	1.1259	1.1174	1.12213	1.12264	1.11572	1.12484
	LOC100576840	9.7633	9.77606	9.74082	9.57654	9.51653	9.61709
	LOC100576841	7.46793	7.00505	7.3896	7.24884	7.02286	7.17861
	LOC100576843	8.25383	8.49862	8.34687	8.72673	8.67278	8.59666
	LOC100576847	0	0	0	0	0	0
	LOC100576848	9.14745	9.22681	9.1452	9.08498	9.02008	9.14762
	LOC100576850	10.2361	10.0963	10.225	9.88508	9.98462	10.0667
	LOC100576851	13.0749	13.0998	13.1199	13.2706	13.2762	13.2497
	LOC100576853	0	0	0	0	0	0
	LOC100576855	9.26441	9.16238	9.16112	9.20706	9.07427	9.17456
	LOC100576859	7.41764	7.48253	7.52682	7.44271	7.64804	7.60946
	LOC100576862	11.255	11.1597	11.171	11.1189	11.1753	11.2045
	LOC100576863	7.53602	7.30679	7.41212	7.42828	7.21118	7.23545
	LOC100576864	8.94184	9.06902	8.97627	9.15257	9.02519	8.95707
	LOC100576866	10.0097	10.0734	9.92329	9.99169	10.1001	10.0536
	LOC100576868	6.44109	6.46951	6.2612	6.60329	6.31659	6.52055
	LOC100576871	9.30672	9.23708	9.24251	9.19382	9.41522	9.35887
	LOC100576872	9.32322	9.33897	9.36956	9.31751	9.27082	9.27834
	LOC100576876	11.571	11.6483	11.7024	11.7175	11.6618	11.7247
	LOC100576878	13.0411	13.011	12.9986	13.0669	13.0069	13.0387
	LOC100576879	12.2635	12.2623	12.2504	12.2427	12.2784	12.2448
	LOC100576880	7.79817	7.33884	7.84583	7.45244	7.18494	7.60284
	LOC100576881	4.21357	4.214	4.15073	4.14609	4.26861	4.16354
	LOC100576882	12.7664	12.958	12.9455	13.1458	12.9462	12.8898
	LOC100576885	9.9306	9.96702	9.96237	10.1327	10.1185	10.0774
	LOC100576886	7.56394	7.24888	7.2284	7.31618	7.34447	7.03263
	LOC100576891	1.7286	1.73497	1.68772	1.70285	1.7419	1.68943
	LOC100576894	8.95663	8.59749	8.94574	8.61455	8.65674	8.58753
	LOC100576895	6.92709	6.65006	6.67293	6.62412	7.85277	7.20626
	LOC100576896	9.96543	10.041	10.1566	10.1332	10.0148	10.0574
	LOC100576898	9.9476	9.9102	9.96649	9.81332	9.90161	9.88725
	LOC100576901	5.55177	5.46634	5.83298	5.6559	5.63111	5.74379
	LOC100576902	6.43076	6.6249	6.50822	6.39481	6.49743	6.27483
	LOC100576903	5.84312	5.94985	5.81665	5.97365	5.77495	5.89186
	LOC100576908	10.4012	10.5656	10.4755	10.4628	10.5163	10.5394
	LOC100576912	8.24666	8.37369	8.28643	8.22012	8.41559	8.47997
	LOC100576913	2.61173	2.69219	2.56153	2.59883	2.58707	2.60695
	LOC100576914	1.96232	1.99519	1.96494	1.95804	1.95071	1.98454
	LOC100576915	5.60324	5.52968	5.58025	5.56555	5.5854	5.57928
	LOC100576916	2.42009	2.4366	2.41673	2.40988	2.51433	2.41154
	LOC100576918	9.1043	9.08077	8.99383	8.904	8.86815	8.80733
	LOC100576919	8.40971	8.33485	8.30018	8.50222	8.47454	8.29684
	LOC100576924	10.9488	10.9354	11.089	11.0329	10.9533	10.9742
	LOC100576925	9.36132	9.06562	9.49186	9.34276	9.10692	9.34998
	LOC100576929	9.5135	9.44451	9.61001	9.09774	9.22862	9.31615
	LOC100576930	9.64754	9.49211	9.49438	9.49957	9.42568	9.48715
	LOC100576932	9.56662	9.55677	9.39238	9.37968	9.26318	9.37337
	LOC100576934	6.95667	7.07971	7.20145	7.7966	7.23481	7.52256
	LOC100576935	6.50502	5.94662	6.39003	5.97471	6.08603	6.08809
	LOC100576936	4.36669	4.1905	4.23923	4.70302	4.51326	4.18936
	LOC100576938	8.82125	8.76144	8.62268	8.57599	8.71818	8.5457
	LOC100576940	0.509368	0.509167	0.52414	0.532049	0.517636	0.518318
	LOC100576944	3.23566	3.26921	3.29013	3.21383	3.31909	3.21602
	LOC100576945	9.9331	9.94616	10.0446	9.9531	9.88776	9.92566
	LOC100576947	4.57672	4.39304	4.42561	4.53208	4.3913	4.47388
	LOC100576948	10.5208	10.864	10.8803	10.6797	10.7228	10.7634
	LOC100576949	4.25859	4.26898	4.41811	4.44369	4.2205	4.17381
	LOC100576951	9.03882	9.13018	8.84274	8.99588	8.98778	8.94648
	LOC100576953	5.14484	5.14099	5.03908	5.08201	5.09952	5.14188
	LOC100576956	0	0	0	0	0	0
	LOC100576957	3.13791	3.09726	3.13416	3.12875	3.15399	3.21283
	LOC100576958	11.9289	11.9429	11.9142	11.9231	11.9515	11.9086
	LOC100576960	9.04705	8.92281	8.97757	9.18028	8.9929	9.03035
	LOC100576961	7.17654	7.29196	7.15109	7.28336	7.10006	7.08048
	LOC100576963	9.95269	10.0702	9.92415	9.99613	10.0755	10.0032
	LOC100576964	-0.386414	-0.386521	-0.357523	-0.386282	-0.386241	-0.386182
	LOC100576965	10.73	10.9016	10.8307	10.9184	11.0338	10.8512
	LOC100576966	9.18627	9.22943	9.12189	9.43237	9.27584	9.39017
	LOC100576967	9.35461	9.25353	9.353	9.26755	9.17338	9.18832
	LOC100576968	10.8847	10.9598	10.8559	10.9198	10.9814	10.9685
	LOC100576972	10.7125	10.7896	10.7523	10.8245	10.7265	10.7909
	LOC100576974	9.94829	9.7414	9.87446	9.71582	9.66766	9.6292
	LOC100576975	10.226	10.1556	10.1661	10.0855	10.1667	10.1254
	LOC100576976	8.29023	8.1369	8.34107	7.98388	8.25028	7.89381
	LOC100576982	6.45534	6.18816	6.25131	6.43588	6.42585	6.16865
	LOC100576983	12.1113	12.0236	12.0398	11.8805	12.045	11.9974
	LOC100576984	4.08093	4.04733	4.1436	4.07028	4.13148	4.04467
	LOC100576985	10.9919	11.053	10.9534	11.1456	11.134	11.0517
	LOC100576986	3.24642	3.27144	3.27593	3.22887	3.23855	3.25009
	LOC100576987	1.96446	1.96279	1.95855	1.98947	1.97525	1.95923
	LOC100576989	7.75373	7.82427	7.70787	7.67985	7.65172	7.75927
	LOC100576990	8.69198	8.50795	8.74951	8.67653	8.61436	8.59542
	LOC100576992	2.6785	2.71798	2.65941	2.69617	2.63906	2.68929
	LOC100576993	11.1921	11.2499	11.329	11.3478	11.4273	11.4416
	LOC100576994	0	0	0	0	0	0
	LOC100576996	8.57846	8.43451	8.43406	8.3352	8.49201	8.47627
	LOC100577000	10.324	10.3065	10.2592	9.93521	10.0648	10.079
	LOC100577002	11.2757	11.4431	11.744	11.9162	11.87	11.9473
	LOC100577003	8.83706	8.86903	8.83524	8.84975	8.80355	8.91205
	LOC100577004	9.33952	9.44098	9.30544	9.23139	9.52133	9.43761
	LOC100577013	1.54622	1.50249	1.51256	1.49818	1.51403	1.49855
	LOC100577014	0	0	0	0	0	0
	LOC100577015	6.50978	6.48092	6.37427	6.39128	6.47197	6.41961
	LOC100577017	8.97584	9.19632	9.2682	9.28832	9.05918	9.27587
	LOC100577018	1.63217	1.62381	1.5911	1.58388	1.58405	1.59278
	LOC100577019	14.0632	14.1055	14.2551	14.2788	14.2025	14.2185
	LOC100577020	9.61367	9.74025	9.79249	9.41568	9.80992	9.67997
	LOC100577024	7.75447	7.70975	7.87159	7.59078	7.62023	7.79275
	LOC100577026	9.83126	9.70454	9.74261	9.64315	9.72651	9.69053
	LOC100577027	9.29807	9.14171	9.25055	9.29443	9.14327	9.24435
	LOC100577028	9.38773	9.78281	9.32741	9.01922	9.39356	9.54119
	LOC100577030	11.8823	12.1449	12.0784	12.2197	12.2561	12.2423
	LOC100577033	9.88143	9.83644	9.96257	9.69516	9.72675	9.76863
	LOC100577039	0	0	0	0	0	0
	LOC100577041	1.79763	1.77983	1.75466	1.7849	1.80208	1.76383
	LOC100577042	0	0	0	0	0	0
	LOC100577043	0.722814	0.743205	0.73033	0.730608	0.762	0.748495
	LOC100577044	1.0843	1.08297	1.08564	1.10805	1.07854	1.12828
	LOC100577045	12.2139	12.2261	12.3764	12.4793	12.3416	12.3108
	LOC100577046	8.12576	7.6733	7.95831	7.6781	7.73698	7.5533
	LOC100577047	10.0881	9.45794	9.55713	9.60307	9.47031	9.4668
	LOC100577050	9.67737	9.90348	9.70941	9.9871	9.87232	9.82831
	LOC100577053	8.92561	9.12757	9.11689	9.11187	8.98054	9.07736
	LOC100577054	0	0	0	0	0	0
	LOC100577057	4.292	4.2288	4.24448	4.17456	4.16425	4.15365
	LOC100577060	9.85802	9.68418	9.78541	9.69212	9.66714	9.69942
	LOC100577064	-0.172617	-0.173779	-0.178737	-0.178709	-0.17075	-0.170112
	LOC100577065	3.75262	3.69524	3.69774	3.76174	3.80209	3.69965
	LOC100577068	3.7362	3.70606	3.69692	3.65629	3.82158	3.69534
	LOC100577069	0.681717	0.694698	0.676806	0.684497	0.669684	0.669806
	LOC100577071	2.67642	2.64985	2.66096	2.68366	2.70104	2.7053
	LOC100577073	9.30383	9.36608	9.43154	9.05964	8.871	8.85947
	LOC100577074	5.73526	5.6297	5.74719	5.72326	5.8549	5.74151
	LOC100577080	5.24753	5.30505	5.3851	5.37736	5.33824	5.30256
	LOC100577081	9.57752	9.62234	9.49507	9.53543	9.52618	9.58234
	LOC100577082	13.142	12.9765	13.3106	13.4027	13.1394	13.7083
	LOC100577088	0	0	0	0	0	0
	LOC100577091	5.22859	5.26349	5.16477	5.35381	5.28002	5.215
	LOC100577092	14.3629	14.4672	14.4104	14.0869	14.351	14.3008
	LOC100577094	10.1652	10.0677	10.15	9.98044	10.0904	10.0654
	LOC100577098	6.94812	7.23427	7.11498	7.15519	7.32988	7.27374
	LOC100577101	5.54491	5.51332	5.57889	5.38486	5.50984	5.52974
	LOC100577102	10.6671	10.5743	10.5934	10.7208	10.6737	10.6315
	LOC100577106	6.47763	6.31236	6.34265	6.37426	6.16915	6.42346
	LOC100577107	6.72412	7.07867	6.88886	6.85311	7.00926	7.00773
	LOC100577109	2.3724	2.42589	2.40969	2.37455	2.36732	2.40929
	LOC100577110	4.94839	4.95748	5.04205	4.93373	4.9239	4.91542
	LOC100577112	6.72682	6.70332	6.95995	6.91578	6.84303	6.89754
	LOC100577113	0	0	0	0	0	0
	LOC100577118	10.904	10.9592	10.9602	10.8665	10.9605	10.9357
	LOC100577120	9.64176	9.6009	9.63756	9.78748	9.64743	9.66285
	LOC100577121	9.94131	9.79186	9.91589	9.81491	9.86023	9.67362
	LOC100577122	9.30895	9.36753	9.18548	9.27245	9.18868	9.20077
	LOC100577125	0	0	0	0	0	0
	LOC100577127	8.96064	9.03157	8.89489	8.84861	8.95537	8.92027
	LOC100577128	3.71698	3.69206	3.66468	3.62362	3.70721	3.66078
	LOC100577132	5.71035	5.7844	5.74953	5.73682	5.7638	5.76172
	LOC100577135	2.68525	2.75806	2.75276	2.68046	2.66741	2.64443
	LOC100577136	8.60593	8.56246	8.597	8.47197	8.56168	8.3885
	LOC100577138	12.032	12.3968	11.9449	12.0509	12.2699	12.1035
	LOC100577139	10.6704	10.817	10.7637	10.6718	11.0789	10.7722
	LOC100577140	9.59437	9.55782	9.63477	9.66332	9.67987	9.55195
	LOC100577141	1.42802	1.42372	1.37379	1.44613	1.37401	1.37421
	LOC100577142	9.29385	9.502	9.47305	9.54361	9.53135	9.43333
	LOC100577143	-2.32564	-2.3257	-2.32558	-2.32557	-2.32555	-2.32553
	LOC100577145	10.5676	10.4218	10.5723	10.3815	10.411	10.3614
	LOC100577146	6.00556	6.08691	6.11124	5.91786	6.07177	6.07855
	LOC100577147	9.79746	10.1305	9.85898	10.1359	10.1677	10.0421
	LOC100577149	8.05754	8.10051	7.98981	8.07652	8.09766	7.95803
	LOC100577150	0	0	0	0	0	0
	LOC100577151	5.36935	5.44112	5.39772	5.33932	5.46583	5.1951
	LOC100577155	7.03875	6.61413	6.7148	6.74712	6.58981	6.4602
	LOC100577156	0	0	0	0	0	0
	LOC100577159	9.78495	9.69092	9.65994	9.59991	9.57217	9.7648
	LOC100577161	1.10537	1.11433	1.10671	1.11444	1.09961	1.10825
	LOC100577162	1.58212	1.54259	1.53514	1.53546	1.53601	1.57807
	LOC100577163	0	0	0	0	0	0
	LOC100577164	4.91573	5.09249	4.96386	4.97684	4.98909	4.95878
	LOC100577165	8.76669	8.38219	8.60226	8.44721	8.56377	8.59603
	LOC100577168	0	0	0	0	0	0
	LOC100577174	8.14297	8.5722	7.95483	8.42694	8.24956	7.97373
	LOC100577178	0	0	0	0	0	0
	LOC100577180	8.15832	8.29568	8.07679	8.13129	8.07435	8.2043
	LOC100577185	5.50937	5.49928	5.48809	5.56144	5.59446	5.52639
	LOC100577188	8.29706	8.32007	8.57271	8.49232	8.40706	8.31315
	LOC100577192	9.16865	9.06528	9.20448	9.03972	9.31536	9.05753
	LOC100577194	8.59552	8.3959	8.54788	8.30283	8.40567	8.46176
	LOC100577196	9.71027	9.73827	9.7736	9.71131	9.61664	9.62292
	LOC100577197	7.74783	7.69124	7.75592	7.57481	7.51954	7.64815
	LOC100577198	8.04413	7.82759	7.81006	7.94928	8.09484	8.01955
	LOC100577201	3.31485	3.38726	3.40922	3.35637	3.3364	3.34778
	LOC100577202	9.71525	9.69394	9.56677	9.54402	9.76304	9.68117
	LOC100577209	11.1787	11.0647	11.082	10.8446	11.0813	11.0136
	LOC100577211	0	0	0	0	0	0
	LOC100577213	9.72124	10.1248	10.0096	10.0412	10.2057	10.1338
	LOC100577214	0	0	0	0	0	0
	LOC100577215	5.27294	5.18319	5.30776	5.25817	5.21916	5.35789
	LOC100577216	9.87578	9.83862	10.4002	10.273	10.4167	10.0932
	LOC100577220	8.01086	8.18208	7.97057	8.10767	8.19135	8.0691
	LOC100577221	9.04432	8.8198	8.88139	8.7659	8.86796	8.80577
	LOC100577222	8.36793	8.19899	8.4877	8.40822	8.37063	8.28825
	LOC100577224	4.81953	4.97848	4.82707	5.03731	4.90051	4.90733
	LOC100577226	8.6682	8.69328	8.51654	8.798	8.89668	8.75785
	LOC100577228	10.1184	10.1402	10.13	10.1398	10.0258	10.1403
	LOC100577229	3.43384	3.5218	3.54827	3.40724	3.47749	3.52986
	LOC100577231	9.92037	10.3387	10.1304	10.068	10.1597	10.2052
	LOC100577235	0	0	0	0	0	0
	LOC100577237	11.4466	11.4319	11.4709	11.3907	11.3684	11.4171
	LOC100577239	0	0	0	0	0	0
	LOC100577242	11.3228	11.2773	11.3121	11.2701	11.3238	11.2475
	LOC100577250	8.68784	8.72334	8.69205	8.72957	8.80853	8.77486
	LOC100577252	9.65281	9.62612	9.59617	9.52826	9.61704	9.57474
	LOC100577253	10.4164	10.3245	10.3033	10.5287	10.4725	10.5114
	LOC100577254	11.1968	11.0026	11.3204	11.3996	11.193	11.2515
	LOC100577255	6.39846	6.31496	6.51001	6.35941	6.34751	6.38282
	LOC100577257	5.84974	5.96363	6.05712	6.09331	6.11597	6.15264
	LOC100577259	6.75408	6.4733	6.49653	6.49134	6.4165	6.53048
	LOC100577260	5.41105	5.40434	5.36742	5.34748	5.31808	5.21363
	LOC100577262	0	0	0	0	0	0
	LOC100577263	9.34488	9.29461	9.34566	9.36887	9.29322	9.29632
	LOC100577264	0	0	0	0	0	0
	LOC100577266	3.4284	3.42318	3.36759	3.39765	3.3703	3.35599
	LOC100577268	9.26689	9.37833	9.288	9.23207	9.33602	9.32249
	LOC100577269	7.8185	7.72493	7.65697	7.80874	7.7471	7.7012
	LOC100577272	11.2055	11.1458	11.2366	11.4713	11.2356	11.3067
	LOC100577273	0	0	0	0	0	0
	LOC100577278	-2.20441	-2.20563	-2.20542	-2.2054	-2.20537	-2.20532
	LOC100577279	9.88363	9.85454	9.7944	9.62999	9.7527	9.70754
	LOC100577280	12.5004	12.5548	12.5996	12.708	12.7221	12.6093
	LOC100577283	11.3671	11.4303	11.641	11.5757	11.5209	11.6736
	LOC100577285	9.21616	9.14018	9.05665	9.00832	9.01246	9.05953
	LOC100577286	0	0	0	0	0	0
	LOC100577288	10.1937	10.1606	10.2275	10.0646	10.0786	10.1239
	LOC100577291	8.60293	8.69153	8.46044	8.43509	8.73772	8.5426
	LOC100577293	8.84915	8.65078	8.71055	8.73296	8.5747	8.6486
	LOC100577295	10.0814	10.13	10.0253	10.2538	10.0147	10.1974
	LOC100577296	6.84543	6.80275	6.80965	6.83732	6.76906	6.87011
	LOC100577300	10.1122	10.0687	10.0599	10.288	10.0512	10.1339
	LOC100577302	9.18423	9.11966	9.10939	9.23422	9.12907	9.1596
	LOC100577303	7.15568	7.01156	7.94804	7.58169	7.0632	7.76557
	LOC100577306	6.75678	6.78113	6.72178	6.74964	6.93122	6.82509
	LOC100577307	11.0089	10.5518	11.1465	10.7979	10.6576	10.6727
	LOC100577308	9.86728	9.76156	9.92526	9.78211	9.8049	9.79813
	LOC100577317	0	0	0	0	0	0
	LOC100577320	9.39111	9.39401	9.2921	9.40068	9.38872	9.34195
	LOC100577322	11.9397	12.1596	12.2868	12.1485	12.3129	12.0538
	LOC100577324	9.85695	10.021	9.81541	9.89097	9.86209	9.95255
	LOC100577325	11.7112	11.6728	11.6084	11.5702	11.5652	11.6072
	LOC100577327	2.02404	2.0888	2.02461	2.1108	2.07141	2.05049
	LOC100577331	0	0	0	0	0	0
	LOC100577332	10.3378	10.6809	10.4923	10.5915	10.5831	10.6214
	LOC100577334	0	0	0	0	0	0
	LOC100577335	10.5606	10.5984	10.6701	10.7156	10.5771	10.7605
	LOC100577336	0	0	0	0	0	0
	LOC100577341	9.78952	9.62846	9.65876	9.59395	9.50214	9.54946
	LOC100577342	7.97023	8.05282	8.0079	8.19174	8.17128	8.07868
	LOC100577343	0	0	0	0	0	0
	LOC100577344	8.33503	8.21075	8.2148	8.08131	8.27361	8.02057
	LOC100577346	8.17778	8.07851	7.85336	8.2149	8.4911	8.16734
	LOC100577347	8.28817	8.28722	8.31309	8.29628	8.33008	8.16261
	LOC100577348	7.68406	7.67464	7.71277	7.52261	7.66737	7.71744
	LOC100577351	7.98412	8.09884	7.88014	7.95918	8.01646	7.89337
	LOC100577358	8.03886	8.02661	8.1387	7.85087	7.85581	7.70731
	LOC100577359	6.48988	6.24728	6.37638	7.14461	6.52144	7.12291
	LOC100577360	3.46464	3.39188	3.40559	3.42857	3.41116	3.40825
	LOC100577362	1.27197	1.2706	1.27334	1.27364	1.27416	1.27491
	LOC100577363	8.08071	8.25532	8.15635	8.1973	8.40235	8.24852
	LOC100577364	13.9438	14.1034	14.0944	14.0477	14.1706	14.1666
	LOC100577365	4.1414	4.16997	4.17914	4.13646	4.20505	4.11067
	LOC100577367	11.3857	11.4304	11.4785	11.5517	11.4713	11.4654
	LOC100577369	11.1196	11.0258	11.0751	11.2416	11.1845	11.0947
	LOC100577373	1.44803	1.45177	1.45664	1.47904	1.4581	1.46772
	LOC100577376	12.0664	12.1491	12.1522	11.582	11.936	11.8566
	LOC100577377	0	0	0	0	0	0
	LOC100577378	8.94112	8.92473	8.90997	8.76831	9.0331	9.02153
	LOC100577381	-0.182862	-0.182983	-0.182741	-0.175283	-0.182668	-0.174211
	LOC100577382	5.36363	5.3057	5.25828	5.2527	5.22421	5.26602
	LOC100577384	0	0	0	0	0	0
	LOC100577385	0	0	0	0	0	0
	LOC100577386	9.21162	9.07281	9.12237	9.16085	9.10594	9.12502
	LOC100577387	4.31121	4.31152	4.38559	4.40345	4.37783	4.42495
	LOC100577393	10.1588	10.4588	10.3947	10.5007	10.584	10.464
	LOC100577394	9.36738	9.26328	9.26921	9.43019	9.32684	9.32683
	LOC100577396	5.0909	5.04007	5.12645	4.99715	5.06552	5.03408
	LOC100577397	10.908	10.9664	11.0542	10.7252	10.8571	10.9277
	LOC100577398	2.85334	2.78035	2.77632	2.73418	2.81044	2.79328
	LOC100577401	11.3056	11.3346	11.2725	11.423	11.3617	11.365
	LOC100577406	5.9995	6.03698	6.09132	5.94088	5.99777	5.90938
	LOC100577407	9.51299	9.66548	9.62616	9.40376	9.62249	9.72774
	LOC100577408	10.7348	10.9104	10.8884	11.1567	10.9878	11.0496
	LOC100577409	11.4765	11.717	11.4769	11.493	11.6971	11.4951
	LOC100577410	4.62793	4.63737	4.57761	4.68416	4.58024	4.72332
	LOC100577418	10.1091	10.082	10.1215	10.0797	10.0578	10.0894
	LOC100577422	7.48044	7.52115	7.49257	7.7252	7.73769	7.48716
	LOC100577423	9.04124	9.0534	9.15886	8.99392	8.9044	8.90137
	LOC100577425	0	0	0	0	0	0
	LOC100577428	8.14437	8.33713	8.40802	8.27672	8.35369	8.3674
	LOC100577430	10.1766	10.1706	9.95236	9.94119	9.95504	9.82106
	LOC100577436	5.59075	5.68276	5.38418	5.69434	5.61919	5.59086
	LOC100577437	0	0	0	0	0	0
	LOC100577440	5.33829	5.3624	5.44234	5.48738	5.68032	5.40007
	LOC100577441	0	0	0	0	0	0
	LOC100577444	0	0	0	0	0	0
	LOC100577449	9.91983	9.8885	9.96377	9.83237	9.94576	9.78442
	LOC100577450	9.35226	9.20069	9.18656	9.37133	9.35257	9.39549
	LOC100577451	8.59448	8.60122	8.4807	8.46679	8.46496	8.52115
	LOC100577452	8.72392	8.74217	8.74302	8.67758	8.71307	8.64883
	LOC100577453	2.91131	2.8695	2.88167	2.86091	2.92994	2.88862
	LOC100577454	10.4754	10.4279	10.4046	10.4973	10.4467	10.4405
	LOC100577455	10.233	10.0983	10.203	10.1318	10.1943	10.151
	LOC100577456	9.8594	10.2731	10.4095	10.7298	10.7686	10.7623
	LOC100577464	2.72258	2.7297	2.77816	2.73227	2.71229	2.7315
	LOC100577466	9.17831	9.04397	9.12753	9.1842	8.94467	9.21548
	LOC100577472	9.16017	9.26264	9.33735	9.28454	9.07586	9.17581
	LOC100577474	0	0	0	0	0	0
	LOC100577476	0	0	0	0	0	0
	LOC100577481	10.236	10.1645	10.1936	10.0812	10.1988	10.0026
	LOC100577487	0	0	0	0	0	0
	LOC100577488	-1.96546	-1.96571	-1.96279	-1.9652	-1.96512	-1.96502
	LOC100577489	-0.203008	-0.187805	-0.195691	-0.202862	-0.202816	-0.202751
	LOC100577491	8.90612	8.85481	8.77312	8.7528	8.61749	8.74764
	LOC100577492	9.87173	10.0572	10.0205	10.2069	10.2948	10.1651
	LOC100577493	9.92091	9.77137	9.97847	9.82678	9.84381	9.7203
	LOC100577496	6.27558	6.20813	6.46843	6.43001	6.3495	6.37794
	LOC100577497	7.69812	7.67261	7.70805	8.00893	7.7015	7.81754
	LOC100577498	11.5692	11.5648	11.8414	11.3842	11.5266	11.5797
	LOC100577499	5.48971	5.40794	5.3389	5.52596	5.53705	5.45594
	LOC100577501	10.542	10.6143	10.6143	10.5436	10.5127	10.4641
	LOC100577504	11.596	11.4627	11.5056	11.2296	11.502	11.3431
	LOC100577506	9.0773	9.02775	8.97041	8.94525	9.0297	8.9586
	LOC100577507	0	0	0	0	0	0
	LOC100577510	-2.20555	-2.20568	-2.20543	-2.20541	-2.20537	-2.20532
	LOC100577513	5.35884	5.40868	5.58702	5.43038	5.34252	5.38488
	LOC100577515	10.9322	10.8252	10.8663	11.0056	10.8707	10.8914
	LOC100577516	4.88703	4.97358	4.98447	5.05034	4.91612	5.07807
	LOC100577517	13.4884	13.6175	13.6001	13.57	13.6648	13.4311
	LOC100577519	8.09953	8.04165	8.05412	8.08461	8.02138	8.12217
	LOC100577520	9.13647	9.17522	9.16421	9.14973	9.31711	9.33404
	LOC100577521	3.27037	3.25925	3.28142	3.31123	3.3025	3.26224
	LOC100577522	9.6352	10.0406	9.6654	9.79221	9.77657	9.87934
	LOC100577525	9.38659	9.50614	9.39	9.59936	9.43756	9.47433
	LOC100577527	0	0	0	0	0	0
	LOC100577530	11.1389	11.246	11.1865	11.1294	11.4205	11.3484
	LOC100577533	8.79885	8.70129	8.88042	8.81816	8.79748	8.84464
	LOC100577537	3.03962	3.02282	3.02412	3.04732	3.06512	3.02789
	LOC100577538	8.65973	8.82812	9.16056	8.86092	8.90302	8.85423
	LOC100577539	7.47788	7.43024	7.36733	7.59501	7.42654	7.70381
	LOC100577541	5.38739	5.52887	5.29023	5.38139	5.60809	5.25096
	LOC100577542	8.03582	7.91425	8.08045	7.66217	7.71998	7.63909
	LOC100577543	4.90949	4.82065	4.81807	4.83084	4.83635	4.95396
	LOC100577544	3.73588	3.6593	3.62541	3.72253	3.67434	3.69665
	LOC100577546	10.1163	10.1297	10.0327	9.86864	10.078	9.98278
	LOC100577548	7.85837	7.8917	7.8713	8.00951	8.10272	7.96388
	LOC100577551	9.82834	9.87323	9.75413	10.0714	9.94347	9.91137
	LOC100577552	11.3038	11.3527	11.383	11.3751	11.2574	11.358
	LOC100577553	8.62225	8.6486	8.6057	8.37053	8.32992	8.31762
	LOC100577559	8.32757	7.57679	8.0491	7.54353	7.49484	7.70432
	LOC100577561	9.71758	9.81563	9.77477	9.71084	9.7132	9.6567
	LOC100577562	6.29533	6.4571	6.57631	6.46926	6.64703	6.41809
	LOC100577565	0	0	0	0	0	0
	LOC100577569	7.00896	7.23867	6.99757	7.1247	7.23076	6.84857
	LOC100577571	3.27689	3.21175	3.2315	3.24028	3.21285	3.29468
	LOC100577573	5.66079	5.50696	5.61403	5.70045	5.54814	5.54805
	LOC100577574	11.7141	11.5712	11.6747	11.5655	11.6172	11.4958
	LOC100577575	9.81743	9.73748	9.77527	9.5886	9.73485	9.8006
	LOC100577576	7.036	6.88385	7.06051	7.00476	7.01755	7.20416
	LOC100577577	-2.20551	-2.20562	-2.20542	-2.2054	-2.20537	-2.20532
	LOC100577578	0	0	0	0	0	0
	LOC100577579	8.64142	8.60984	8.68663	8.81146	8.85893	8.78581
	LOC100577580	9.23481	9.2038	9.26373	9.13542	9.10749	9.19141
	LOC100577582	10.2347	10.1569	10.3075	10.1467	10.0637	10.1963
	LOC100577584	0	0	0	0	0	0
	LOC100577585	5.29439	5.10445	5.05666	5.19778	5.04133	5.12508
	LOC100577587	12.136	12.2036	12.2222	12.3656	12.3591	12.3373
	LOC100577590	7.10375	7.22683	7.28583	7.05582	7.26421	7.00008
	LOC100577594	9.49086	9.43922	9.40964	9.43333	9.49036	9.42598
	LOC100577596	2.24055	2.2023	2.24815	2.25688	2.19877	2.22433
	LOC100577598	7.70941	7.8001	7.72754	8.08546	7.8391	7.72135
	LOC100577600	11.1155	11.2378	11.1723	11.2973	11.2742	11.1492
	LOC100577602	10.4807	10.4388	10.3775	10.5408	10.4788	10.4953
	LOC100577603	11.5028	11.4109	11.4613	11.3361	11.5242	11.2772
	LOC100577605	0	0	0	0	0	0
	LOC100577606	9.21796	8.97554	8.95451	9.24918	9.05161	9.15229
	LOC100577607	7.46149	7.47712	7.52236	7.55238	7.7238	7.84374
	LOC100577610	11.0883	11.0571	11.0688	11.0003	10.9166	10.9157
	LOC100577614	0.8644	0.869313	0.87188	0.872162	0.864805	0.873357
	LOC100577620	7.02289	7.02126	7.01384	6.79232	7.08381	6.84797
	LOC100577623	13.295	13.2611	13.1183	13.0858	13.0877	13.0481
	LOC100577629	8.64552	8.61483	8.48117	8.34257	8.5941	8.44711
	LOC100577632	8.12766	8.16084	8.13416	8.11457	8.42296	8.30343
	LOC100577634	3.51822	3.64702	3.54541	3.51779	3.5657	3.54716
	LOC100577635	10.5613	10.7295	10.751	10.8254	10.7739	10.7005
	LOC100577636	9.94503	10.1366	10.1305	10.0038	10.1565	10.2328
	LOC100577638	11.7766	11.667	11.8434	11.8283	11.7946	11.785
	LOC100577640	7.94741	8.15368	7.82594	8.11223	8.22093	7.94086
	LOC100577641	0	0	0	0	0	0
	LOC100577644	9.14151	9.16671	8.93225	8.86761	9.0047	9.04017
	LOC100577646	7.20194	7.40361	7.33357	7.22207	7.32124	7.29432
	LOC100577648	9.75475	9.73109	9.66729	9.82558	9.8664	9.78015
	LOC100577649	10.1146	10.0352	9.98244	10.0439	10.0324	9.95048
	LOC100577651	10.1519	9.93696	9.97291	10.1336	10.0695	10.1732
	LOC100577654	-2.32567	-2.32575	-2.32559	-2.32558	-2.32555	-2.32552
	LOC100577655	6.12925	6.18775	6.22797	6.36045	6.38589	6.08214
	LOC100577656	8.36681	8.08964	8.21921	8.17333	8.18602	8.22581
	LOC100577661	10.3037	10.3268	10.1831	10.0368	10.218	10.2379
	LOC100577667	4.93348	4.88993	4.91999	4.99197	5.01122	4.7947
	LOC100577669	0	0	0	0	0	0
	LOC100577670	8.05891	7.93888	8.06571	7.94732	8.02596	8.15618
	LOC100577671	0	0	0	0	0	0
	LOC100577672	10.1648	10.1338	10.0865	9.98573	10.035	10.1364
	LOC100577673	10.4947	10.3845	10.5252	10.4051	10.2602	10.3753
	LOC100577675	9.87952	9.90269	10.0126	9.84452	9.88361	9.73458
	LOC100577676	8.10385	7.7935	7.81345	7.97821	7.93409	8.10255
	LOC100577678	5.72302	5.85912	5.87117	5.90263	5.99882	5.90674
	LOC100577679	8.17301	8.15838	8.14316	8.19343	8.16534	8.11485
	LOC100577680	7.68903	7.86578	7.9284	8.01092	7.93807	7.8357
	LOC100577681	9.19128	9.22955	9.23089	9.189	9.21404	9.21324
	LOC100577682	0	0	0	0	0	0
	LOC100577683	-0.277541	-0.290851	-0.288574	-0.295736	-0.295694	-0.295632
	LOC100577687	10.6922	10.5641	10.5921	10.6456	10.5896	10.5471
	LOC100577689	9.17372	8.95875	9.01503	8.83324	8.81876	8.8954
	LOC100577690	7.52752	7.37026	7.25726	7.44874	7.48531	7.44404
	LOC100577692	9.75443	9.78968	9.82676	9.50956	9.93798	9.96022
	LOC100577693	8.13685	7.98068	8.34888	8.43253	8.38737	8.34325
	LOC100577694	9.90204	9.79953	9.77936	9.73297	9.68571	9.74576
	LOC100577695	-2.32565	-2.32572	-2.32559	-2.32486	-2.32555	-2.32552
	LOC100577696	9.92415	9.91538	9.95119	10.0797	9.79827	9.93247
	LOC100577697	10.0542	10.1703	10.0605	10.129	10.1658	10.116
	LOC100577698	-0.693081	-0.693169	-0.692992	-0.692973	-0.646109	-0.692715
	LOC100577699	0	0	0	0	0	0
	LOC100577702	9.04205	9.11465	9.13077	8.98192	9.04335	8.89311
	LOC100577704	2.63252	2.67757	2.66226	2.7467	2.73168	2.65133
	LOC100577707	13.636	13.5517	13.573	13.6194	13.5445	13.5443
	LOC100577711	8.2755	8.34672	8.19513	8.11487	8.44275	8.42724
	LOC100577712	4.66543	4.66986	4.70339	4.82269	4.64565	4.67921
	LOC100577715	5.38096	5.40943	5.33877	5.24989	5.32612	5.32083
	LOC100577717	7.19227	7.44711	7.27708	7.14684	7.34861	7.34857
	LOC100577719	8.54279	8.6949	8.74183	8.69583	8.63426	8.72603
	LOC100577721	5.77302	5.67428	5.7448	5.74833	5.98278	5.7799
	LOC100577722	7.07409	7.06814	7.01086	6.88616	6.98662	6.97909
	LOC100577723	0	0	0	0	0	0
	LOC100577724	0	0	0	0	0	0
	LOC100577725	7.60557	6.88444	8.00497	7.66541	7.05977	7.00778
	LOC100577727	9.66323	9.60949	9.6294	9.64569	9.66608	9.57834
	LOC100577731	0	0	0	0	0	0
	LOC100577735	11.2119	11.3054	11.2491	11.3511	11.3762	11.3342
	LOC100577737	7.12945	6.95779	6.94872	7.19594	6.83271	6.99901
	LOC100577739	10.7989	10.8826	10.7566	10.9765	10.9043	10.888
	LOC100577742	9.01765	9.14329	9.02824	9.14145	9.14609	9.1427
	LOC100577743	8.1892	8.17321	8.22182	8.30827	8.35047	8.19797
	LOC100577744	0	0	0	0	0	0
	LOC100577746	11.3016	11.278	11.2796	11.3387	11.2678	11.3006
	LOC100577748	6.10615	6.32082	6.14852	6.21443	6.27804	5.96993
	LOC100577749	6.71225	6.46703	6.53295	6.60316	6.67653	6.76476
	LOC100577751	9.23917	9.26785	9.38581	9.29995	9.28294	9.29414
	LOC100577752	7.9997	7.91061	7.98886	7.93428	7.91173	8.01216
	LOC100577753	11.1887	11.171	11.0287	11.1643	11.0692	11.0545
	LOC100577754	0	0	0	0	0	0
	LOC100577755	0.697965	0.697739	0.726886	0.727823	0.698329	0.698454
	LOC100577756	9.28124	9.26686	9.2303	9.09917	9.37461	9.32393
	LOC100577758	4.67784	4.65813	4.708	4.7745	4.70251	4.63178
	LOC100577759	9.73327	9.71783	9.54193	9.98352	9.59357	9.80847
	LOC100577763	11.3143	11.3563	11.2861	11.3285	11.3082	11.2441
	LOC100577764	12.6071	12.6369	12.6082	12.6194	12.5828	12.6561
	LOC100577766	9.00596	9.15112	8.94913	9.35597	9.01771	9.17683
	LOC100577767	1.51868	1.49358	1.53717	1.49446	1.49461	1.53641
	LOC100577769	11.5268	11.6906	11.6185	11.6915	11.6832	11.7053
	LOC100577771	10.8175	10.8894	10.8553	10.8901	10.9444	10.9179
	LOC100577772	9.38275	9.71683	9.91324	9.761	9.45313	9.28814
	LOC100577773	0.172863	0.177865	0.180238	0.180498	0.173113	0.173198
	LOC100577777	0	0	0	0	0	0
	LOC100577778	9.37802	9.53048	9.54936	9.53371	9.69239	9.45667
	LOC100577781	0	0	0	0	0	0
	LOC100577782	0	0	0	0	0	0
	LOC100577783	6.78192	6.94912	7.23771	6.9398	6.87434	6.85286
	LOC100577784	9.86195	9.74936	9.75564	9.68324	9.76	9.71055
	LOC100577787	4.82655	4.72073	4.78061	4.66049	4.70183	4.6908
	LOC100577788	4.10871	4.02928	4.14797	4.05906	4.09966	4.14509
	LOC100577789	0	0	0	0	0	0
	LOC100577795	6.95443	6.82282	6.9228	7.04701	7.03312	6.96127
	LOC100577797	7.43351	7.35847	7.39862	7.31331	7.3468	7.30592
	LOC100577798	5.34037	5.39044	5.34171	5.28612	5.26112	5.3842
	LOC100577801	8.69055	9.04409	8.6521	8.65078	8.82361	8.73819
	LOC100577803	8.39787	8.21118	8.08839	8.11646	8.40333	8.24996
	LOC100577805	5.04045	5.25741	5.02568	5.27713	5.27933	5.19866
	LOC100577809	7.72376	7.4632	7.50116	7.43506	7.52879	7.59573
	LOC100577810	3.25759	3.31756	3.28672	3.26778	3.27096	3.26738
	LOC100577815	4.15318	4.19586	4.18527	4.20219	4.2503	4.18561
	LOC100577816	11.6723	11.6387	11.6933	11.6539	11.7313	11.6224
	LOC100577817	2.66002	2.66224	2.69143	2.67105	2.73256	2.683
	LOC100577819	0	0	0	0	0	0
	LOC100577822	0	0	0	0	0	0
	LOC100577823	7.47588	7.41202	7.32827	7.25396	7.48053	7.43966
	LOC100577825	6.77791	6.95832	6.73097	6.7589	6.7644	6.76454
	LOC100577827	6.05745	6.03389	6.43396	5.89374	5.96861	5.84045
	LOC100577829	9.22595	9.22264	9.25063	9.22007	9.33578	9.29636
	LOC100577833	11.8313	10.6251	11.3134	11.0528	10.1201	10.86
	LOC100577836	9.02608	8.80069	8.87965	8.72017	8.73113	8.71586
	LOC100577839	1.3166	1.33559	1.33227	1.34028	1.31095	1.31114
	LOC100577840	6.22181	6.06332	6.36991	6.15386	6.15148	6.05523
	LOC100577841	6.31736	6.53784	6.34603	6.58419	6.67872	6.40514
	LOC100577844	8.86822	8.96064	8.98352	9.13327	8.89916	8.97224
	LOC100577845	9.48796	9.50031	9.51065	9.45669	9.55185	9.40001
	LOC100577846	11.9033	11.8259	11.8034	11.7463	11.8016	11.8183
	LOC100577847	7.54328	7.42354	7.30478	6.91742	7.52958	7.59786
	LOC100577848	0	0	0	0	0	0
	LOC100577849	5.28767	5.2527	5.26801	5.33502	5.32936	5.34663
	LOC100577856	9.60524	9.44589	9.60796	9.59564	9.65772	9.6581
	LOC100577863	0	0	0	0	0	0
	LOC100577870	9.65112	9.63922	9.67723	9.83194	9.61206	9.76879
	LOC100577872	9.64254	9.76671	9.507	9.75115	9.65271	9.54946
	LOC100577875	4.77178	4.86354	4.79047	4.875	4.70617	4.90472
	LOC100577876	9.72379	9.85745	9.83932	9.68097	9.63181	9.76232
	LOC100577877	9.64651	9.65371	9.63794	9.69171	9.63229	9.61137
	LOC100577879	10.7494	10.9131	10.9213	10.838	10.9721	11.0053
	LOC100577882	3.71938	3.65186	3.65916	3.62628	3.59837	3.67446
	LOC100577883	10.2529	8.50854	10.4461	9.5033	8.8069	9.63767
	LOC100577885	8.99899	8.87663	8.95998	8.98439	8.83222	8.81425
	LOC100577886	11.3989	11.3189	11.2716	11.396	11.3033	11.3354
	LOC100577888	1.16851	1.1765	1.1562	1.15627	1.15639	1.15657
	LOC100577889	1.72954	1.76364	1.73105	1.74623	1.73195	1.75775
	LOC100577890	6.41327	6.7051	6.46407	6.60078	6.62181	6.48564
	LOC100577891	0	0	0	0	0	0
	LOC100577894	10.1658	10.2415	10.7445	10.3051	10.3203	9.86224
	LOC100577895	0.857683	0.870543	0.845631	0.853114	0.853603	0.845915
	LOC100577896	0	0	0	0	0	0
	LOC100577899	7.85383	7.90331	7.80073	7.74028	7.72336	7.75157
	LOC100577901	6.10433	6.14046	6.44702	6.15339	5.94095	6.05085
	LOC100577903	11.9294	11.892	11.8061	11.9762	12.0132	11.8669
	LOC100577905	12.3454	12.4701	12.434	12.8033	12.6768	12.5944
	LOC100577908	5.96976	6.09714	6.09026	6.16504	6.1226	5.99891
	LOC100577909	11.2553	11.1263	11.1819	11.2671	11.222	11.2075
	LOC100577912	5.81086	5.83421	5.80262	5.79634	5.8129	5.79377
	LOC100577913	0	0	0	0	0	0
	LOC100577914	-0.790699	-0.79698	-0.789583	-0.796803	-0.781357	-0.788697
	LOC100577915	0	0	0	0	0	0
	LOC100577918	3.48625	3.45875	3.5449	3.50819	3.46839	3.50466
	LOC100577919	0	0	0	0	0	0
	LOC100577920	7.97941	7.99278	8.32007	8.29715	8.15297	8.34328
	LOC100577923	8.76732	8.75547	8.66326	8.97519	8.86007	8.86451
	LOC100577927	10.1388	10.1241	10.099	10.0542	10.0924	10.0984
	LOC100577929	0	0	0	0	0	0
	LOC100577931	10.9848	10.8865	10.9553	10.8786	10.8447	10.9306
	LOC100577932	8.37374	8.29377	8.40701	8.29994	8.34464	8.4746
	LOC100577936	7.77473	7.75165	7.71039	7.69849	7.79457	7.95981
	LOC100577938	6.56789	6.61356	6.70335	6.53789	6.71858	6.66726
	LOC100577939	5.05706	5.14167	5.07157	5.01878	5.00274	4.92671
	LOC100577941	8.92678	8.92737	8.83229	9.0502	8.97833	8.99856
	LOC100577942	4.78215	4.73926	5.15251	4.72127	4.64379	4.97816
	LOC100577943	8.42017	8.66389	8.35939	8.46414	8.76701	8.31404
	LOC100577945	10.7933	11.0285	10.6866	10.6103	10.928	10.8192
	LOC100577949	9.95363	10.0544	10.0811	9.91744	10.0621	10.0282
	LOC100577955	3.90614	3.75991	3.94742	3.92362	3.79386	3.79168
	LOC100577958	11.0627	11.1764	11.0949	11.1338	11.1878	11.1982
	LOC100577959	10.537	10.9896	10.8786	10.9352	10.878	10.8526
	LOC100577963	9.64218	9.50116	9.52901	9.57272	9.60208	9.55232
	LOC100577966	7.81022	7.76568	7.54799	7.42153	7.8169	7.70903
	LOC100577967	9.05017	8.87199	8.98466	8.95647	9.01792	8.92819
	LOC100577971	8.0121	8.14916	8.31116	8.36591	8.26845	8.07355
	LOC100577972	12.5691	12.4497	12.4611	12.5256	12.5199	12.2833
	LOC100577974	0.62034	0.645593	0.620553	0.635427	0.620681	0.620797
	LOC100577976	8.10656	8.18359	8.18531	8.2958	8.20376	8.24244
	LOC100577977	0	0	0	0	0	0
	LOC100577978	0	0	0	0	0	0
	LOC100577980	8.12152	8.3438	8.09681	8.34786	8.53398	8.48159
	LOC100577981	3.66461	3.71649	3.68875	3.77685	3.65904	3.64692
	LOC100577982	10.4579	10.4569	10.6446	10.5814	10.4551	10.5278
	LOC100577986	11.3252	11.4994	11.5064	11.6306	11.6197	11.4757
	LOC100577988	9.76593	9.72532	9.75665	9.92696	9.76236	9.88089
	LOC100577992	7.01861	6.93859	6.97669	6.88967	6.74558	6.86281
	LOC100577995	11.6175	11.708	11.6244	11.876	11.8385	11.7689
	LOC100577996	7.72216	7.76682	7.64662	7.71949	7.67494	7.73913
	LOC100577997	7.21206	7.07304	7.32291	7.43051	7.2338	7.31886
	LOC100577998	0	0	0	0	0	0
	LOC100577999	0	0	0	0	0	0
	LOC100578001	0.555693	0.536854	0.593928	0.544839	0.576298	0.545999
	LOC100578002	8.63766	8.60794	8.67869	8.0322	8.419	8.33115
	LOC100578005	10.1377	10.2233	10.1843	10.1325	10.1263	10.1141
	LOC100578006	11.3529	11.3176	11.2263	11.3999	11.4072	11.424
	LOC100578011	7.33205	7.27544	7.28397	7.36324	7.14586	7.24902
	LOC100578014	10.4749	10.5159	10.481	10.6314	10.5555	10.6657
	LOC100578015	12.3096	12.2864	12.3	12.2842	12.2163	12.2376
	LOC100578016	0	0	0	0	0	0
	LOC100578017	9.51983	9.4111	9.4433	9.4362	9.31976	9.43565
	LOC100578019	2.98445	2.86604	2.85768	2.98401	2.91974	2.9005
	LOC100578020	6.9526	6.80823	6.78249	6.78292	6.77789	6.92602
	LOC100578023	9.72068	9.58204	9.80805	9.57767	9.71201	9.43807
	LOC100578025	0	0	0	0	0	0
	LOC100578030	11.6462	11.7397	11.8862	11.7535	11.8313	11.8378
	LOC100578031	11.6414	11.6335	11.7322	11.8017	11.7342	11.5783
	LOC100578034	0	0	0	0	0	0
	LOC100578035	10.2099	10.0868	10.1533	10.0857	9.95729	10.0365
	LOC100578040	10.7595	10.8449	10.8683	10.6752	10.9073	10.7026
	LOC100578041	0	0	0	0	0	0
	LOC100578042	-0.522895	-0.547526	-0.540095	-0.539847	-0.547279	-0.547227
	LOC100578044	0	0	0	0	0	0
	LOC100578045	6.0707	6.01	6.09204	5.9703	5.75801	5.76887
	LOC100578046	0	0	0	0	0	0
	LOC100578048	-0.039217	-0.0393581	-0.0390755	-0.0390445	-0.0309531	-0.0389129
	LOC100578051	10.5373	10.812	10.7981	10.6627	10.8265	10.7862
	LOC100578053	0	0	0	0	0	0
	LOC100578055	3.30932	3.29551	3.26145	3.31917	3.23344	3.28388
	LOC100578057	0	0	0	0	0	0
	LOC100578059	0	0	0	0	0	0
	LOC100578060	5.19986	5.30749	5.30481	5.34196	5.25157	5.27226
	LOC100578061	5.40121	5.27678	5.31548	5.36992	5.27546	5.31046
	LOC100578066	9.4177	9.58184	9.48498	9.38327	9.48301	9.2447
	LOC100578067	8.91338	9.09736	8.92494	9.01184	8.98855	8.95273
	LOC100578068	11.1139	11.2978	11.1117	11.0427	11.3595	11.2029
	LOC100578071	11.1357	11.0842	11.1767	11.1746	11.0911	11.176
	LOC100578072	3.9301	3.8726	3.88581	3.95997	3.82202	3.83395
	LOC100578082	0	0	0	0	0	0
	LOC100578084	8.70178	9.16664	9.16099	9.92301	10.0151	9.7531
	LOC100578085	6.37539	6.27148	6.46929	6.26618	6.39604	6.62405
	LOC100578089	8.96404	9.01958	8.8088	8.87589	8.81769	8.85666
	LOC100578090	12.8394	13.2019	13.1495	13.018	13.3596	13.4
	LOC100578091	2.32104	2.28504	2.28438	2.26334	2.2872	2.28157
	LOC100578093	8.76266	8.65455	8.75873	8.69329	8.81523	8.65273
	LOC100578100	0	0	0	0	0	0
	LOC100578101	9.23733	9.10277	9.14767	9.31586	9.30473	9.18349
	LOC100578102	13.1258	13.2459	13.1915	13.2807	13.2895	13.3066
	LOC100578104	2.78755	2.71897	2.73398	2.81128	2.72155	2.70636
	LOC100578105	9.11738	9.28589	9.15009	9.18083	9.31728	9.30542
	LOC100578106	0	0	0	0	0	0
	LOC100578107	0	0	0	0	0	0
	LOC100578109	9.66492	9.68054	9.69452	9.66204	9.62768	9.52668
	LOC100578112	9.96671	10.1924	10.0217	10.4244	10.4068	10.5062
	LOC100578113	0	0	0	0	0	0
	LOC100578115	0	0	0	0	0	0
	LOC100578119	9.55141	9.52066	9.46246	9.36693	9.39544	9.39545
	LOC100578121	0	0	0	0	0	0
	LOC100578123	2.76648	2.76144	2.7786	2.79434	2.74314	2.77727
	LOC100578126	9.3156	9.43284	9.51953	9.35005	9.43208	9.28039
	LOC100578128	0	0	0	0	0	0
	LOC100578129	8.65044	8.73198	8.60552	8.57043	8.59198	8.71523
	LOC100578130	0.199429	0.208518	0.200628	0.193397	0.209167	0.193546
	LOC100578131	1.22405	1.21968	1.20701	1.24377	1.19995	1.20012
	LOC100578132	10.7256	10.6844	10.6578	10.719	10.6664	10.6859
	LOC100578133	0	0	0	0	0	0
	LOC100578134	11.4359	10.126	10.6893	10.5702	9.68584	9.07984
	LOC100578137	0	0	0	0	0	0
	LOC100578144	6.1232	6.27626	6.33523	6.23577	6.19699	6.13767
	LOC100578146	6.66826	6.91643	6.97672	6.77898	6.87148	6.80277
	LOC100578151	4.37563	4.53214	4.37827	4.25248	4.3586	4.44016
	LOC100578154	5.35594	5.37499	5.30906	5.28691	5.2733	5.27494
	LOC100578156	0	0	0	0	0	0
	LOC100578157	7.09083	6.93499	7.17061	6.9509	7.14669	7.06333
	LOC100578159	12.615	12.6965	12.6521	12.8819	12.7446	12.7889
	LOC100578161	11.584	11.6087	11.5871	11.6352	11.6489	11.6656
	LOC100578162	0	0	0	0	0	0
	LOC100578165	6.76823	6.92269	6.86758	6.98968	6.93069	7.01199
	LOC100578168	10.8673	11.2443	11.1189	11.1519	11.3169	11.2453
	LOC100578170	10.3338	9.99271	10.3044	10.0773	10.0965	10.0881
	LOC100578173	8.6301	9.15551	8.43878	8.73208	8.57162	9.0415
	LOC100578177	9.93094	9.80448	9.90375	9.71764	9.82893	9.87984
	LOC100578184	0	0	0	0	0	0
	LOC100578187	0	0	0	0	0	0
	LOC100578188	8.49311	8.46838	8.51964	8.3567	8.41922	8.35727
	LOC100578191	8.18117	8.06258	8.20179	8.04177	7.90591	8.0396
	LOC100578193	5.04193	5.16063	5.07934	5.11012	5.18461	5.25275
	LOC100578194	8.00787	8.11968	7.9455	7.95591	8.0581	8.02311
	LOC100578200	7.74948	7.839	7.84698	7.78888	7.5861	7.51893
	LOC100578201	10.6242	10.7026	10.6465	10.7995	10.7498	10.7199
	LOC100578205	9.30233	9.08002	9.19878	9.11759	9.12788	9.0506
	LOC100578207	4.77082	4.72682	4.65356	4.9505	4.9101	4.75324
	LOC100578209	0	0	0	0	0	0
	LOC100578212	0	0	0	0	0	0
	LOC100578213	6.93028	7.01239	6.8861	6.72321	6.93233	6.76218
	LOC100578215	10.3345	10.3131	10.3169	10.7089	10.5763	10.4418
	LOC100578218	10.5612	10.414	10.4581	10.2716	10.2195	10.2409
	LOC100578220	8.00392	7.70341	7.70777	7.62214	7.84649	7.78782
	LOC100578223	4.88928	4.86112	4.80341	4.80807	4.75824	4.83502
	LOC100578226	11.8825	12.0378	12.0611	12.0612	12.1635	12.1803
	LOC100578227	3.57265	3.63787	3.60107	3.59628	3.67124	3.58905
	LOC100578232	10.0125	9.90933	10.0358	9.61798	9.73578	9.79778
	LOC100578233	6.51928	6.39599	6.20653	6.51625	6.8795	6.29934
	LOC100578235	9.02982	9.00817	8.90567	8.83136	8.81575	8.79905
	LOC100578236	8.0593	7.96625	7.96361	8.1519	8.17143	8.04809
	LOC100578237	9.36722	9.20155	9.18528	9.25357	9.28163	9.31068
	LOC100578238	9.0028	9.07353	8.94637	8.79775	9.01428	8.98851
	LOC100578239	8.80612	8.91159	8.71301	8.866	8.9275	8.68598
	LOC100578243	6.24988	6.26789	6.16528	6.06822	6.27701	6.20144
	LOC100578245	9.2978	9.16752	9.24216	9.12727	9.11722	9.06822
	LOC100578246	10.5284	10.5127	10.6099	10.6048	10.4793	10.5456
	LOC100578247	4.93246	4.9583	5.06777	4.98688	4.90897	4.93348
	LOC100578248	10.2428	10.5409	10.3867	10.2982	10.544	10.3125
	LOC100578249	6.15114	6.26797	6.14214	6.01378	6.16367	6.10002
	LOC100578253	11.1234	11.1839	11.1968	11.2212	11.2231	11.2338
	LOC100578254	0	0	0	0	0	0
	LOC100578255	8.54143	8.51823	8.53574	8.51293	8.44724	8.27444
	LOC100578257	9.87576	9.81427	9.89715	10.0675	10.005	9.89457
	LOC100578259	0	0	0	0	0	0
	LOC100578260	10.2949	10.3185	10.3021	10.3472	10.3448	10.3817
	LOC100578261	6.84174	6.92754	6.94211	7.14969	7.07729	6.90697
	LOC100578262	11.4834	11.5455	11.4961	11.5213	11.5519	11.5449
	LOC100578263	4.84729	4.86428	4.95105	4.93556	4.81593	4.78736
	LOC100578265	-2.32564	-2.3257	-2.32558	-2.32557	-2.32555	-2.32553
	LOC100578266	10.9822	10.8986	11.0133	10.8222	10.8968	10.8856
	LOC100578269	5.69035	5.71547	5.764	5.74971	5.73531	5.62215
	LOC100578271	12.0577	11.9695	11.8752	11.9696	12.005	11.9711
	LOC100578276	2.91138	2.94802	2.93709	2.89375	3.02176	2.92038
	LOC100578277	7.59009	7.50151	7.46732	7.46086	7.52155	7.55486
	LOC100578281	11.7486	11.7298	11.7739	11.7152	11.7212	11.7277
	LOC100578283	4.15591	4.2804	4.22643	4.25007	4.20185	4.14567
	LOC100578285	3.37848	3.35495	3.31973	3.31566	3.25262	3.29529
	LOC100578286	9.38047	9.24447	9.3153	9.41051	9.4145	9.27905
	LOC100578289	1.07295	1.08191	1.07429	1.06709	1.07509	1.06736
	LOC100578296	11.0401	11.0167	10.8755	10.8129	11.1506	11.0183
	LOC100578298	10.1752	10.0605	10.254	10.1395	10.2386	10.2182
	LOC100578300	0.979159	0.984065	0.993868	1.009	0.9796	1.013
	LOC100578307	0	0	0	0	0	0
	LOC100578309	7.68675	7.79542	7.60874	7.89083	7.81086	7.83105
	LOC100578311	10.5065	10.5348	10.6408	10.3533	10.5066	10.5531
	LOC100578314	10.9897	11.2648	11.2958	11.0784	11.3477	11.272
	LOC100578316	-0.392631	-0.39376	-0.398689	-0.398666	-0.398626	-0.390195
	LOC100578317	7.33632	7.46837	7.62912	6.95501	7.00017	7.33036
	LOC100578320	4.04885	4.0496	4.03537	4.13845	4.15357	4.17294
	LOC100578321	12.1781	12.3438	12.2515	12.3094	12.2926	12.3324
	LOC100578323	7.75562	7.71176	7.77061	7.36197	7.73238	7.4944
	LOC100578329	8.22161	7.62312	8.083	7.72727	7.95739	7.9036
	LOC100578330	0	0	0	0	0	0
	LOC100578332	9.95645	10.1281	10.0993	10.2704	10.1489	10.1173
	LOC100578334	0.396986	0.396806	0.397167	0.397206	0.397276	0.397375
	LOC100578337	8.01904	8.01089	8.01574	8.0411	8.0087	8.02214
	LOC100578339	0	0	0	0	0	0
	LOC100578341	0	0	0	0	0	0
	LOC100578343	10.7112	10.7624	10.7666	10.6672	10.6669	10.7305
	LOC100578345	6.91721	7.57833	7.04533	7.55901	7.60873	7.60417
	LOC100578346	9.88033	9.96773	9.82698	9.77006	9.78585	9.79593
	LOC100578347	0	0	0	0	0	0
	LOC100578349	10.4643	11.1192	10.9719	11.0687	11.1597	11.1499
	LOC100578352	-0.133472	-0.128438	-0.133346	-0.11117	-0.13327	-0.116465
	LOC100578353	5.97054	5.89045	5.86063	6.04112	5.98604	5.88126
	LOC100578354	0	0	0	0	0	0
	LOC100578355	10.1908	10.0569	10.0723	10.0396	10.0565	10.0066
	LOC100578356	9.51964	9.57519	9.42301	9.55577	9.54699	9.52294
	LOC100578357	1.9154	1.9408	1.91998	1.89885	1.89945	1.90869
	LOC100578360	0	0	0	0	0	0
	LOC100578361	9.7248	9.51791	9.65152	9.6326	9.63605	9.74248
	LOC100578363	9.51193	9.50852	9.51067	9.39496	9.57716	9.40242
	LOC100578366	0	0	0	0	0	0
	LOC100578367	4.0577	4.14694	4.05708	4.1507	4.0522	4.0641
	LOC100578368	11.9384	11.9193	12.206	12.2216	12.0196	12.2125
	LOC100578370	10.2761	10.1439	10.1612	10.0985	10.1079	10.043
	LOC100578375	0	0	0	0	0	0
	LOC100578378	0	0	0	0	0	0
	LOC100578380	7.53738	7.51582	7.53598	7.33443	7.6125	7.64625
	LOC100578382	9.3881	9.31786	9.34999	9.60439	9.20764	9.45252
	LOC100578386	10.102	10.0979	10.2762	10.1795	10.2076	10.3353
	LOC100578388	12.2766	12.1923	12.2809	12.1349	12.204	12.1534
	LOC100578389	8.17784	8.35222	8.39086	8.36826	8.47145	8.27887
	LOC100578391	0.109613	0.109463	0.109764	0.109797	0.117734	0.143226
	LOC100578394	0	0	0	0	0	0
	LOC100578397	9.98615	9.96792	9.92788	9.77697	9.81785	9.78784
	LOC100578399	6.21971	6.20815	6.05869	6.15611	6.13025	6.1116
	LOC100578400	0	0	0	0	0	0
	LOC100578404	10.9256	11.0108	10.9485	11.0187	11.0041	10.9299
	LOC100578406	9.33162	9.20817	9.19527	9.27718	9.21378	9.11789
	LOC100578409	0	0	0	0	0	0
	LOC100578412	2.27123	2.1929	2.2439	2.23842	2.22577	2.19493
	LOC100578413	9.35718	9.4728	9.36135	9.54967	9.5554	9.64522
	LOC100578417	7.19434	7.30226	7.37576	7.58872	7.30697	7.0955
	LOC100578418	6.61415	6.60316	6.65451	6.69504	6.63232	6.53994
	LOC100578420	8.75397	8.89825	9.00121	9.30228	8.97782	9.02954
	LOC100578421	8.25493	8.21717	8.34114	8.1646	8.09661	7.98097
	LOC100578423	8.34753	8.20538	8.31062	8.50953	8.32454	8.52264
	LOC100578424	8.06574	8.07498	8.09965	8.06152	7.924	7.91869
	LOC100578428	7.87873	7.80361	7.81743	7.54596	7.72259	7.83039
	LOC100578429	9.24066	9.31723	9.09795	9.48309	9.3561	9.38322
	LOC100578430	5.22644	5.43567	5.3133	5.28785	5.72323	5.41411
	LOC100578433	11.3234	11.3467	11.3278	11.4414	11.3759	11.3403
	LOC100578434	8.32588	7.94909	8.615	8.36472	8.24432	8.4036
	LOC100578436	3.86084	3.93656	3.82574	3.79724	3.80643	3.84212
	LOC100578437	8.8845	8.97479	9.37681	9.18802	8.98752	9.01176
	LOC100578438	4.42821	4.36016	4.28116	4.489	4.37579	4.32339
	LOC100578439	11.0241	10.8782	10.9301	10.9411	11.1764	11.1808
	LOC100578440	6.09847	6.13022	6.10105	6.34927	6.06986	6.08161
	LOC100578442	-0.0197643	-0.0386146	-0.0383372	-0.0383068	-0.0302919	-0.0296436
	LOC100578443	8.17769	7.96076	8.1558	7.86339	7.89159	7.96985
	LOC100578444	2.78335	2.71592	2.76768	2.81781	2.83707	2.75237
	LOC100578445	10.9541	10.7587	10.8677	10.7626	10.7456	10.8788
	LOC100578446	5.18357	5.31928	5.22476	5.19729	5.23995	5.20639
	LOC100578448	6.7643	6.58585	6.50147	6.58575	6.46776	6.49017
	LOC100578450	11.6789	11.7475	11.6648	11.7768	11.7284	11.7144
	LOC100578454	0	0	0	0	0	0
	LOC100578455	7.2083	6.84217	6.99663	6.83919	6.84231	6.81833
	LOC100578458	0	0	0	0	0	0
	LOC100578461	4.62361	4.63145	4.6474	4.73156	4.62056	4.58519
	LOC100578464	10.6124	9.88845	10.6313	10.0052	10.0575	10.5135
	LOC100578466	11.2044	11.2794	11.2997	11.4361	11.2642	11.2454
	LOC100578467	8.87344	9.08784	9.14717	9.28197	9.48605	9.47346
	LOC100578468	-0.607882	-0.602793	-0.60054	-0.60777	-0.599861	-0.607685
	LOC100578472	0	0	0	0	0	0
	LOC100578473	9.63805	9.35596	9.43175	9.3385	9.22707	9.2194
	LOC100578474	7.16021	7.03335	7.07305	6.85998	6.92195	7.11353
	LOC100578475	-0.179358	-0.179481	-0.179234	-0.149638	-0.171271	-0.179092
	LOC100578476	6.75123	6.94297	6.86991	6.67735	6.72939	6.77247
	LOC100578478	7.37451	7.14829	7.44317	7.17249	7.19051	7.33984
	LOC100578479	9.19755	9.17303	9.28031	9.07005	9.14123	9.15159
	LOC100578482	8.9845	8.92792	9.00393	8.93476	8.86611	8.909
	LOC100578483	8.44814	8.47014	8.36339	8.35984	8.41025	8.21002
	LOC100578484	7.09292	7.10818	7.17987	7.03559	6.72263	7.1683
	LOC100578498	9.29786	9.4957	9.3655	9.25569	9.46337	9.25637
	LOC100578502	3.91446	3.84751	3.75826	3.81592	3.73215	3.76726
	LOC100578503	9.74252	9.75416	9.72077	9.7561	9.68155	9.60936
	LOC100578507	9.1419	9.01201	9.0064	8.86413	9.14833	9.16025
	LOC100578508	1.77092	1.72118	1.72418	1.71701	1.71718	1.71743
	LOC100578512	2.49576	2.52468	2.52237	2.48827	2.49744	2.48352
	LOC100578513	10.7937	10.5398	10.7	10.6906	10.7034	10.5885
	LOC100578514	2.53553	2.53368	2.58687	2.58877	2.53058	2.55628
	LOC100578515	10.7597	10.8488	10.8835	10.8029	10.9414	10.911
	LOC100578519	9.24889	9.31582	9.19017	9.11196	9.35539	9.15343
	LOC100578522	10.4796	10.4155	10.4678	10.3815	10.3732	10.3663
	LOC100578523	8.79614	8.7244	8.84697	9.06225	8.90823	8.82786
	LOC100578524	0	0	0	0	0	0
	LOC100578526	9.22596	9.10637	9.02267	8.83736	8.89918	8.90815
	LOC100578529	11.3229	11.4139	11.3884	11.5738	11.5245	11.4092
	LOC100578530	0	0	0	0	0	0
	LOC100578532	2.02187	1.98219	1.98017	1.98813	2.05792	1.97339
	LOC100578534	10.4779	10.2128	10.2347	9.91383	10.0327	10.0885
	LOC100578537	10.477	10.4239	10.4264	10.5387	10.545	10.5357
	LOC100578540	5.89252	5.86791	5.8689	5.66721	6.02887	5.89572
	LOC100578542	9.06349	9.13777	9.12737	9.42545	9.21936	9.32812
	LOC100578543	0	0	0	0	0	0
	LOC100578544	4.29859	4.35407	4.3002	4.31081	4.36498	4.32097
	LOC100578546	10.261	10.1567	10.2036	9.97051	10.0245	10.0725
	LOC100578547	7.59694	7.40893	7.45934	7.51431	7.57979	7.22242
	LOC100578548	5.0931	5.03841	5.00597	5.02403	5.21441	5.1491
	LOC100578551	9.70337	9.48817	9.63627	9.2788	9.33187	9.31858
	LOC100578555	0.319068	0.317858	0.320283	0.313044	0.344283	0.313206
	LOC100578556	11.0311	11.1797	10.9985	11.2945	11.1714	11.2477
	LOC100578557	9.82049	9.91023	9.86706	10.1371	10.1025	10.0897
	LOC100578558	0	0	0	0	0	0
	LOC100578559	9.28542	9.31221	9.26446	9.1835	9.23085	9.23639
	LOC100578560	9.42368	9.41637	9.45577	9.20721	9.38023	9.32227
	LOC100578561	0.476524	0.502009	0.533214	0.506394	0.484743	0.493809
	LOC100578562	0	0	0	0	0	0
	LOC100578563	10.4	10.33	10.3602	10.445	10.4667	10.4608
	LOC100578566	0	0	0	0	0	0
	LOC100578568	0	0	0	0	0	0
	LOC100578571	0	0	0	0	0	0
	LOC100578572	3.73939	3.82594	3.6954	3.76879	3.75961	3.90426
	LOC100578575	8.22334	8.10844	8.12129	8.06151	8.19246	7.9333
	LOC100578576	0	0	0	0	0	0
	LOC100578577	-1.48566	-1.48182	-1.48529	-1.48521	-1.48508	-1.48491
	LOC100578579	11.4026	11.3097	11.483	11.3646	11.2805	11.3948
	LOC100578580	9.115	9.00527	8.98979	8.81636	8.94615	9.03652
	LOC100578581	7.81157	7.90484	7.87443	7.74958	7.75566	7.83665
	LOC100578584	8.35669	8.18615	8.51898	8.47254	8.24273	8.42644
	LOC100578585	0	0	0	0	0	0
	LOC100578586	8.1018	8.08561	8.1696	7.77167	8.07689	7.66798
	LOC100578587	2.62424	2.62046	2.62608	2.59895	2.58487	2.59427
	LOC100578589	6.69649	6.85376	6.87252	6.8275	6.81844	6.95585
	LOC100578592	3.79424	3.86699	3.83496	3.83696	3.87076	3.85361
	LOC100578593	3.77365	3.72646	3.76963	3.79367	3.71618	3.71095
	LOC100578596	0	0	0	0	0	0
	LOC100578597	12.0879	12.1191	12.1516	12.1523	12.1036	12.1162
	LOC100578600	0	0	0	0	0	0
	LOC100578602	0	0	0	0	0	0
	LOC100578606	8.18391	7.96646	8.10382	7.89839	8.03724	7.96974
	LOC100578608	0	0	0	0	0	0
	LOC100578609	9.43811	9.47971	9.55679	9.65322	9.44305	9.61101
	LOC100578611	11.0835	11.5035	11.3758	11.3369	11.3667	11.2585
	LOC100578613	6.19982	6.32965	6.39631	6.26176	6.29223	6.34743
	LOC100578614	0	0	0	0	0	0
	LOC100578617	1.11124	1.15382	1.12781	1.11411	1.09932	1.10794
	LOC100578618	2.27779	2.24692	2.2199	2.22767	2.22091	2.21341
	LOC100578621	0	0	0	0	0	0
	LOC100578623	0.687834	0.673333	0.670689	0.66347	0.687012	0.672136
	LOC100578624	9.42363	9.3646	9.27934	9.19691	9.3714	9.38459
	LOC100578625	-0.899157	-0.899229	-0.899033	-0.891854	-0.898696	-0.898409
	LOC100578628	8.49375	8.33229	8.44865	8.27698	8.40607	8.37729
	LOC100578629	9.62154	9.44078	9.62689	9.62239	9.4582	9.60588
	LOC100578631	11.2343	11.4779	11.1607	11.4755	11.6713	11.4294
	LOC100578641	0	0	0	0	0	0
	LOC100578649	2.14925	2.19118	2.17631	2.11339	2.13701	2.13073
	LOC100578651	1.43776	1.44152	1.43918	1.43197	1.44003	1.45752
	LOC100578653	9.95299	9.90221	9.90108	9.90579	9.99489	9.9201
	LOC100578654	7.77033	7.53695	7.72278	7.56616	7.48128	7.34502
	LOC100578657	9.18474	8.81774	9.20073	8.91042	8.87075	8.80192
	LOC100578659	0	0	0	0	0	0
	LOC100578660	11.4409	11.4362	11.3369	11.5237	11.4482	11.4333
	LOC100578661	11.9924	11.9907	11.9822	11.9673	12.0463	11.9307
	LOC100578662	9.7013	9.78393	9.73525	9.82626	9.71984	9.66584
	LOC100578664	3.10537	3.14146	3.10657	3.11534	3.14803	3.11482
	LOC100578665	8.4718	8.21922	8.40198	8.45658	8.4702	8.28375
	LOC100578666	0	0	0	0	0	0
	LOC100578667	0	0	0	0	0	0
	LOC100578668	4.18194	4.25475	4.17083	4.15554	4.14938	4.20215
	LOC100578669	0	0	0	0	0	0
	LOC100578670	0	0	0	0	0	0
	LOC100578672	6.98417	6.92987	7.07693	6.83492	6.87492	6.87129
	LOC100578674	8.61883	8.60442	8.64524	8.53761	8.57531	8.65162
	LOC100578675	0	0	0	0	0	0
	LOC100578678	10.1249	10.2382	10.3853	10.4055	10.3518	10.2698
	LOC100578680	11.311	11.2333	11.3637	11.4855	11.3073	11.307
	LOC100578684	8.60256	8.69504	8.68902	8.19942	8.39382	8.43065
	LOC100578685	1.73855	1.80325	1.76067	1.80437	1.75504	1.81291
	LOC100578691	9.2134	8.90511	8.87939	8.90808	8.76122	8.85048
	LOC100578694	10.993	10.9719	10.9856	11.0681	11.0633	11.1645
	LOC100578696	9.73247	9.8051	9.73639	9.73544	9.91363	9.88927
	LOC100578697	9.40592	9.19656	9.23893	9.19983	9.26404	9.13057
	LOC100578698	10.719	11.0043	10.9514	10.7384	10.9958	10.8867
	LOC100578699	4.28793	4.41088	4.3497	4.22601	4.29024	4.23058
	LOC100578703	6.17123	6.08289	6.26659	6.2122	6.16277	6.21686
	LOC100578704	8.55555	8.37044	8.41882	8.32981	8.61512	8.20426
	LOC100578705	13.0797	13.3234	13.302	13.3605	13.3924	13.1178
	LOC100578706	11.1001	11.0408	11.0416	11.2476	11.1691	11.3205
	LOC100578708	9.82182	9.70241	9.69768	9.78061	9.84775	9.70953
	LOC100578709	11.3342	11.3709	11.3441	11.4449	11.4674	11.3901
	LOC100578713	9.14309	9.09274	9.21334	8.95166	8.97613	8.99662
	LOC100578714	9.0993	9.31947	9.24467	9.36504	9.64814	9.4749
	LOC100578715	9.2179	9.29532	9.24235	9.3729	9.21838	9.12155
	LOC100578716	4.81325	4.78388	4.76097	4.75932	4.83406	4.79386
	LOC100578718	9.84208	9.9366	9.63015	9.49104	9.90006	9.82249
	LOC100578719	4.56759	4.46605	4.42434	4.48221	4.51672	4.50608
	LOC100578721	10.5568	10.5829	10.5267	10.5538	10.549	10.5913
	LOC100578723	9.60432	9.41845	9.46067	9.46327	9.49429	9.37131
	LOC100578724	3.7998	3.91659	3.78383	3.80696	3.9021	3.81684
	LOC100578725	9.41205	9.27764	9.33371	9.19307	9.3423	9.13218
	LOC100578726	8.48425	8.43017	8.37026	8.40593	8.39431	8.55752
	LOC100578727	9.08683	9.64434	9.29345	9.4938	9.26218	9.47514
	LOC100578729	3.37356	3.44088	3.38558	3.40863	3.38548	3.32692
	LOC100578730	4.39647	4.35463	4.3752	4.41156	4.36758	4.34047
	LOC100578731	7.89593	7.71781	7.82812	7.94473	7.83353	7.74684
	LOC100578732	-1.48592	-1.48642	-1.48052	-1.46554	-1.48525	-1.48505
	LOC100578733	5.16057	4.93406	5.33806	5.02659	4.88556	5.01247
	LOC100578734	8.41018	8.36083	8.5589	8.65217	8.41448	8.53721
	LOC100578735	2.68344	2.67817	2.74651	2.72012	2.6999	2.66835
	LOC100578736	9.7872	9.85038	9.8103	10.0231	9.7763	9.88612
	LOC100578739	10.2441	10.3889	10.413	10.391	10.4824	10.2826
	LOC100578741	0	0	0	0	0	0
	LOC100578743	9.82259	9.88983	9.80267	9.8787	10.0096	9.91361
	LOC100578744	5.52916	5.56239	5.70446	5.62838	5.41618	5.42754
	LOC100578745	5.64973	5.64989	5.62713	5.52074	5.51747	5.51747
	LOC100578746	8.2986	7.8849	7.75432	8.03983	7.7681	7.66605
	LOC100578747	0	0	0	0	0	0
	LOC100578751	3.43526	3.46067	3.42941	3.37104	3.45961	3.33782
	LOC100578752	9.40871	9.51597	9.38343	9.63944	9.54434	9.57419
	LOC100578759	4.37291	4.30455	4.3527	4.31402	4.2511	4.30365
	LOC100578763	9.96243	9.92066	9.94534	9.68111	9.83572	9.80196
	LOC100578769	11.2521	11.3741	11.3291	11.5635	11.4604	11.5234
	LOC100578770	6.51466	7.00252	6.54254	6.82101	6.97614	6.82777
	LOC100578773	8.74514	8.66274	8.81099	8.869	8.74145	8.75866
	LOC100578774	12.7502	13.0152	12.9663	12.9104	13.0464	12.9615
	LOC100578776	7.71107	7.48447	8.12415	7.65643	7.54574	7.72475
	LOC100578777	8.0323	7.31144	7.22033	6.66915	7.00087	6.60869
	LOC100578779	9.40927	9.44556	9.30011	9.30502	9.46962	9.34139
	LOC100578780	10.2446	10.1881	10.2246	10.1693	10.2109	10.3155
	LOC100578782	12.0962	11.8977	12.1214	11.6891	11.6497	11.5633
	LOC100578783	8.14755	8.0118	8.16082	8.28775	8.1517	7.96794
	LOC100578793	0	0	0	0	0	0
	LOC100578797	0	0	0	0	0	0
	LOC100578798	0	0	0	0	0	0
	LOC100578799	7.58343	7.70534	7.67087	7.70071	7.60367	7.73716
	LOC100578801	6.44486	6.50867	6.75249	6.52745	6.56393	6.54946
	LOC100578804	5.76266	5.51686	5.55853	5.80046	5.55721	5.8391
	LOC100578805	10.6266	10.6597	10.3892	10.6622	10.5555	10.5812
	LOC100578810	0	0	0	0	0	0
	LOC100578811	7.57444	7.29623	7.45514	7.25153	7.25355	7.23531
	LOC100578813	7.92093	8.01156	7.98317	7.78181	8.03426	7.93952
	LOC100578814	3.96173	3.89118	3.86529	3.95031	3.99757	3.8485
	LOC100578816	8.26618	8.60161	8.65045	8.60844	8.78363	8.70082
	LOC100578818	10.6944	10.856	10.6564	10.8874	10.9443	10.9486
	LOC100578820	10.1004	9.89816	10.0021	9.91188	10.0182	9.93633
	LOC100578821	0	0	0	0	0	0
	LOC100578822	11.8504	12.1283	11.8562	11.9133	12.1044	12.1725
	LOC100578823	11.5598	11.5438	11.5016	11.4358	11.4994	11.3706
	LOC100578824	0	0	0	0	0	0
	LOC100578826	12.7959	13.0039	12.9528	12.9434	12.9475	12.8363
	LOC100578828	9.24197	9.30289	9.1953	9.39077	9.22259	9.31449
	LOC100578829	0	0	0	0	0	0
	LOC100578830	3.03238	3.05742	3.07928	3.06759	3.07843	3.13709
	LOC100578833	0	0	0	0	0	0
	LOC100578834	9.34115	9.05576	9.26944	9.26337	9.27975	9.37717
	LOC100578835	9.48445	9.9684	9.7605	10.04	10.2997	10.2672
	LOC100578839	9.38698	9.4368	9.39107	9.3616	9.50571	9.37263
	LOC100578841	7.1351	7.05269	7.19481	7.23913	7.12022	7.27342
	LOC100578842	-1.96549	-1.96575	-1.96526	-1.96521	-1.96514	-1.96242
	LOC100578852	7.88134	7.91904	7.70841	7.77559	7.88923	7.77206
	LOC100578853	9.20265	9.14135	9.37166	9.13571	9.06146	9.18698
	LOC100578854	11.2688	11.4064	11.4246	11.4656	11.455	11.5937
	LOC100578855	0	0	0	0	0	0
	LOC100578860	-1.23097	-1.2312	-1.23051	-1.23042	-1.23027	-1.23005
	LOC100578862	1.60678	1.62458	1.66455	1.60239	1.61847	1.59531
	LOC100578864	9.72299	9.69003	9.78886	9.74386	9.69316	9.70922
	LOC100578865	10.9742	11.1655	11.0737	10.8914	11.1798	11.1431
	LOC100578866	0	0	0	0	0	0
	LOC100578875	0	0	0	0	0	0
	LOC100578877	11.951	12.3079	12.2758	12.2032	12.029	11.9793
	LOC100578879	10.7082	10.7483	10.7064	10.9297	10.7092	10.8666
	LOC100578881	6.99807	6.82688	6.86102	6.88055	6.83546	6.63816
	LOC100578882	4.972	4.82041	4.80225	4.87596	4.91805	4.86311
	LOC100578883	9.92745	10.1625	10.1383	9.98327	10.2689	10.1586
	LOC100578885	10.1199	10.4053	10.319	10.2251	10.3158	10.2071
	LOC100578886	0.0850129	0.0889671	0.121398	0.0864521	0.0790535	0.0791337
	LOC100578888	9.82196	9.81582	9.79762	9.86521	9.80832	9.75481
	LOC100578890	11.4967	11.4886	11.3391	11.2795	11.5491	11.3856
	LOC100578892	8.55328	8.46038	8.50653	8.18588	8.26543	8.3303
	LOC100578893	11.0089	11.0254	10.9834	10.9607	11.055	11.0517
	LOC100578894	0	0	0	0	0	0
	LOC100578899	12.8626	13.0154	13.0638	12.9684	13.1326	12.9292
	LOC100578901	8.75789	8.65776	8.71564	8.45967	8.44688	8.54104
	LOC100578907	10.3323	10.1972	10.3159	10.3623	10.291	10.3033
	LOC100578909	11.7361	11.6045	11.7737	11.7406	11.6009	11.6249
	LOC100578910	6.70916	6.44568	6.37101	6.36691	6.41326	6.4137
	LOC100578913	7.80869	7.48223	7.52207	7.72789	7.66172	7.45127
	LOC100578919	2.77884	2.73322	2.80125	2.74332	2.88017	2.86773
	LOC100578920	10.1083	9.97951	10.0728	10.0249	10.1085	9.94423
	LOC100578921	8.93631	8.78348	8.88048	8.529	8.74435	8.71623
	LOC100578924	9.19148	9.11238	9.03249	9.29862	9.20134	9.14521
	LOC100578925	14.7928	14.8049	14.683	15.2534	15.2131	15.1219
	LOC100578927	10.7817	10.8619	10.7677	10.9054	10.9048	10.8611
	LOC100578928	7.29735	6.23965	6.94348	6.84722	6.36034	6.7371
	LOC100578929	9.01782	9.06529	8.47449	8.54729	8.80428	8.95222
	LOC100578931	10.2228	10.0935	10.1189	10.0634	10.1677	10.051
	LOC100578935	6.23367	6.0389	6.16227	5.95257	5.98569	6.03857
	LOC100578936	8.20406	8.28684	8.11855	8.05057	8.11706	7.92906
	LOC100578937	11.4676	11.3674	11.4054	11.2535	11.313	11.2376
	LOC100578939	9.13627	9.18378	9.15292	9.11243	9.26045	9.39539
	LOC100578943	8.91226	8.96997	9.00042	8.48011	8.33918	8.46639
	LOC100578947	10.7289	10.8666	10.7773	10.9862	10.8739	10.9637
	LOC100578949	0	0	0	0	0	0
	LOC100578952	0	0	0	0	0	0
	LOC100578953	13.0862	13.2183	13.1763	13.1347	13.2386	13.0661
	LOC100578955	8.94676	8.69551	9.0642	8.83223	8.55668	8.95189
	LOC100578957	0	0	0	0	0	0
	LOC100578965	9.14327	8.63422	8.95351	8.93709	8.6992	8.69678
	LOC100578966	7.76272	7.85538	7.62678	7.92467	7.96891	7.73365
	LOC100578967	-2.32565	-2.32573	-2.32559	-2.32557	-2.3248	-2.32552
	LOC100578975	8.91639	8.66333	8.73775	8.76017	8.76153	8.79941
	LOC100578976	8.52373	8.76288	8.6903	8.72593	8.73115	8.73211
	LOC100578978	0	0	0	0	0	0
	LOC100578984	11.5064	11.5113	11.5945	11.4649	11.4469	11.4855
	LOC100578988	8.40358	8.24504	8.41098	8.28396	8.32873	8.28323
	LOC100578989	2.02447	2.07667	2.0126	2.02024	2.08882	2.02173
	LOC100578990	0	0	0	0	0	0
	LOC100578992	0	0	0	0	0	0
	LOC100578995	4.02727	3.97927	3.88903	3.90536	3.93159	3.88179
	LOC100578998	4.37827	4.43381	4.33767	4.29604	4.42949	4.35704
	LOC100578999	8.20454	8.28602	8.09581	8.2399	8.19154	8.08818
	LOC100579003	10.6143	10.6387	10.5708	10.6671	10.7043	10.5388
	LOC100579005	6.43845	6.53316	6.49394	6.59038	6.63739	6.59506
	LOC100579007	0	0	0	0	0	0
	LOC100579008	4.82714	4.80522	4.83807	4.76355	4.78535	4.81198
	LOC100579011	1.58878	1.58018	1.57793	1.57824	1.58661	1.57959
	LOC100579015	0	0	0	0	0	0
	LOC100579018	0	0	0	0	0	0
	LOC100579019	-1.23591	-1.23103	-1.2354	-1.21224	-1.23512	-1.23489
	LOC100579021	0	0	0	0	0	0
	LOC100579022	2.17412	2.17347	2.18209	2.21927	2.21421	2.28764
	LOC100579024	8.85389	8.63549	8.51905	8.2877	8.41685	8.54917
	LOC100579026	5.48501	5.674	5.40709	5.94023	5.66843	5.61609
	LOC100579031	8.55074	8.59707	8.61492	8.65439	8.64974	8.67062
	LOC100579034	9.00629	8.85516	8.87914	8.95912	8.90928	8.89017
	LOC100579038	8.28497	8.16417	8.20954	8.11916	8.05989	7.96744
	LOC100579040	10.6735	10.5669	10.5928	10.5715	10.6547	10.6065
	LOC100579047	0.781861	0.747854	0.727762	0.757365	0.743596	0.728028
	LOC100579049	10.8406	10.6877	10.7941	10.9779	10.8349	10.9885
	LOC100579052	7.03786	6.85121	6.7648	6.87807	7.00099	6.81332
	LOC100579053	10.8832	10.7725	10.8357	10.8148	10.8012	10.8558
	LOC100579054	8.90612	8.91791	8.94249	8.74695	8.8594	8.90827
	LOC100579055	0	0	0	0	0	0
	LOC100579057	8.36175	8.19022	8.47292	8.27734	8.2913	8.43761
	LOC100579058	0.568784	0.578909	0.576244	0.569036	0.607768	0.569229
	LOC100579059	0	0	0	0	0	0
	LOC100579061	9.83564	9.80359	9.7252	9.83669	9.76604	9.90732
	LOC100642173	8.90693	9.05918	8.99877	8.66707	8.95056	9.09798
	LOC100820634	11.5247	11.5873	11.6839	11.7749	11.7533	11.6729
	LOC100859932	12.7802	13.31	13.1654	13.2654	13.2122	13.0222
	LOC101664701	13.6156	13.6468	13.6419	13.4482	13.5839	13.5828
	LOC102653572	-2.20552	-2.20564	-2.20542	-2.2054	-2.20537	-2.20532
	LOC102653574	-1.71846	-1.72589	-1.72522	-1.72516	-1.72505	-1.72138
	LOC102653577	0	0	0	0	0	0
	LOC102653583	0	0	0	0	0	0
	LOC102653584	0	0	0	0	0	0
	LOC102653587	0	0	0	0	0	0
	LOC102653588	9.23752	9.08487	9.09549	9.32191	9.17765	9.2237
	LOC102653589	6.19446	6.2585	6.5184	6.41542	6.51229	6.60101
	LOC102653594	9.37972	9.36592	9.2001	9.08618	9.24283	8.97673
	LOC102653596	3.7993	3.92833	3.86685	3.86286	3.8749	3.85879
	LOC102653599	8.47633	8.63185	8.72084	7.9615	7.94807	7.86418
	LOC102653600	0	0	0	0	0	0
	LOC102653601	9.16742	9.08354	8.95918	9.21378	9.1939	9.11295
	LOC102653602	0	0	0	0	0	0
	LOC102653609	0	0	0	0	0	0
	LOC102653612	0	0	0	0	0	0
	LOC102653613	0	0	0	0	0	0
	LOC102653614	7.63481	7.55816	7.56794	7.45667	7.53313	7.33371
	LOC102653615	0	0	0	0	0	0
	LOC102653619	0	0	0	0	0	0
	LOC102653621	0	0	0	0	0	0
	LOC102653628	7.92195	8.03189	7.98394	7.82627	8.11167	7.81042
	LOC102653634	0.424283	0.434483	0.431763	0.489811	0.424586	0.44158
	LOC102653636	0	0	0	0	0	0
	LOC102653637	6.7558	6.59836	6.62597	6.51847	6.59715	6.6269
	LOC102653638	5.18428	5.22986	5.21366	5.01638	5.09245	5.16084
	LOC102653639	0	0	0	0	0	0
	LOC102653640	9.01542	8.89399	8.94481	9.02136	8.80174	8.89522
	LOC102653641	0	0	0	0	0	0
	LOC102653642	0	0	0	0	0	0
	LOC102653649	0	0	0	0	0	0
	LOC102653652	-2.32565	-2.32573	-2.32559	-2.32557	-2.3248	-2.32552
	LOC102653654	4.82973	4.81548	4.78752	4.82427	4.78941	4.78798
	LOC102653655	8.84491	8.77116	8.64256	8.76367	9.20503	8.66655
	LOC102653657	0	0	0	0	0	0
	LOC102653658	0	0	0	0	0	0
	LOC102653659	5.47056	5.44487	5.53357	5.50929	5.55326	5.38906
	LOC102653661	0.244815	0.243616	0.253217	0.253704	0.246742	0.2474
	LOC102653663	-0.281604	-0.27137	-0.281489	-0.266545	-0.273529	-0.272898
	LOC102653665	1.71684	1.73745	1.68352	1.66928	1.67726	1.69458
	LOC102653666	0	0	0	0	0	0
	LOC102653672	0	0	0	0	0	0
	LOC102653673	1.73356	1.713	1.73008	1.67995	1.67243	1.67269
	LOC102653678	0	0	0	0	0	0
	LOC102653680	0	0	0	0	0	0
	LOC102653684	0	0	0	0	0	0
	LOC102653687	0	0	0	0	0	0
	LOC102653690	3.25121	3.24794	3.23846	3.2469	3.27185	3.21115
	LOC102653693	1.48788	1.50369	1.49592	1.49625	1.48857	1.4888
	LOC102653695	-2.32564	-2.3257	-2.32558	-2.32557	-2.32555	-2.32553
	LOC102653697	0	0	0	0	0	0
	LOC102653698	-1.72559	-1.72596	-1.72526	-1.72148	-1.72508	-1.72493
	LOC102653702	9.29033	9.1512	9.1438	9.01923	9.07183	8.93309
	LOC102653703	6.59282	6.78665	6.71054	6.69816	6.79439	6.56208
	LOC102653705	0	0	0	0	0	0
	LOC102653706	0	0	0	0	0	0
	LOC102653708	6.85489	6.85954	6.80242	6.89266	7.01551	6.98232
	LOC102653709	0	0	0	0	0	0
	LOC102653713	0	0	0	0	0	0
	LOC102653714	0	0	0	0	0	0
	LOC102653716	-1.09996	-1.10003	-1.09945	-1.09933	-1.09913	-1.09885
	LOC102653718	-0.394097	-0.395241	-0.400236	-0.385247	-0.400172	-0.366679
	LOC102653727	7.40426	7.49381	7.47204	7.37456	7.50366	7.40615
	LOC102653728	3.653	3.55947	3.53193	3.57636	3.48197	3.54184
	LOC102653731	0	0	0	0	0	0
	LOC102653733	-0.0657205	-0.0721198	-0.0645409	-0.0642828	-0.0638321	-0.0716956
	LOC102653737	0.24972	0.254737	0.249886	0.257403	0.249986	0.250077
	LOC102653738	-2.32564	-2.3257	-2.32558	-2.32557	-2.32555	-2.32553
	LOC102653741	6.33577	6.398	6.3765	6.1796	6.26913	6.3921
	LOC102653748	6.17025	6.17583	6.21397	6.31395	6.30168	6.31555
	LOC102653750	1.60568	1.60525	1.64892	1.61372	1.62212	1.64004
	LOC102653751	5.72931	5.78736	5.77016	5.69454	5.73298	5.68053
	LOC102653753	10.1279	10.0265	10.0046	9.87478	9.82456	9.95998
	LOC102653759	9.44258	9.40611	9.47894	9.3719	9.30881	9.32372
	LOC102653761	2.18845	2.19285	2.24177	2.16595	2.20507	2.15903
	LOC102653763	10.0716	9.61331	9.67901	9.63677	9.83738	9.43511
	LOC102653764	10.3139	10.1733	10.3914	10.1154	10.0278	10.0007
	LOC102653770	0	0	0	0	0	0
	LOC102653771	0	0	0	0	0	0
	LOC102653773	9.52496	9.59064	9.57711	9.21367	9.46197	9.42821
	LOC102653777	1.98616	1.93045	1.95507	1.92643	1.95783	1.96848
	LOC102653778	0	0	0	0	0	0
	LOC102653780	0	0	0	0	0	0
	LOC102653781	0	0	0	0	0	0
	LOC102653782	0	0	0	0	0	0
	LOC102653784	5.84784	5.84349	5.87471	5.92632	5.88719	5.72658
	LOC102653788	0.538442	0.53715	0.532177	0.532225	0.540513	0.532429
	LOC102653792	0	0	0	0	0	0
	LOC102653793	10.8552	10.6776	10.6028	10.8798	11.0096	10.7404
	LOC102653795	7.14913	7.26504	7.04353	7.19855	7.27701	7.20221
	LOC102653797	0	0	0	0	0	0
	LOC102653798	7.42315	7.28574	7.40813	7.10588	7.248	7.01287
	LOC102653800	0	0	0	0	0	0
	LOC102653803	3.58865	3.57105	3.64367	3.5192	3.65011	3.59579
	LOC102653804	-2.20549	-2.20559	-2.20541	-2.20539	-2.20536	-2.20533
	LOC102653805	0	0	0	0	0	0
	LOC102653810	4.47133	4.59426	4.65597	4.55753	4.57975	4.50152
	LOC102653813	0.533002	0.532801	0.533205	0.540732	0.549012	0.541883
	LOC102653814	-1.72563	-1.72216	-1.72143	-1.72137	-1.72125	-1.72495
	LOC102653815	10.6629	10.5644	10.5249	10.3902	10.3211	10.4332
	LOC102653821	0.511671	0.505182	0.512921	0.550012	0.55239	0.514355
	LOC102653822	0	0	0	0	0	0
	LOC102653824	0	0	0	0	0	0
	LOC102653825	-0.589521	-0.614148	-0.585379	-0.606479	-0.613912	-0.613863
	LOC102653826	3.40367	3.37757	3.39377	3.37577	3.37965	3.36128
	LOC102653832	6.32531	5.94987	6.16925	6.08799	6.68919	6.08939
	LOC102653834	0	0	0	0	0	0
	LOC102653835	-0.74635	-0.711063	-0.739059	-0.724138	-0.746199	-0.74588
	LOC102653839	9.96202	10.0198	9.94971	9.83461	9.7647	9.8515
	LOC102653840	2.4677	2.4892	2.4997	2.52247	2.45822	2.45071
	LOC102653841	0	0	0	0	0	0
	LOC102653843	0	0	0	0	0	0
	LOC102653847	1.42764	1.421	1.42906	1.50796	1.42992	1.42219
	LOC102653850	3.59456	3.59392	3.70715	3.63746	3.6633	3.61508
	LOC102653851	2.32456	2.32592	2.33546	2.3143	2.32282	2.381
	LOC102653852	0	0	0	0	0	0
	LOC102653853	2.8023	2.77249	2.86452	2.80008	2.87437	2.7749
	LOC102653856	6.57059	6.58265	6.49342	6.68508	6.45166	6.37275
	LOC102653857	5.77964	5.77698	5.81474	5.87267	5.87452	5.85805
	LOC102653858	7.15801	6.82009	8.51367	8.54369	8.46967	6.91781
	LOC102653862	11.4931	11.487	11.4931	11.5048	11.4846	11.4145
	LOC102653863	0	0	0	0	0	0
	LOC102653865	-2.08364	-2.08383	-2.08531	-2.08528	-2.08522	-2.08332
	LOC102653866	0	0	0	0	0	0
	LOC102653873	8.6808	8.53142	8.44916	8.63559	8.382	8.56768
	LOC102653875	0	0	0	0	0	0
	LOC102653879	11.459	11.4385	11.4358	11.4069	11.3737	11.4068
	LOC102653881	0	0	0	0	0	0
	LOC102653888	5.43993	5.5048	5.44813	5.42072	5.40791	5.49664
	LOC102653890	0	0	0	0	0	0
	LOC102653892	0	0	0	0	0	0
	LOC102653893	7.83185	7.77124	7.78509	7.82074	7.71598	7.63603
	LOC102653894	10.3664	10.2443	10.3105	10.1684	10.2286	10.3118
	LOC102653896	0	0	0	0	0	0
	LOC102653897	1.21308	1.18052	1.1708	1.18578	1.17888	1.17117
	LOC102653899	4.36521	5.63872	4.37365	4.56303	4.37856	4.38292
	LOC102653901	0.492924	0.496857	0.494161	0.501866	0.50273	0.487112
	LOC102653904	0	0	0	0	0	0
	LOC102653910	2.29431	2.29883	2.32377	2.38789	2.30332	2.30427
	LOC102653912	7.74533	7.76978	7.8241	8.02451	7.82593	8.19953
	LOC102653920	0	0	0	0	0	0
	LOC102653921	5.84999	5.59572	5.61166	5.72034	5.54314	5.64033
	LOC102653922	11.0919	11.198	11.1622	11.0616	11.2109	11.1495
	LOC102653928	0	0	0	0	0	0
	LOC102653929	0	0	0	0	0	0
	LOC102653930	7.16501	7.17563	7.17144	7.14488	7.19765	7.20786
	LOC102653931	5.88438	5.90619	5.66445	5.97904	5.6957	5.79891
	LOC102653932	-1.59638	-1.60635	-1.6007	-1.60536	-1.60522	-1.60503
	LOC102653934	0	0	0	0	0	0
	LOC102653935	7.98758	8.09142	8.10897	8.24512	8.36867	8.03138
	LOC102653936	3.92784	3.86866	3.8892	4.00873	3.89677	3.96368
	LOC102653938	0	0	0	0	0	0
	LOC102653939	3.97976	3.94947	4.08275	3.98483	3.94555	4.04956
	LOC102653940	9.74472	9.68055	9.7614	9.74433	9.71202	9.7256
	LOC102653941	5.55168	5.53993	5.67093	5.67603	5.5093	5.5786
	LOC102653944	5.34653	5.28098	5.24453	5.29268	5.47787	5.24427
	LOC102653945	0	0	0	0	0	0
	LOC102653946	3.91502	3.94608	3.91801	3.92807	3.85894	3.87064
	LOC102653947	-1.22657	-1.22681	-1.22601	-1.21958	-1.22571	-1.22545
	LOC102653949	7.24734	7.35676	7.43759	7.26292	7.38665	7.15971
	LOC102653951	8.28581	8.07033	8.18769	8.05706	8.07821	8.07968
	LOC102653952	7.00355	7.06313	7.06004	6.94443	6.89731	6.88415
	LOC102653954	0	0	0	0	0	0
	LOC102653955	9.12968	8.98258	8.97996	9.04159	9.03463	8.99105
	LOC102653956	0	0	0	0	0	0
	LOC102653957	6.2588	6.31356	6.20664	6.25434	6.43969	6.4319
	LOC102653958	2.83272	2.82688	2.82291	2.85952	2.81255	2.79104
	LOC102653960	8.05553	7.97004	7.90531	7.67583	7.73711	7.83285
	LOC102653961	6.86506	6.91972	6.85693	6.80151	6.81346	6.76968
	LOC102653963	5.86025	5.79963	5.94302	5.76451	5.8028	5.83019
	LOC102653965	11.0663	11.0489	10.9749	11.2706	11.1292	11.054
	LOC102653966	0.610758	0.59821	0.620122	0.620835	0.606603	0.615614
	LOC102653967	0	0	0	0	0	0
	LOC102653972	8.22282	8.45758	8.32681	8.25717	8.26034	8.42059
	LOC102653974	0	0	0	0	0	0
	LOC102653975	8.45566	8.08076	8.45837	8.30803	8.1878	8.18476
	LOC102653977	0	0	0	0	0	0
	LOC102653978	0	0	0	0	0	0
	LOC102653979	3.80707	3.80087	3.88893	3.74394	3.719	3.80076
	LOC102653988	-0.257521	-0.242305	-0.257406	-0.228069	-0.257337	-0.257274
	LOC102653989	0	0	0	0	0	0
	LOC102653990	0	0	0	0	0	0
	LOC102653993	8.54205	8.74163	8.88221	8.70834	8.71172	8.78838
	LOC102653994	4.78932	4.8556	4.76121	4.85938	4.78734	4.76271
	LOC102653997	0	0	0	0	0	0
	LOC102654001	-1.84547	-1.8428	-1.84224	-1.84515	-1.84506	-1.84494
	LOC102654006	-0.482383	-0.477279	-0.482283	-0.467305	-0.474312	-0.473688
	LOC102654007	8.38513	8.24249	8.27512	8.18317	8.22737	8.02083
	LOC102654008	-2.08543	-2.08559	-2.08529	-2.08526	-2.08521	-2.08515
	LOC102654012	8.926	8.83121	8.85512	9.09893	9.16178	9.03516
	LOC102654014	9.1117	9.22644	9.27093	9.2711	9.01643	9.1046
	LOC102654016	0	0	0	0	0	0
	LOC102654017	0	0	0	0	0	0
	LOC102654020	0	0	0	0	0	0
	LOC102654023	10.7102	10.9131	10.8515	10.9408	10.7745	11.1251
	LOC102654025	0.130721	0.126541	0.106421	0.135821	0.106511	0.106592
	LOC102654029	12.3622	12.2372	12.375	12.1916	12.2003	12.3027
	LOC102654030	0	0	0	0	0	0
	LOC102654041	7.23853	7.30282	7.2052	7.25613	7.1928	7.36767
	LOC102654047	-1.11489	-1.11495	-1.11442	-1.11431	-1.11414	-1.11389
	LOC102654049	-1.84547	-1.84577	-1.84521	-1.84516	-1.84208	-1.84494
	LOC102654050	0	0	0	0	0	0
	LOC102654051	10.026	10.0262	10.1285	10.3801	10.2063	10.3577
	LOC102654053	-0.785732	-0.780598	-0.77835	-0.785632	-0.785512	-0.785196
	LOC102654054	5.1232	5.25831	5.03593	5.11067	5.06356	5.17837
	LOC102654055	0	0	0	0	0	0
	LOC102654056	0	0	0	0	0	0
	LOC102654066	6.95213	6.91238	6.94959	6.91668	6.89904	6.91074
	LOC102654069	6.37979	6.49813	6.33795	6.5399	6.62494	6.43396
	LOC102654070	6.10825	5.74763	6.11858	6.1648	5.70491	5.97295
	LOC102654074	-0.405777	-0.405881	-0.391336	-0.405651	-0.405611	-0.405554
	LOC102654076	0	0	0	0	0	0
	LOC102654078	2.07973	2.03499	2.08231	2.06277	2.06491	2.04327
	LOC102654079	0	0	0	0	0	0
	LOC102654083	11.1655	11.1942	11.1659	11.2523	11.3049	11.326
	LOC102654084	11.3876	11.5175	11.4774	11.3043	11.4667	11.4061
	LOC102654085	0	0	0	0	0	0
	LOC102654086	3.41818	3.50158	3.40778	3.45487	3.44231	3.41097
	LOC102654087	0	0	0	0	0	0
	LOC102654088	0.321561	0.308959	0.309307	0.309345	0.309412	0.309507
	LOC102654089	0	0	0	0	0	0
	LOC102654090	8.37464	8.37537	8.45049	8.21522	8.25635	8.16467
	LOC102654091	5.57958	5.44728	5.49965	5.46462	5.64302	5.45827
	LOC102654095	0	0	0	0	0	0
	LOC102654099	-1.84544	-1.84573	-1.84519	-1.84514	-1.84505	-1.84493
	LOC102654106	-1.96548	-1.96318	-1.96525	-1.96521	-1.96513	-1.96503
	LOC102654107	0	0	0	0	0	0
	LOC102654108	9.53663	9.31227	9.44571	9.6433	9.36059	9.50726
	LOC102654110	1.4583	1.44264	1.44238	1.47213	1.45935	1.44519
	LOC102654111	11.1342	10.9066	11.2104	10.9778	11.0397	11.345
	LOC102654113	11.6272	11.419	11.5995	11.3439	11.5568	11.2553
	LOC102654114	0	0	0	0	0	0
	LOC102654115	0	0	0	0	0	0
	LOC102654121	0	0	0	0	0	0
	LOC102654122	5.67046	5.52577	5.35263	5.39303	5.3743	5.38748
	LOC102654124	4.02592	3.91292	3.88439	3.9689	3.96207	3.94097
	LOC102654127	7.95818	7.96896	8.07983	8.24382	8.21834	8.17595
	LOC102654134	5.33997	5.37918	5.39958	5.36198	5.48689	5.3194
	LOC102654135	0	0	0	0	0	0
	LOC102654141	0	0	0	0	0	0
	LOC102654142	6.43747	6.64405	6.63837	6.46282	6.63619	6.59784
	LOC102654144	0	0	0	0	0	0
	LOC102654146	5.24521	5.19306	5.37211	5.25686	5.12646	5.10065
	LOC102654151	0	0	0	0	0	0
	LOC102654154	0	0	0	0	0	0
	LOC102654156	0	0	0	0	0	0
	LOC102654158	0.355879	0.385075	0.378483	0.35736	0.357825	0.383328
	LOC102654159	9.13254	9.03582	9.10068	8.79053	8.97716	9.01298
	LOC102654160	4.72827	4.82608	4.75625	4.78778	4.88426	4.9661
	LOC102654161	0	0	0	0	0	0
	LOC102654165	12.1644	12.3822	12.3336	12.302	12.2922	12.292
	LOC102654166	0	0	0	0	0	0
	LOC102654169	11.5089	11.44	11.5163	11.241	11.2843	11.2786
	LOC102654172	0	0	0	0	0	0
	LOC102654173	0	0	0	0	0	0
	LOC102654175	0	0	0	0	0	0
	LOC102654183	-1.03392	-1.02912	-1.03355	-1.03344	-1.03326	-1.03301
	LOC102654184	7.90008	7.96637	7.97857	8.12946	7.89298	7.91967
	LOC102654186	9.33332	9.33148	9.25168	9.35154	9.46138	9.41685
	LOC102654188	7.85137	7.65282	7.51181	7.62224	7.63245	7.53121
	LOC102654192	7.6007	7.52732	7.42889	7.33294	7.3382	7.56036
	LOC102654197	6.8061	6.83851	6.88957	6.90035	6.84686	6.77834
	LOC102654200	11.6466	11.553	11.6834	11.0942	11.6046	11.4109
	LOC102654206	0	0	0	0	0	0
	LOC102654210	0	0	0	0	0	0
	LOC102654211	0	0	0	0	0	0
	LOC102654212	0	0	0	0	0	0
	LOC102654214	0	0	0	0	0	0
	LOC102654216	1.11658	1.11627	1.18691	1.1319	1.14825	1.12571
	LOC102654221	0	0	0	0	0	0
	LOC102654224	0	0	0	0	0	0
	LOC102654230	0	0	0	0	0	0
	LOC102654231	1.32966	1.33748	1.33207	1.31769	1.32571	1.31802
	LOC102654234	0	0	0	0	0	0
	LOC102654236	3.32515	3.30319	3.44393	3.44215	3.42956	3.3552
	LOC102654239	0	0	0	0	0	0
	LOC102654242	0	0	0	0	0	0
	LOC102654245	-1.60549	-1.60586	-1.60517	-1.60511	-1.605	-1.60485
	LOC102654246	2.57408	2.42554	2.44991	2.43655	2.45406	2.41546
	LOC102654248	0.964552	0.978522	0.958639	0.966137	0.974395	0.958948
	LOC102654257	9.67963	9.73404	8.79722	8.7544	8.74829	8.17907
	LOC102654259	5.04251	4.95419	4.84123	5.05287	4.98017	5.11555
	LOC102654261	8.62841	8.49005	8.61685	8.41806	8.51457	8.5396
	LOC102654265	0	0	0	0	0	0
	LOC102654266	0	0	0	0	0	0
	LOC102654268	4.82137	4.7895	4.86422	4.78949	4.96089	4.71011
	LOC102654271	8.15725	8.02266	8.14443	8.45717	7.98484	7.94259
	LOC102654272	0	0	0	0	0	0
	LOC102654281	0	0	0	0	0	0
	LOC102654282	11.6416	11.6015	11.653	11.6033	11.6284	11.6343
	LOC102654285	4.59441	4.86554	4.56601	4.57863	4.61408	4.7036
	LOC102654286	0	0	0	0	0	0
	LOC102654289	9.52743	9.35196	9.35975	9.29938	9.08827	9.35401
	LOC102654297	0	0	0	0	0	0
	LOC102654300	0	0	0	0	0	0
	LOC102654309	6.20122	6.52078	6.25809	6.55396	6.28831	6.55948
	LOC102654312	8.82858	8.7733	8.78585	8.93985	9.0737	9.01002
	LOC102654313	0	0	0	0	0	0
	LOC102654314	7.72237	7.55523	7.59951	7.68499	7.76432	7.82016
	LOC102654315	5.38998	5.41472	5.32084	5.44516	5.30052	5.3871
	LOC102654316	1.61326	1.69085	1.61473	1.61505	1.71212	1.60793
	LOC102654321	0	0	0	0	0	0
	LOC102654329	0	0	0	0	0	0
	LOC102654330	0.256146	0.243522	0.243856	0.243893	0.259726	0.244048
	LOC102654331	0	0	0	0	0	0
	LOC102654335	9.65344	9.22699	9.63283	9.46341	9.27886	9.34075
	LOC102654340	0	0	0	0	0	0
	LOC102654344	10.7574	10.778	10.8335	11.1103	10.9219	10.9933
	LOC102654345	9.41446	9.26558	9.27028	9.0682	9.32365	9.03831
	LOC102654348	0.493747	0.487311	0.487704	0.487748	0.526623	0.496406
	LOC102654349	10.762	10.6343	10.4437	10.6561	10.8074	10.7821
	LOC102654351	0	0	0	0	0	0
	LOC102654353	0	0	0	0	0	0
	LOC102654354	2.60442	2.60678	2.63778	2.68399	2.67362	2.64609
	LOC102654355	0	0	0	0	0	0
	LOC102654358	0	0	0	0	0	0
	LOC102654363	1.61934	1.61065	1.65107	1.63099	1.69922	1.61009
	LOC102654365	10.6223	10.5099	10.5869	10.4889	10.6205	10.6195
	LOC102654366	0	0	0	0	0	0
	LOC102654367	0	0	0	0	0	0
	LOC102654368	-1.48554	-1.48595	-1.4852	-1.48513	-1.48501	-1.48484
	LOC102654369	11.2633	11.2837	11.2558	11.4743	11.6086	11.4995
	LOC102654371	3.27353	3.22756	3.33052	3.26308	3.25775	3.27733
	LOC102654376	0	0	0	0	0	0
	LOC102654379	10.3335	10.0336	10.2577	10.2449	10.1258	10.2063
	LOC102654380	1.03332	1.02064	1.09107	1.07936	1.02138	1.04665
	LOC102654381	0	0	0	0	0	0
	LOC102654384	9.20732	9.15545	9.16411	8.93073	9.00885	9.11836
	LOC102654385	0	0	0	0	0	0
	LOC102654387	0	0	0	0	0	0
	LOC102654388	7.01045	7.10739	6.98349	6.9083	7.00979	6.99211
	LOC102654390	7.83811	7.11624	6.98313	7.26864	6.90065	7.52073
	LOC102654393	0	0	0	0	0	0
	LOC102654395	8.59365	8.49013	8.58334	8.70684	8.4739	8.52783
	LOC102654398	9.52171	9.27791	9.31364	9.40806	9.29664	9.25665
	LOC102654399	0	0	0	0	0	0
	LOC102654405	1.6547	1.61696	1.64123	1.62019	1.62075	1.61312
	LOC102654408	-2.32561	-2.32566	-2.32557	-2.32556	-2.32555	-2.32553
	LOC102654409	0	0	0	0	0	0
	LOC102654413	0	0	0	0	0	0
	LOC102654417	9.30044	9.36701	9.4297	9.37363	9.51759	9.35382
	LOC102654418	0	0	0	0	0	0
	LOC102654426	12.041	12.1624	12.1253	11.7842	11.9575	11.9457
	LOC102654427	3.98881	3.94103	3.92138	3.88457	3.88935	3.86461
	LOC102654428	0	0	0	0	0	0
	LOC102654429	0	0	0	0	0	0
	LOC102654435	6.71038	6.62872	6.81192	6.54942	6.76205	6.61662
	LOC102654436	8.59238	8.67586	8.69656	8.57866	8.65986	8.34448
	LOC102654437	0	0	0	0	0	0
	LOC102654439	0	0	0	0	0	0
	LOC102654440	0	0	0	0	0	0
	LOC102654444	5.74513	5.80979	5.8014	5.83238	5.95066	5.74938
	LOC102654445	6.22611	6.04885	6.18217	5.9825	6.00922	5.98383
	LOC102654448	10.5454	10.773	10.7502	10.5811	10.6552	10.6907
	LOC102654450	10.369	10.5602	10.6141	10.6103	10.652	10.5538
	LOC102654452	5.61405	5.61807	5.58829	5.64657	5.71732	5.50073
	LOC102654454	0	0	0	0	0	0
	LOC102654461	0	0	0	0	0	0
	LOC102654462	0	0	0	0	0	0
	LOC102654463	0	0	0	0	0	0
	LOC102654464	0	0	0	0	0	0
	LOC102654465	10.9912	10.9933	10.9328	10.8507	10.9531	10.9348
	LOC102654469	0	0	0	0	0	0
	LOC102654470	0	0	0	0	0	0
	LOC102654477	0	0	0	0	0	0
	LOC102654478	0	0	0	0	0	0
	LOC102654480	0	0	0	0	0	0
	LOC102654481	-1.60574	-1.60618	-1.60535	-1.60528	-1.60515	-1.60497
	LOC102654482	4.6265	4.70171	4.50791	4.61904	4.5662	4.55246
	LOC102654485	0	0	0	0	0	0
	LOC102654486	0	0	0	0	0	0
	LOC102654487	0.971834	0.971557	0.972113	1.00921	0.97228	0.989367
	LOC102654488	9.53146	9.45012	9.65715	9.44909	9.40269	9.50992
	LOC102654490	0	0	0	0	0	0
	LOC102654492	0	0	0	0	0	0
	LOC102654495	8.03527	7.784	7.98794	7.92734	8.01042	7.98794
	LOC102654496	2.89778	2.90078	2.90482	2.8845	2.93873	2.90475
	LOC102654498	0	0	0	0	0	0
	LOC102654505	0	0	0	0	0	0
[truncated: 10,181 more rows]

## Sheet: Fig. 3a, c
Fig. 3a, c	Metabolite	MF1	MF2	MF3	MF4	MF5	MF6	CV1	CV2	CV3	CV4	CV5	CV6
	O-Phospho-L-tyrosine	51050	60680	52170	70040	63960	101200	142700	91550	128600	45100	66580	89130
	Orotidine-5-phosphate	26919	27805	33968	29147	37251	37460	9318	20800	14910	7261	15270	17900
	Oxidized glutathione	145400	80380	68950	48500	95190	92850	62660	29140	144300	89070	53690	93000
	D-Fructose 6-phosphate-disodium salt	121000	171500	219700	89610	211400	226500	132200	237600	363800	312800	298000	404800
	D-Fructose-1,6-bisphosphate	15000	6992	10160	20240	29730	35010	11600	10690	19640	24190	26060	52850
	D-Galactonic acid	4512000	1453000	3338000	797100	851900	245700	92640	130800	69410	431900	875500	936200
	dGDP	97650	74340	84980	110400	75170	116100	118200	122800	78850	160200	99260	169700
	D-Gluconate	5232000	3683000	3159000	1825000	4572000	336100	155300	771000	268300	2014000	1377000	1255000
	D-Glucoronic Acid	34910	29760	28550	98550	96730	68800	174600	88830	142400	67660	119500	84350
	D-Glucopyranose	226000	185400	145200	156300	253400	154600	32250	118600	45990	281800	103700	195500
	Taurine	13560000	6279000	4745000	8256000	11780000	10520000	10660000	11660000	15090000	6491000	13000000	12580000
	ATP	34760	34240	31540	14500	28100	24300	29070	54970	57640	56450	45770	78680
	4-Hydroxy-3-methoxyphenylglycol	12360	11950	13030	15370	15260	11530	21880	29570	21510	15540	20550	33720
	3-Nitro-L-tyrosine	35050	27500	23970	27760	40850	40460	53820	47230	51610	27240	61120	54560
	3-Methylglutaric acid	205200	142800	213900	216700	295700	243900	228400	421100	350100	284600	369400	364000
	Farensyl diphosphate	3151	720	958	4523	7289	5692	3055	13991	7556	1049	6774	4114
	Xanthurenic acid	16810	17750	18030	16430	23360	27350	24120	26570	29480	23930	78710	58180
	N-Oleoyl glycine	958	920	1068	8278	1719	5381	1454	1888	1261	1012	2453	2231
	Oleoyl-L-α-lysophosphatidic acid	26760	5705	4717	24930	70500	61830	25330	580	68030	12930	89340	57080
	Alloxan	49730	67960	36117	36790	45731	47908	35703	36552	42766	48688	45172	60942
	D-sedoheptulose-1-7-phosphate	102400	80030	141200	332700	301900	332000	289400	352800	460300	311900	262900	257900
	D-Sucrose	331500000	248100000	202800000	182600000	261500000	347200000	124000000	214500000	149900000	344100000	237300000	328200000
	D-Ribose5-phophate	111100	110100	138000	104800	155500	102700	88630	90340	91530	138100	150500	165400
	D-Ribulose 1,5-bisphosphate	4668	6533	12950	1931	11780	17520	9192	11820	16660	6973	13390	10970
	Carbamoylphosphate	425900	220300	214800	263600	413800	279900	144700	201900	424400	199900	481700	419600
	2,3-Dinor-TXB2	297200000	213600000	145200000	126300000	204300000	319600000	77360000	161100000	97490000	309000000	166700000	285800000
	Riboflavin-5-phosphate	2632	3051	4167	3458	3917	3474	3084	3166	2282	2506	2218	3780
	Ribose 1-phosphate	367800	363000	556100	518400	525200	550400	306700	396900	354700	438700	613100	540300
	Pyrophosphate	109000	73740	183000	146200	102300	111800	36730	163900	94920	132900	95650	294400
	Homovanillic acid	4402	5255	4307	5592	4368	4231	4744	4010	3668	4194	4408	3756
	D-Fructose-1,6-biphosphate-trisodium salt	22705	20005	26575	26127	33979	34032	32127	17670	19560	30020	31600	82190
	5'-Adenylyl sulfate (APS)	107200	90800	75600	99210	130600	100400	124300	135200	53550	182800	109000	182100
	5-Aminoimidazole-4-carboxamide-1-β-d-ribofuranosyl 5-monophosphate	94270	63340	106300	91400	102300	96930	148900	139000	136000	94440	119400	110200
	L-Glutamine	2580000	2381000	2238000	3929000	3643000	3804000	3906000	5753000	4120000	4201000	4858000	5026000
	L-Glutamine O-hexside	8014000	11300000	6309000	9140000	12660000	10480000	5058000	6571000	5771000	5261000	11530000	8163000
	N-Acetyl-Asp-Glu	34640	25930	42840	20820	75080	102600	57150	37270	63680	51560	84600	38730
	ADP-ribose	15320	13000	14330	11230	6814	14920	17280	10300	22510	8228	10330	4499
	Acetyl phosphate	417700	344800	193700	361600	609100	282200	111200	266700	488100	200900	523600	219400
	Inosine 5'-monophosphate	87780	80500	48130	103100	98980	97310	101700	96580	74100	108500	145700	140000
	DL-P-Hydroxyphenyl lactic acid	15110	15270	40140	26710	39770	24470	31378	47990	13430	30530	36950	28510
	DL-Tryptophan	11080	15390	14640	17500	17590	35490	16140	29510	33570	19980	144600	82490
	D-Malic acid	556600	303900	358200	691000	1213000	609900	715100	991100	1779000	651400	725000	1398000
	D-Mannitol	130900	176000	204900	259100	292900	188200	273900	481100	271700	286700	351000	325300
	dUMP	95660	47490	84610	98650	98440	122100	75330	141000	119800	114900	125300	66020
	Lysope 16:0	614400	84220	69150	686700	1637000	1638000	579100	26430	1904000	217100	1607000	909400
	2'-Deoxyguanosine 5'-triphosphate	29150	25470	30070	17430	35320	20960	44230	43660	50630	39900	37360	77360
	Trehalose	381300000	310000000	239300000	217100000	307900000	387100000	131600000	247600000	158800000	396500000	263600000	384700000
	G6P	9109000	8167000	10050000	9220000	6058000	10910000	7697000	6189000	9940000	11030000	9688000	14050000
	Fosfomycin	30820	42870	50330	56320	42950	31530	38640	56800	60390	46400	39570	53310
	Galactose 1-phosphate	3044000	2735000	3330000	2139000	3978000	4204000	2896000	3748000	4024000	3425000	4447000	3514000
	Gamma-Glu-Leu	28520	26270	14100	33640	33000	31310	41550	16910	20620	20360	148000	26930
	Sedoheptulose 1,7-bisphosphate	45730	69560	50870	86140	59380	73430	31760	42930	34030	49110	50400	60580
	S7P	16690	15050	26760	23940	7047	41420	14190	47530	63560	64200	88630	85230
	Glucarate O-phosphoric acid	199500	165800	103100	198900	242400	256400	212400	315300	377300	266600	446700	439100
	Gluconic acid	2954000	2234000	4411000	1498000	4570000	1031000	45950	277600	220400	612700	599700	1079000
	Citric acid	30500000	18630000	12040000	18580000	29880000	27650000	29670000	30170000	45840000	27790000	37920000	39840000
	cis-7-Hexadecenoic acid	4193000	4448000	6276000	6016000	3933000	3955000	3928000	8656000	6604000	4805000	4405000	3444000
	Creatine phosphate	32070	30700	49070	48770	43360	32590	33260	39180	47750	35530	27170	44790
	L-Asparagine	22030	25790	18170	11990	23910	42470	16670	23260	34220	24460	71000	45770
	1,3-Diphopshateglycerate	358200	359300	363200	356200	355800	352400	340900	361000	369400	346100	366300	348500
	Lysopa 16:0	1082000	198900	249200	1580000	2613000	2549000	717500	13700	2873000	488800	2857000	1676000
	Linolelaidic acid (C18:2N6T)	2237000	2605000	2804000	2838000	2179000	2388000	1651000	2350000	2197000	1987000	2433000	1973000
	Lysope 14:0	4676	12974	15111	4150	12650	9625	5196	26318	13270	3114	12030	7531
	Lysopa 18:0	1873000	1746000	1087000	2950000	3397000	4131000	702700	20440	1947000	781000	3914000	1928000
	Phenylpropiolic acid	166700	119200	139000	235200	241200	246600	206500	397800	342700	321200	371600	410500
	Threonate	2315000	2213000	2251000	2377000	2362000	2326000	2242000	2624000	2243000	2441000	2436000	2399000
	D-Glucose 6-phosphate	7653000	6769000	8330000	7676000	8948000	9748000	3631000	8919000	9797000	4749000	7351000	6433000
	Dihydrotachysterol	1536000	1557000	1526000	1535000	1517000	1530000	1521000	1545000	1527000	1498000	1507000	1527000
	D-Histidine	151100	217200	81030	112100	451600	700900	97250	229400	308600	132100	646100	691100
	Dihydroxyacetone phosphate	215400	127200	185900	166100	390600	447200	220200	215800	708100	354500	359300	362200
	3,4-Dihydroxybenzeneacetic acid	38340	23320	35120	44280	45450	29690	60710	30210	96080	37320	66620	57950
	Uridine5-diphosphate	16800	14080	9850	18120	17840	25010	11650	8019	10380	18680	14230	31240
	Glycerol-3-phosphate	6223000	7770000	6555000	7677000	7756000	6673000	5703000	7506000	8216000	5217000	15390000	6979000
	D-Glucose	91430	79890	33990	44670	55800	89190	12470	23330	12580	121400	32790	79260
	L-Fucose	7299	6510	10250	9357	11970	12040	10900	12030	9835	10720	5639	22880
	Lysopg 18:1	7357	4578	20988	4476	13840	9764	5053	32742	6093	4210	9768	6868
	Lysope 18:0	5233000	3775000	1995000	7582000	6862000	9233000	3700000	113400	5072000	1509000	5955000	3092000
	Lysope 18:1	3957000	683400	247600	1945000	10850000	7794000	3658000	97660	5735000	964300	9619000	6266000
	Cholesteryl sulfate	1359000	1359000	1347000	1394000	1430000	1451000	1515000	1464000	1487000	1609000	1545000	1610000
	9-Hpode	80716	7366	2420	4776	9589	19550	71923	109942	102676	2176	12070	7921
	Nicotinamide	253300	249800	319800	347600	323900	296100	433000	414600	302400	386800	347000	380400
	Nicotinic acid	47330	118100	80760	118600	85150	124500	60530	60220	20750	63530	49580	74170
	Nicotinuric acid	578100	501000	492900	592900	372900	675100	372800	524500	540400	559700	409700	652600
	Niflumic acid	1048000	1135000	2168000	2742000	1358000	1683000	760700	3135000	2389000	1005000	2075000	1258000
	N-Methyl (-)ephedrine	183200	178100	251800	221200	207200	263400	241200	280100	244700	259400	235600	246000
	N-Methyl-a-aminoisobutyric acid	613600	1292000	1003000	1853000	2560000	4776000	4261000	10760000	10570000	8452000	40210000	31390000
	N-Methyl-L-arginine hydrochloride	9072	9231	8208	8112	7169	14290	12510	10000	20410	8963	61850	43110
	Farnesene	148152	29490	33200	36320	37560	31550	27210	35060	31980	26660	31030	35090
	Fexofenadine	16070000	15310000	14870000	15430000	23710000	27330000	16350000	16550000	24680000	16940000	17710000	17150000
	Folic acid	4741	6419	7111	7019	6323	6690	4701	5207	4555	5452	5859	4931
	Adenosine 5'-monophosphate	19860000	20500000	9956000	28190000	17890000	19210000	11410000	10270000	4424000	22900000	7587000	15020000
	Adenosine5-phosphosulfate	35810	29520	19300	17360	18250	23870	20530	21410	14280	31480	20310	37660
	Acetylcholine	1817000	1562000	1515000	1454000	1937000	1483000	1906000	2012000	2388000	1585000	2178000	1736000
	Adenosine 5''-diphosphate	323200	343700	373500	545700	446100	234100	417800	433600	230300	369200	333700	509700
	Adenosine	314600	37930	180900	139300	157800	218400	438400	337700	590100	305200	619400	504100
	Acetylcarnitine	348500	435400	542300	579100	496900	531000	734400	736300	1254000	499900	1150000	572300
	DL-3-Hydroxy-kynurenine	47740	43270	26310	70920	52210	57890	48970	60670	90150	21830	58590	43560
	DL-5-Hydroxylysine	2035000	1496000	841900	783200	1037000	1531000	335800	668800	393000	2073000	617500	1283000
	DL-3-Hydroxynorvaline	981200	997000	907100	1148000	1090000	1038000	879900	794600	695700	632100	857500	886500
	DL-Alanyl-glycine	79830000	79000000	81820000	102500000	101300000	99250000	112000000	127200000	107400000	94550000	137000000	122100000
	DL-Citrulline	1122000	1322000	998400	1732000	1787000	1720000	1358000	1435000	1683000	1286000	1810000	1504000
	Lysopc 18:3	11210000	2308000	3027000	14500000	19930000	19050000	7291000	213800	22860000	5252000	22250000	15700000
	Trimethyllysine	62090000	48640000	54320000	62210000	67530000	57960000	61870000	59090000	74210000	51270000	80030000	69210000
	Thymine-d3	340800	396900	360700	488400	548100	513500	504700	450900	519600	393500	493000	430100
	trans-Citridic acid	1796000	1883000	1848000	1875000	1747000	1697000	1753000	1597000	1828000	1664000	1622000	1635000
	Triethyl phosphate	780700	731300	642000	738400	613500	629400	692200	1389000	648600	618400	1050000	633900
	Thymine	8982000	7082000	3699000	3763000	4650000	7790000	1313000	3263000	1345000	10280000	2591000	6274000
	Metanephrine	87880	1959000	151500	86320	121000	3172000	90940	139900	167300	2293000	239900	2654000
	Inosine	1330000	1796000	2893000	2710000	2218000	1780000	2765000	2812000	4278000	3135000	3038000	5159000
	Imidazoleacetic acid	11340000	9553000	5026000	5244000	6663000	9002000	2632000	4321000	2395000	12130000	4169000	8347000
	L-β-Imidazolelactic acid	2117000	2387000	1761000	2541000	3524000	3079000	3238000	2919000	3695000	2188000	5175000	3455000
	Imatinib	5379000	651100	1152000	6357000	14380000	11100000	6088000	102900	33060000	3803000	16560000	11400000
	Hypoxanthine	4288000	4750000	3140000	5807000	5977000	5851000	7363000	6457000	7638000	5508000	7818000	9027000
	Methyl nicotinate	1383000	2045000	3621000	4125000	4653000	4252000	687000	946800	1561000	1160000	3307000	3983000
	N,N-Dimethylglycine	13660000	17100000	29680000	26860000	16070000	31980000	9252000	25040000	11610000	16820000	17370000	36370000
	N4-Acetylcytidine	18713	14880	6261	26800	28630	18750	31120	47980	23090	35330	37080	33380
	Methionine sulfoxide	19590000	19320000	24680000	26950000	25710000	30050000	26420000	29760000	26960000	23240000	30400000	30370000
	Creatinine	18970	23690	27140	39950	28060	34600	23910	31270	22860	27420	21450	14600
	Cycloleucine	96380000	92420000	93100000	128900000	119800000	122000000	121800000	167600000	129900000	107000000	160800000	156400000
	cis-Gondoic acid	103900	121900	116800	143100	120700	112700	117800	116500	115300	110900	114600	109900
	3-O-Feruloyl quinic acid	6524	6277	6450	6797	6162	6895	5726	6806	6280	6221	6220	5677
	3-OH-Anthranilate	158600	142200	143800	181400	140600	160900	213000	250000	214700	145000	177200	130600
	Choline	139600000	154000000	220500000	184500000	144100000	244000000	63810000	183700000	99050000	125900000	151000000	245700000
	Chlorogenic acid methyl ester	10660	13220	11910	13770	11630	10940	11940	12150	10670	10710	12200	13070
	4-Aminoindole	210432	857500	92210	53540	292704	1740000	219841	211309	238795	214573	237812	881000
	3-Ureidopropionic acid	1875000	1980000	1665000	1573000	2200000	1945000	1219000	1039000	1118000	1170000	1539000	1528000
	4-Aminobutyrate	333000	259600	293100	425100	542200	475400	559600	510900	817300	551200	1486000	1127000
	Pro-Leu	10420	10810	19890	14310	19760	22130	10430	19980	17560	13150	15760	11410
	Propionylcholine	2438000	1406000	1701000	1993000	1350000	1651000	2340000	2021000	2235000	1385000	3133000	3099000
	Protocatechuic aldehyde	890000	1023000	539200	476800	554400	595900	361800	339500	451400	576900	403200	640900
	Punicic acid	5204000	11330000	9973000	12500000	10350000	11930000	2681000	5701000	4511000	3056000	10910000	5305000
	Purine	25470	70020	50200	47130	104400	82650	73370	185000	232900	166400	602300	464100
	Putrescine	61830000	55380000	52790000	57970000	76380000	57530000	67160000	70900000	73790000	60960000	88780000	65510000
	Pregnenolone	44010	40770	36930	45640	43700	40310	40300	47070	32170	41380	41640	43630
	Carnosine	60420	63060	31590	76440	51940	80520	74770	85640	55320	40340	89640	67160
	Nε,Nε,Nε-Trimethyllysine	34690000	26330000	29340000	32010000	34730000	32950000	39850000	28170000	41000000	28280000	35630000	35860000
	O-Feruloyl quinic acid	16630	13910	15970	14610	15110	17430	16970	15440	16060	14840	16020	17990
	Oxypurinol	249500	299000	205400	252200	269200	380300	329100	263100	348200	281400	479400	556300
	PAF C-16	17920000	15960000	10700000	33090000	38830000	46000000	4811000	275000	19040000	6388000	41270000	19510000
	Ornithine	3123000	3866000	3289000	2390000	3950000	3153000	2796000	1926000	2267000	1741000	2743000	2126000
	Oxymetazoline	2592000	2558000	1979000	2462000	2591000	2803000	2661000	2595000	2660000	2216000	2582000	2727000
	L-Tryptophan	5613000	9192000	9252000	11390000	10280000	16700000	12800000	20030000	25020000	15310000	88910000	63170000
	L-Tyrosine	2760000	10900000	2740000	3071000	3300000	3060000	3635000	3530000	3117000	3785000	3268000	3330000
	L-Saccharopine	2552000	1957000	2926000	2593000	2777000	2398000	2724000	3189000	3692000	2394000	3136000	2676000
	L-Theanine	14600000	15440000	12200000	21040000	21580000	21780000	16950000	15920000	20830000	16400000	22660000	16860000
	Epinephrine	21170000	18030000	16710000	19940000	24250000	23280000	23050000	24130000	26000000	25320000	27180000	24340000
	Ergosterol	455200	500800	509200	513700	523100	567500	580500	558100	577300	574100	625600	605400
	Alanine	5505000	5638000	5392000	7823000	6113000	6531000	8756000	7867000	7509000	5994000	10250000	11450000
	Allantoin	16330	14190	14380	26810	16840	23790	21450	16190	12590	16420	32140	93111
	Allopurinol	3842000	5494000	3851000	4766000	5486000	5235000	6491000	7137000	5897000	5861000	7090000	8585000
	Ala-Gly	9897000	9500000	9127000	11610000	11970000	12920000	13750000	16990000	12870000	11350000	17530000	14820000
	Adipamide	177000	150300	195800	227000	279100	285900	209200	217500	216700	213000	204600	235700
	8-Hydroxy-2-deoxyguanosine	127700	103700	131200	134200	163300	187100	160800	190200	226700	129300	256800	249600
	7-Methyluric acid	271000	280100	250800	302600	284400	246800	262800	272500	255100	257600	295500	277200
	7-Methylxanthine	41200	43020	55320	53770	58990	47330	48440	62620	52210	38650	72960	65350
	7-Methylguanine	3727000	7810000	5367000	7654800	15210000	14620000	11000000	10339820	30590000	9487300	78100000	56890000
	7-Methylguanosine	543400	930500	544600	576100	481800	708700	509200	443200	527200	273000	707200	466900
	2-(Formylamino)benzoic acid	2544000	5349000	3692000	4453000	9738000	9450000	7091000	16100000	19220000	14340000	46260000	35340000
	2'-Deoxyadenosine-5'-monophosphate	51460	55160	55780	62980	72470	67710	71750	87750	53210	63380	69860	61340
	2-Aminoadipic acid	102200	108000	120100	87990	75790	113900	118671	117266	124862	101989	140460	120161
	2-Aminooctanoic acid	1014000	576000	731900	851400	670100	735900	1036000	1040000	1041000	447800	1567000	1541000
	DL-Leucine	1616000	1968000	1263000	1883000	2804000	3382000	2989000	5090000	5222000	4146000	15660000	11890000
	Tau-methylhistidine	18430000	16360000	16090000	19210000	21810000	18260000	21770000	20680000	24300000	18120000	22470000	19920000
	Thiamine	886600	1179000	920300	1187000	1162000	697700	1240000	799100	914900	885200	1062000	736200
	Testosterone	32750	34990	33120	37140	34080	34130	33950	39840	38820	36070	34520	36490
	Thymidine 3,5-cyclic monophosphate	75770	56120	53440	88180	76850	85920	83820	69800	74990	62620	74730	64230
	Threonine	1560000	2455000	2021000	2683000	3409000	3336000	2321000	3434000	3121000	2673000	6898000	6511000
	Thioguanine	33900	32360	56470	58550	46420	25350	37260	30350	31780	31120	39370	39300
	Guanidineacetic acid	1400000	2442000	1869000	3284000	4246000	8271000	7380000	18340000	21590000	13540000	69310000	53580000
	Homoserine	2258000	3642000	2897000	4261000	5113000	4993000	3319000	5046000	4536000	3814000	10580000	9232000
	Histidine	23780000	41790000	28640000	35780000	50410000	50110000	39020000	36910000	37620000	28590000	77110000	59750000
	Homocysteic acid	200400	169100	172000	215800	192800	217400	220900	175000	172000	153700	197400	205100
	Histamine	1447000	1989000	1993000	2077000	1928000	2048000	1815000	2755000	2504000	1656000	2060000	2106000
	Guanine	466700	556200	275300	557800	418000	625900	664900	507700	779700	421400	1507000	1337000
	Guanosine	2402000	2782000	1598000	2698000	2574000	2803000	2598000	3034000	2553000	3357000	5629000	3097000
	(R)-(+)-2-Pyrrolidone-5-carboxylic acid	92960000	82560000	86730000	116100000	114700000	115600000	123000000	159800000	117900000	104400000	147700000	132100000
	10E,12Z-Octadecadienoic acid	117300	141300	213300	159800	114300	123000	62770	173500	119000	90880	139900	92360
	1,5-Diaminopentane	1906000	1520000	1885000	2024000	2781000	2557000	2131000	1826000	2481000	1789000	2296000	2287000
	1,4-Dihydro-1-methyl-4-Oxo-3-pyridinecarboxamide	296100	242100	195200	240200	275700	307500	256900	273700	337100	312100	406100	483300
	N-Acetyl-glutamate	327700	465700	517100	689800	837700	696000	536700	536300	712400	365100	771400	648300
	N-Acetylglycine	3007000	2727000	3206000	3264000	3766000	3512000	3448000	3828000	3110000	2842000	4365000	4517000
	N-Acetyl-D-phenylalanine	3505	6503	7270	6433	9807	18210	7836	21260	23270	19570	65910	63470
	D-Myo-inositol 4,5-bisphosohate	24270	6787	13200	14450	18202	11440	16320	13620	13420	14014	20660	6508
	D-Methionine	983500	1032000	576900	865000	913800	1276000	2071000	2737000	2732000	2075000	6608000	4313000
	N-Acetylhistamine	38550	37100	31850	42630	36580	48510	44410	19050	33170	32140	34540	66490
	D-Myo-inositol 4-monophosohate	1232000	930200	989800	930800	1197000	1821000	851500	1096000	956100	1280000	1672000	1693000
	D-Phenylalanine	15090000	29610000	23740000	25420000	58520000	53970000	49910000	85780000	122600000	80330000	222100000	187600000
	3-Aminoisobutanoic acid	614100	661600	1108000	970400	826600	1251000	777100	1130000	811000	916700	1358000	1643000
	3-Amino isobutanoate	640900	642800	1163000	965400	709800	1216000	443300	1046000	508200	640600	911800	1229000
	Cytidine-5-monophosphate	70050	136200	62750	107000	66130	71810	37670	31360	35620	76440	37010	66290
	Cytidine	35530	54830	41760	17310	69060	51400	33820	38320	42410	36480	44790	26540
	Cystine	132600	182600	211600	283100	424400	212300	495700	525700	676800	252500	1166000	805300
	Cys-Gly	16100	14140	14760	10350	45100	15690	20480	17670	28250	21670	33570	19450
	3-Indoleacrylic acid	414200	611100	676400	770900	716400	1191000	941500	1286000	1704000	1087000	6494000	4714000
	3-Chloro-L-tyrosine	107600	103100	75890	109300	145400	250400	234200	339700	405800	256500	816100	638600
	Porphobilinogen	36380	53190	53190	72720	59720	100800	75790	110100	142700	85290	546100	380500
	L-Canavanine	127000	154600	115800	168900	168100	171400	138800	188000	165300	160700	236000	186400
	Pipecolinic acid	101600000	95090000	91040000	134300000	120100000	126100000	141600000	184800000	145900000	124800000	177800000	166600000
	Picolinamide	124200	125800	143600	154900	145800	141700	171200	192400	180200	165200	186600	163200
	Phosphoethanolamine	1575000	1422000	1738000	1441000	2017000	2371000	1664000	1970000	1926000	1985000	2046000	2014000
	D-Glucosamine	317800	250100	300900	258700	335600	333100	329600	298600	521300	303500	204000	267500
	L-Homocitrulline	752300	449300	854400	969100	744800	700800	607800	667100	628900	525500	944400	863600
	L-Dopa	83720	1860000	164500	114800	103600	2996000	81070	118400	144000	1828000	259400	2251000
	L-Cystathionine	661400	685400	610800	756100	822100	718600	602600	640500	570400	496700	640600	603600
	N'-P-Coumaroyl agmatine	90650	92800	85990	62790	109300	83320	97620	89470	87000	76080	84740	93530
	Nα-Acetyl-L-lysine	4349000	2544000	1962000	3441000	4695000	4596000	4224000	5278000	4647000	5256000	5561000	6022000
	Nε-(1-Carboxymethyl)-L-lysine	1360000	1704000	1340000	1818000	1786000	1625000	1609000	1333000	1608000	1421000	1743000	1114000
	5-Aminosalicylic acid	198400	226000	223400	244800	269000	240900	257400	221800	265800	173100	250100	319400
	5-Aminolevulinate	297700	324500	203500	300400	448700	546800	437200	710600	728700	558500	1953000	1560000
	5-Aminovaleric acid	33610	28220	44600	56850	65560	58190	45150	63270	58060	63360	68710	56260
	2'-Hydroxy-5'-methylacetophenone	68470	69840	72480	76550	74680	71950	78500	77960	79350	81270	78800	76180
	Lysine	78910000	73060000	78470000	106500000	106600000	108200000	120500000	144700000	116500000	98510000	158000000	119600000
	Lysine butyrate	13220	9616	16790	34150	20460	22800	20640	21480	57870	9335	81620	55570
	Lysopc 16:2 (2N Isomer)	5798	767	1230	8172	24730	17800	6090	21880	39080	3810	21120	13980
	Lysopc 17:0	67070	94710	198000	231500	135800	178400	35970	335000	109500	66790	287400	248800
	Lysopc 16:1	2158000	256500	473200	2403000	5555000	4282000	2406000	40420	12760000	1441000	6591000	4687000
	Lysopc 15:0	139500	204300	452800	371600	256200	299100	81980	655700	275300	173900	556200	355700
	Lysopc 16:0 (2N Isomer)	8547000	1462000	1928000	12030000	21400000	19690000	5737000	136400	22620000	3432000	22460000	13310000
	Lysopc 14:0	424300	84280	98380	490800	907900	750800	341600	5267	997100	148800	908700	581800
	Gly-Phe	3934	3231	11210	5671	6557	6560	2682	5210	7008	5331	10840	6740
	Glycyl-L-proline	51020	51150	59680	51590	64010	56980	37820	69000	50380	38140	103100	33590
	Glycine	187600	178100	208000	229500	288900	282700	239300	256600	291400	232800	556600	513500
	Glycerophosphorylcholine	341700000	335200000	331800000	335000000	349000000	339100000	280300000	287200000	330400000	306700000	347300000	360200000
	Asparagine	3558000	3966000	2663000	3363000	5445000	7073000	5915000	10360000	10830000	7576000	28530000	22950000
	Aminoimidazole carboxamide ribonucleotide	899700	925100	886000	932800	913900	911600	918100	891900	911900	918500	901900	819500
	Asp-Phe methyl ester	503300	811800	593400	612600	1553000	1449000	760100	1363000	1892000	1278000	5870000	4332000
	Aspartic acid	589600	575200	647800	642400	651600	676200	415600	476400	336400	312900	479000	498500
	Asp-glu	75630	88510	84580	79060	109100	102800	100900	109500	71780	84950	99910	98860
	6-Aminocaproic acid	6257000	6218000	5297000	7116000	8952000	9958000	7713000	13100000	13500000	9753000	29760000	25600000
	5β-Androstan-3a-ol-17-one	13380	10830	12600	14620	12450	23740	12200	13310	14330	15680	14420	14850
	6-Hydroxymelatonin	742200	670700	682400	685200	619200	599000	700700	652600	703600	614200	630400	672500
	1-Methylguanosine	542100	700800	389200	527000	484900	581700	433400	238200	463800	182000	543000	345900
	1-Methylnicotinamide	2022000	2603000	1546000	2674000	2763000	2445000	2805000	3019000	2742000	2381000	4301000	3860000
	2-(3,4-Dimethoxyphenyl)ethanamine	85430	3604000	114500	108800	112100	824400	152100	141000	118000	277700	117000	219100
	2-(Dimethylamino)guanosine	49110	216800	101100	78930	3822	185800	27550	32980	41920	35070	97890	98530
	1-Stearoyl-Sn-glycerol-3-phosphocholine	1755000	365400	1040128	1324000	4045000	3445000	1040000	28420	3348000	589600	4393000	2806000
	1-Oleoyl-Sn-glycero-3-phosphocholine	13390000	2728000	3297000	12180000	38290000	34150000	13780000	361300	38020000	6052000	47340000	30630000
	1-Methyluric acid	199000	78160	152700	95200	210100	110800	181200	198600	319600	238600	262900	273600
	delta-Tridecalactone	3795	40460	11870	7826	3679	34560	12952	14969	13723	3670	19290	13710
	D-Alanyl-D-alanine	203600	123800	170100	197500	195100	143600	320100	256700	313500	290500	360700	313900
	D-2-Aminobutyric acid	1966000	2147000	4015000	3342000	2129000	3971000	1080000	3050000	1703000	1671000	2464000	4710000
	SDMA/ADMA	3711000	1801000	1690000	1567000	2206000	1837000	2914000	3612000	2356000	1403000	2433000	3144000
	Serine	479600	379300	390000	465200	630700	666100	610900	795300	685300	574400	1285000	1243000
	S-ribosyl-L-homocysteine	162200	82080	94350	82910	180300	102600	139500	80440	130200	113000	107000	136600
	Spermidine	3826000	2719000	2560000	2959000	3909000	3076000	3209000	2729000	3507000	2459000	4446000	2999000
	S-Methyl-5'-thioadenosine	231900	184400	269900	391000	402400	350500	523600	621600	683900	347300	681100	681400
	Sn-Glycero-3-phosphocholine	275500000	288200000	279000000	273700000	295000000	272200000	203700000	231700000	236200000	244100000	244300000	304100000
	Serotonin	86650	84860	85500	112600	136800	112900	127500	109500	136900	105800	153600	111800
	N-acetyl-L-ornithine	1190000	1345000	1034000	1329000	1463000	1499000	1191000	1200000	1442000	1268000	1660000	1240000
	L-(-)-α-Amino-ε-caprolactam	689300	598100	475100	665300	759000	743400	563700	593900	651700	565100	858100	751600
	Kynurenic acid	7574	4073961	4719	4730	5379	7271	3864564	5415048	2758	4378933	13110	7203
	L-Arginine	65910000	68540000	55280000	94900000	95540000	95060000	73080000	76290000	94620000	76730000	103200000	87150000
	L-alpha-Aminobutyrate	3594000	4295000	7352000	6514000	4417000	7803000	1764000	6128000	3062000	4433000	4314000	8651000
	L-Alanyl-L-lysine	105700	117800	127500	186200	162700	148800	149600	145100	210900	172600	214300	157700
	Kinurenine	200700	194300	176200	164400	20220	179600	28970	6228	37620	30210	65620	31210
	1-Methyladenosine	162700	152700	148700	134000	128600	127500	63200	82170	76810	55490	99060	105900
	1-Methylguanidine	195300	202100	162900	234700	266300	274900	222000	292000	240000	241300	548100	502800
	N'-Feruloyl putrescine	642200	566700	1084000	1562000	718000	908200	418900	1455000	1301000	555900	1103000	631100
	DL-Norleucine	2105000	2584000	2587000	3249000	2896000	2923000	3194000	2996000	2856000	2349000	4011000	3474000
	Nebularine	35410	28180	20220	16890	24360	29020	21747	8609	21889	40560	11950	14510
	N-Carbamyl-L-glutamicacid	150500	97480	115800	133200	155200	137300	155900	146900	136100	108100	165800	142800
	NADPH	6553	7065	7630	7253	7154	6176	7756	7062	9195	7520	8403	9109
	DL-Valine	1072000	2036000	1584000	2746000	3438000	7788000	6208000	15610000	13910000	11960000	54760000	43590000
	DL-Proline	255400000	243200000	292500000	325300000	292500000	276500000	357000000	321800000	386000000	240500000	364400000	349100000
	DL-Threitol	51130	58400	33100	37610	47890	76800	40140	62800	52210	49020	47270	48370
	beta-Cubebene	44000	45300	47100	41600	52660	45460	42150	36470	55530	42630	42100	28250
	Benzamidine hydrochloride hydrate	493900	1085000	741700	802700	1914000	1892000	1456000	3209000	3855000	2858000	9212000	7471000
	Betaine	903300	2099000	2135000	2436000	2288000	2400000	2494000	2126000	2085000	1807000	3324000	2651000
	beta-Hydroxybutyrate	327500	111500	122900	164300	216700	276800	252900	253200	292200	247100	314400	419000
	Carnitine	10590000	8614000	7628000	9781000	10370000	9553000	14120000	11420000	16190000	9577000	13380000	9004000
	2-Furanoic acid	176200	211100	337600	188100	231500	289700	251600	423100	390200	292000	718600	572000
	Mag (18:1) Isomer1	11720	58810	19450	15440	3361	5102	16789	18205	19068	4897	4672	3923
	2-Methylbutyroylcarnitine	1127000	1029000	973700	874900	927200	1066000	1127000	1053000	1482000	1015000	994200	964700
	2-Methylsuccinic acid	13730	10310	11800	20890	14480	12630	12400	15040	16450	6005	21280	21990
	3'-Aenylic acid	31490000	30290000	15460000	35710000	25610000	31090000	16370000	16580000	6343000	34850000	10640000	21680000
	2'-Deoxyinosine	14210	13220	12780	19110	12880	16530	7962	7860	16620	12790	27020	34210
	L-Kynurenine hydrate	142800	170200	164500	150900	31130	174000	21810	5016	26940	15490	46100	34500
	L-Methionine methyl ester	2698000	4622000	3869000	4611000	4364000	4397000	3867000	4769000	4672000	4276000	3303000	4136000
	L-Methionine sulfone	2106000	9586000	2217000	2181000	2567000	3704000	3164000	2758000	2615000	2402000	2830000	2767000
	L-Ornithine	1398000	1692000	1298000	1078000	1537000	1397000	1310000	991300	1230000	934600	1683000	1245000
	Lipoamide	778500	1339000	1347000	1621000	1424000	2404000	1855000	2858000	3613000	2181000	12970000	9125000
	Ip7G	69190000	42840000	27380000	25450000	36390000	74790000	7013000	33480000	6526000	61900000	22870000	52380000
	Urea	236100	359100	698600	489000	466300	503500	283300	128000	101700	93550	99090	124000
	Uridine	46894	33490	63060	47981	49597	32960	52670	100400	54854	50120	46760	53430
	Urethane	8569000	7772000	7238000	9606000	11570000	10080000	10150000	9390000	10790000	9055000	10570000	9542000
	Uridine diphosphate-N-acetylglucosamine	26610	26130	33240	31110	49090	29690	14900	45680	15340	10770	20580	26810
	Urocanic acid	317100	691800	882600	959900	1326000	1276000	198300	278100	366700	398700	901200	1034000
	Uracil	431200	774100	601700	736600	732300	887400	827900	1378000	1212000	1015000	3149000	2669000
	UMP	421500	428800	190800	386600	328600	483900	226600	234200	273200	612400	130500	246500
	Lysopc 18:2	421300	99910	68630	256700	1604000	1342000	313200	8965	757600	135700	1582000	913600
	Lysopc 18:1	8935000	1948000	2195000	8718000	27520000	23780000	9264000	255000	27910000	4396000	34150000	21450000
	Lysopc 20:0	30670	29910	114200	98130	36390	64120	12710	83750	61350	28640	97620	43380
	Galactinol	454100000	373400000	251800000	244100000	299100000	447200000	80550000	297500000	86760000	472000000	230700000	355800000
	gamma-Butyrolactone	59120	49370	69930	44590	74350	83990	78150	176400	133800	106700	354000	312400
	gamma-Caprolactone	39090	53080	42100	45300	37650	44150	46760	43810	43060	35700	49100	39790
	Glu-Glu	1510000	1093000	1696000	1700000	1558000	1501000	1492000	1575000	2099000	1238000	1544000	1411000
	Glutamine	74410000	66640000	68500000	98960000	95740000	97970000	100300000	131600000	107500000	90830000	140800000	123100000
	Glutathione	540900	1310000	155200	429400	273800	208100	203300	139300	179100	175000	202300	181700
	Deoxyguanosine	39460	35650	36480	41470	45980	21390	11280	36240	20200	16230	21940	34290
	5-Methylcytosine	77570	74830	69090	78370	98610	96180	94240	75080	72650	71080	113700	110300
	5-Methyluridine	193400	102200	74780	90080	75010	121700	54850	53030	55240	159000	60010	161100
	5-Hydroxylysine	280800	287000	294600	336700	350000	351700	353500	374600	364600	370100	358800	393200
	p-Mentha-1,3,8-triene	52280	43900	39280	34920	55570	56430	66210	67360	60490	51340	48170	55300
	Β-Pseudouridine	56010	44140	34470	45230	101400	95200	93680	106500	118500	52870	215300	135500
	D-Glucosamine-6-phosphate	41440	30990	45980	42000	55800	29250	30390	29430	22440	36550	45770	60900
	Dihydrouracil	164800	169600	142300	98310	122900	122700	74670	56620	52150	153400	55850	84770
	Dimethyl fumarate	5593000	6458000	5816000	5099000	5151000	5874000	6079000	5582000	5994000	5597000	5996000	5537000
	Dimethyl-L-arginine	3074000	1529000	1578000	873200	1409000	1631000	2255000	2966000	1990000	1240000	2220000	3330000
	γ-Glutamylglutamic acid	383800	384800	473500	472000	650000	562200	799700	645400	784200	684100	776400	749700
	Xanthosine	216200	257100	167000	267800	280200	265300	278000	241000	283600	266800	551000	431500
	D-Galactosamine	125800	181200	195100	155100	196500	248100	148900	185300	246400	144900	267300	120400
	γ-Aminobutyric acid	682900	629100	744400	863200	1203000	1145000	1325000	1403000	1906000	1097000	3292000	2644000
	Pyridoxine	485410	296600	636800	627800	514800	810900	286400	480700	562300	549600	532400	465300
	Pyridoxamine	816900	1150000	1090000	1430000	962000	1482000	1565000	1915000	1932000	1136000	2239000	1511000
	Sarcosine	5391000	5445000	5485000	7454000	6158000	7736000	8362000	7793000	7636000	5881000	10390000	11500000
	S-Adenosyl-methionine	89590	148900	67280	89990	122200	104300	197200	108700	108600	85380	251200	153200
	Pyridoxine O-glucoside	166300	113900	151100	202500	173200	208500	161500	208500	194800	133100	244100	208300
	R-Aminobutyrate	286400	223800	293100	361800	534400	464200	493100	568000	704000	530400	1394000	1063000
	P-Aminobenzoate	1053000	978600	798600	1413000	1369000	1293000	1364000	1060000	1669000	1237000	2189000	1930000
	L-Cysteine-glutathione gisulfide	1381000	1226000	1066000	1091000	1738000	1510000	931100	1194000	1060000	1256000	1681000	1919000
	3-N-Methyl-L-histidine	1235000	1092000	959200	1235000	1041000	962600	1195000	1121000	1011000	888300	1483000	1553000
	Isophorone	104159	252500	119500	164200	152684	266400	144503	164952	178285	145817	325510	84640
	Isoproterenol	294300	510600	419400	506900	350200	538900	369500	458700	483000	277800	509300	586500
	Isoleucine	25630000	27880000	19380000	26460000	42750000	48040000	41670000	82290000	79480000	57970000	187900000	165900000
	Isomaltose	320400	214700	71240	51740	147700	203900	40660	113700	59070	323000	62120	198100
	(2R,3R)-2-Amino-3-methylpentanoic acid	50280000	69630000	47060000	65630000	92220000	112300000	98590000	172600000	161100000	126600000	338200000	297800000

## Sheet: Fig. 3e-f
Fig. 3e	Hemolymph
	Metabolite	Trp	IA		Ratio	Kyn/Trp	KA/Kyn
	MF1	-1.15298	-1.1259		MF1	0.0254409	0.0530392
	MF2	-0.142682	-0.289464		MF2	0.0185161	23.9363
	MF3	0.0357227	0.0531626		MF3	0.0177799	0.0286869
	MF4	0.201798	0.0876139		MF4	0.0132485	0.0313453
	MF5	-0.188412	-0.254489		MF5	0.00302821	0.172792
	MF6	0.420866	0.397751		MF6	0.0104192	0.0417874
	CV1	0.692856	0.724275		CV1	0.00170391	177.192
	CV2	0.955925	0.755128		CV2	0.00025042	1079.56
	CV3	1.47347	1.37682		CV3	0.00107674	0.102376
	CV4	0.452069	0.421442		CV4	0.00101176	282.694
	CV5	3.05957	3.09162		CV5	0.0005185	0.284382
	CV6	2.41833	2.4838		CV6	0.00054615	0.208783
Fig. 3f	Midgut
	Metabolite	Trp	IAA		Ratio	Kyn/Trp	KA/Kyn
	MF1	0.567746	-0.802701		MF1	0.0271752	0.115349
	MF2	-0.28568	-0.438942		MF2	0.00956816	1.29298
	MF3	-0.331355	-0.494086		MF3	0.00578048	1.11811
	MF4	0.279265	-0.900179		MF4	0.00437908	1.6314
	MF5	0.458852	-0.738217		MF5	0.00610143	3.08367
	MF6	0.0400192	-0.641804		MF6	0.00559474	1.19632
	CV1	-0.0338178	-0.636809		CV1	0.0106179	0.478723
	CV2	-0.458291	-0.801702		CV2	0.0157513	0.251177
	CV3	-0.301676	-0.831973		CV3	0.0419668	0.111168
	CV4	-1.24186	-1.19827		CV4	0.00955478	2.44538
	CV5	-0.186458	-1.18043		CV5	0.00795725	0.710145
	CV6	0.0113947	-0.95654		CV6	0.00676128	0.666667
	Ileum
	Metabolite	Trp	IAA		Ratio	Kyn/Trp	KA/Kyn
	MF1	-0.984987	-1.09906		MF1	0.124166	0.20496
	MF2	-0.12316	-0.604187		MF2	0.0123263	2.61947
	MF3	-1.0565	-1.31876		MF3	0.0273392	1.13703
	MF4	-0.707423	-0.966355		MF4	0.0190275	1.47972
	MF5	-1.08186	-0.510965		MF5	0.109669	0.796453
	MF6	-0.977654	0.451746		MF6	0.0767355	2.47155
	CV1	-0.318416	-0.725661		CV1	0.0083161	7.45767
	CV2	-0.490705	-0.0856282		CV2	0.010985	6.20513
	CV3	-0.62404	-0.21298		CV3	0.0176949	3.40208
	CV4	-0.936797	0.100748		CV4	0.0127815	10.2714
	CV5	-0.446337	0.281546		CV5	0.0204039	4.37087
	CV6	0.11937	0.424838		CV6	0.0422014	1.47853
	Rectum
	Metabolite	Trp	IAA		Ratio	Kyn/Trp	KA/Kyn
	MF1	-0.676631	0.622507		MF1	0.435888	0.322
	MF2	-0.285192	0.222178		MF2	0.285432	0.592109
	MF3	-0.602198	0.548584		MF3	1.19746	0.210965
	MF4	-0.385949	0.448037		MF4	0.331057	0.597683
	MF5	-1.18261	0.445635		MF5	0.772526	0.630536
	MF6	0.802678	1.27286		MF6	0.391619	0.352587
	CV1	2.2301	1.64305		CV1	0.00380001	48.8685
	CV2	1.19677	1.54475		CV2	0.026582	4.6001
	CV3	2.10841	1.25677		CV3	0.0244624	2.82743
	CV4	2.19859	2.01475		CV4	0.0046123	51.284
	CV5	1.60943	2.20475		CV5	0.0180842	7.39648
	CV6	2.09696	1.66249		CV6	0.00548899	31.4891

## Sheet: Fig. 4
Fig. 4c	Memory performance	Successful	Unsuccessful
	MF	2	47
	MF+Trp	1	42
	Firm5	6	43
	Firm5+Trp	13	30
Fig. 4d	Metabolite	Trp
	MF1	4918000
	MF2	7885000
	MF3	8621000
	MF4	9687000
	MF5	9839000
	MF6	20530000
	MF+Trp1	355000000
	MF+Trp2	345000000
	MF+Trp3	323000000
	MF+Trp4	296000000
	MF+Trp5	284000000
	MF+Trp6	278000000
	Firm51	4231000
	Firm52	4432000
	Firm53	5901000
	Firm54	6510000
	Firm55	6639000
	Firm56	6640000
	Firm5+Trp1	367000000
	Firm5+Trp2	364000000
	Firm5+Trp3	322000000
	Firm5+Trp4	314000000
	Firm5+Trp5	314000000
	Firm5+Trp6	292000000
Fig. 4e	Metabolite	IAA
	MF1	505500
	MF2	805800
	MF3	838900
	MF4	880100
	MF5	1007000
	MF6	1117000
	MF+Trp1	8546000
	MF+Trp2	9409000
	MF+Trp3	10890000
	MF+Trp4	10900000
	MF+Trp5	24840000
	MF+Trp6	26160000
	Firm51	102900
	Firm52	988700
	Firm53	1307000
	Firm54	1436000
	Firm55	1710000
	Firm56	1774000
	Firm5+Trp1	58330000
	Firm5+Trp2	36760000
	Firm5+Trp3	31920000
	Firm5+Trp4	30710000
	Firm5+Trp5	30640000
	Firm5+Trp6	30200000
Fig. 4f	Gene	TDO
	MF1	0.644998
	MF2	0.783917
	MF3	0.811802
	MF4	0.858438
	MF5	0.983804
	MF6	1.25174
	MF7	3.77027
	MF+Trp1	0.936214
	MF+Trp2	0.730287
	MF+Trp3	0.757059
	MF+Trp4	0.799225
	MF+Trp5	0.925175
	MF+Trp6	1.63686
	MF+Trp7	2.36375
	Firm51	0.171626
	Firm52	0.34782
	Firm53	0.397978
	Firm54	0.471913
	Firm55	0.489369
	Firm56	0.492542
	Firm57	0.512995
	Firm5+Trp1	0.371374
	Firm5+Trp2	0.460279
	Firm5+Trp3	0.569734
	Firm5+Trp4	0.578486
	Firm5+Trp5	0.67765
	Firm5+Trp6	0.764727
	Firm5+Trp7	0.769554

## Sheet: Fig. 5
Fig. 5a	Gene	AhR
	MF1	0.441141
	MF2	0.567732
	MF3	0.771324
	MF4	0.993001
	MF5	1.02871
	MF6	1.09927
	MF7	1.11645
	MF+Trp1	0.390759
	MF+Trp2	0.428817
	MF+Trp3	0.945329
	MF+Trp4	1.11594
	MF+Trp5	1.31193
	MF+Trp6	1.51712
	MF+Trp7	1.55492
	Firm51	0.262744
	Firm52	0.285983
	Firm53	0.328188
	Firm54	0.352305
	Firm55	0.358763
	Firm56	0.362203
	Firm57	0.448369
	Firm5+Trp1	12.814
	Firm5+Trp2	11.0422
	Firm5+Trp3	4.62637
	Firm5+Trp4	1.726
	Firm5+Trp5	1.52279
	Firm5+Trp6	1.42657
	Firm5+Trp7	1.19166
Fig. 5b	Gene	AhR
	DMSO1	1.43455
	DMSO2	1.30679
	DMSO3	1.16114
	DMSO4	1.13899
	DMSO5	1.03798
	DMSO6	0.837248
	DMSO7	0.789436
	AHR–1	0.158783
	AHR–2	0.204723
	AHR–3	0.285821
	AHR–4	0.32045
	AHR–5	0.392347
	AHR–6	0.404801
	AHR–7	0.44384
Fig. 5b	Memory performance	Successful	Unsuccessful
	DMSO	12	30
	AHR–	1	42

## Sheet: Suppl Fig. 1
Suppl Fig. 1a	Species	Gillia_Amel_1	Gillia_Amel_2	Gillia_Amel_3
	Day7_Antibiotic1	6.12e-05	0	0
	Day7_Antibiotic2	6.63e-05	0	0
	Day7_Antibiotic3	0.220703	5.01e-05	0.00289128
	Day7_Antibiotic4	0.00526619	0	3.7e-05
	Day7_Antibiotic5	5.94e-05	0	0
	Day7_Control1	0.0010857	0.00404947	0.000403465
	Day7_Control2	0.000668266	0.0447855	0.00540393
	Day7_Control3	5.92e-05	0	0
	Day7_Control4	0.000230385	0.000100816	0
	Day7_Control5	0	0	0
	Day11_Antibiotic1	0	0	0
	Day11_Antibiotic2	0.770905	0	0.000829098
	Day11_Antibiotic3	0	0	0
	Day11_Antibiotic4	9.6e-05	0	0
	Day11_Antibiotic5	0.750109	0	0.0111386
	Day11_Control1	0	0	0
	Day11_Control2	0	0	0
	Day11_Control3	0.000520954	0	0
	Day11_Control4	0.0123695	0	0.000178789
	Day11_Control5	0	0	0
	Day19_Antibiotic1	0.494618	0.026687	0.00146988
	Day19_Antibiotic2	0.445192	0.00937765	0.00527959
	Day19_Antibiotic3	0.326887	0.00149791	0.00566133
	Day19_Antibiotic4	0.39842	0.000458844	0.000353764
	Day19_Antibiotic5	0.322759	0.00424259	0.00154659
	Day19_Control1	0.296928	0.00708527	0.00311184
	Day19_Control2	0.178273	0	0.00217497
	Day19_Control3	0.180445	0.000790879	0.00171775
	Day19_Control4	0.187023	0.000222842	0.00296814
	Day19_Control5	0.34047	0.000123891	0.00454981
Suppl Fig. 1b	Species	Bifido_Amel_1.1	Bifido_Amel_1.2	Bifido_Amel_1.3	Bifido_Amel_1.4	Bifido_Amel_2
	Day7_Antibiotic1	0.0383232	0.0234507	0.000400167	0.00308882	0
	Day7_Antibiotic2	0	0.000115182	0	4.41e-05	0
	Day7_Antibiotic3	0.0387136	0.0691722	0.00107651	0.0203029	0.00464372
	Day7_Antibiotic4	0.0234362	0.104928	0.00185236	0.0111495	0.0526588
	Day7_Antibiotic5	0.000347894	0	0	0.000735152	0
	Day7_Control1	0.0512133	0.00608013	0.000525621	0.00242	4.97e-05
	Day7_Control2	0.043842	0.148997	0.00087572	0.018534	0
	Day7_Control3	0.047132	0.0692488	0.00022651	0.0661579	0
	Day7_Control4	0.00276037	0.0180766	0.000161329	0.00188901	0.00911581
	Day7_Control5	0.00540715	0.0133528	0.00590483	0.132387	0
	Day11_Antibiotic1	9.2e-05	0	0	0	0
	Day11_Antibiotic2	0.00326083	0.0164072	0	0.0153845	0
	Day11_Antibiotic3	0	0	0	0	0
	Day11_Antibiotic4	0.000607629	0.020593	0.000162167	0.00103576	0
	Day11_Antibiotic5	0	0	0	0	0
	Day11_Control1	0.0695854	0.105909	0.00115262	0.0119287	0
	Day11_Control2	0	5.21e-05	0	0	0.112144
	Day11_Control3	0	0	0	0	0
	Day11_Control4	0.0484036	0.118615	0.000103762	0.00759981	0
	Day11_Control5	0.079828	0.0136666	0.000693359	0.0332005	0
	Day19_Antibiotic1	0	0	0	0	0
	Day19_Antibiotic2	0	6.96e-05	0	0	0
	Day19_Antibiotic3	0.00263773	0.00380562	0.00351345	0.0932252	0
	Day19_Antibiotic4	0	0	0	9.01e-05	0
	Day19_Antibiotic5	0.0934722	0.00731369	0.00314976	0.0754869	0
	Day19_Control1	0.0546404	0.0743665	0.00340339	0.0449801	0
	Day19_Control2	0.0223987	0.327107	0.0138217	0.0167969	0
	Day19_Control3	0.0860294	0.0292664	0.00150567	0.0470806	0
	Day19_Control4	0.0999327	0.13688	0.00784317	0.0255197	0
	Day19_Control5	0.0225386	0.139613	0.00111898	0.0074293	0
Suppl Fig. 1c	Species	Lac_Firm4_1	Lac_Firm4_2
	Day7_Antibiotic1	0.0511073	0
	Day7_Antibiotic2	0.200788	6.22e-05
	Day7_Antibiotic3	0.100612	0.0168185
	Day7_Antibiotic4	0.0885812	0.0442797
	Day7_Antibiotic5	0.280247	0.0403038
	Day7_Control1	0.110014	0.00539268
	Day7_Control2	0.104276	0.000303177
	Day7_Control3	0.0982188	0.0489236
	Day7_Control4	0.0797289	0
	Day7_Control5	0.065838	0
	Day11_Antibiotic1	0.358671	0
	Day11_Antibiotic2	0.00132191	0
	Day11_Antibiotic3	0	0
	Day11_Antibiotic4	0.210354	0
	Day11_Antibiotic5	0	0
	Day11_Control1	0.249018	0.0209998
	Day11_Control2	0	0
	Day11_Control3	0	0
	Day11_Control4	0.163498	0
	Day11_Control5	0.0454343	0.0165652
	Day19_Antibiotic1	0.0802649	0
	Day19_Antibiotic2	0	0.0268399
	Day19_Antibiotic3	0.0190162	0
	Day19_Antibiotic4	0.187694	0
	Day19_Antibiotic5	0.139916	0.000191361
	Day19_Control1	0.0871025	0.0229241
	Day19_Control2	0.121618	0
	Day19_Control3	0.198519	0.0193813
	Day19_Control4	0.141646	0.0575343
	Day19_Control5	0.147912	0.0132375
Suppl Fig. 1d	Species	Lac_Firm5_1	Lac_Firm5_2	Lac_Firm5_3	Lac_Firm5_4
	Day7_Antibiotic1	0.258886	0.545313	0.000105278	0.0676279
	Day7_Antibiotic2	0.00119791	0.049016	0.115554	0.632267
	Day7_Antibiotic3	0.113934	0.126273	9.92e-05	0.127375
	Day7_Antibiotic4	0.144765	0	0.270229	0.00296738
	Day7_Antibiotic5	0.608299	0	0.000823236	0.00127491
	Day7_Control1	0.188428	0.413363	0.0281831	0.186012
	Day7_Control2	0.156892	0.205898	0.118334	0.0571723
	Day7_Control3	0.000839872	0	0.0366772	0.603848
	Day7_Control4	0.0190532	0.00837828	0.0954119	0.340467
	Day7_Control5	0	0	0.466865	0.0708083
	Day11_Antibiotic1	0.0294719	0.424001	0.000264528	0.1875
	Day11_Antibiotic2	0.109571	0	0.0794688	0
	Day11_Antibiotic3	0	0.999471	0	0
	Day11_Antibiotic4	0.172709	0.453116	5.54e-05	0.0712449
	Day11_Antibiotic5	0.0516396	0.000647959	0.000118497	0.185291
	Day11_Control1	0.00809201	0.139982	0.116197	0.276543
	Day11_Control2	0.836073	7.11e-05	0.00325124	0.0001314
	Day11_Control3	0.446119	0.00456467	0.00449849	0
	Day11_Control4	0.0573821	0.291006	0.145807	0.131627
	Day11_Control5	0.0801267	0.0200928	0.0133784	0.0904564
	Day19_Antibiotic1	0.000640582	0.0546953	0.0447646	0.270916
	Day19_Antibiotic2	0.0776179	0.0855087	0.00153232	0.275098
	Day19_Antibiotic3	0.0430096	0.00134476	0.00125412	0.347245
	Day19_Antibiotic4	0.0430912	0.00790566	0.00165371	0.350787
	Day19_Antibiotic5	0.0161848	0.0322758	0.0822698	0.180459
	Day19_Control1	0.044171	0.110242	0.0592425	0.129005
	Day19_Control2	0.0389813	0.100524	0.0516173	0.0608842
	Day19_Control3	0.0625328	0.0699646	0.0467831	0.0406264
	Day19_Control4	0.0167933	0.0391017	0.0889507	0.182122
	Day19_Control5	0.00861423	0.0679131	0.0545615	0.0933499

## Sheet: Suppl Fig. 2
Suppl Fig. 2a		CFU/gut
	MF1	2000
	MF2	2000
	MF3	2000
	MF4	2000
	MF5	2000
	MF6	2000
	MF7	2000
	MF8	2000
	MF9	2000
	MF10	2000
	MF11	2000
	MF12	2000
	CV1	1348962883
	CV2	7.94328e+08
	CV3	1023292992
	CV4	10715193052
	CV5	3630780548
	CV6	4897788194
	CV7	6025595861
	CV8	9772372210
	CV9	7079457844
Suppl Fig. 2b	Trials	1	2	3	4	5	6	7	8	9	10
	CV	0	0.736842	0.868421	0.842105	0.789474	0.868421	0.815789	0.815789	0.868421	0.842105
	CV+tet	0	0.804878	0.853659	0.804878	0.804878	0.804878	0.731707	0.756098	0.731707	0.707317
	MF	0	0.434783	0.565217	0.586957	0.586957	0.608696	0.608696	0.652174	0.630435	0.565217
Suppl Fig. 2e	Gene name	MF1	MF2	MF3	CV1	CV2	CV3
	pix	1130000	1130000	1260000	2150000	1990000	1610000
	LOC412299	881000	790000	1050000	1210000	2010000	1500000
	U2af38	1960000	2110000	0	4980000	3450000	3180000
	Mrjp6	11000000	5170000	4710000	905000	102000	825000
	LOC725202	36000000	19200000	39300000	7120000	12100000	5640000
	LOC410149	6830000	2490000	5370000	1130000	2110000	837000
	Def1	87400000	40800000	72000000	20700000	24700000	18400000
	LOC410376	8070000	8160000	3870000	3250000	1940000	2070000
	LOC107964206	1570000	1370000	2550000	828000	1050000	668000
	LOC726977	1620000	1590000	2330000	1120000	883000	987000
	RpS15	2900000	4490000	4300000	1630000	2690000	2280000
	LOC408391	8890000	9920000	8700000	6540000	6120000	4390000
	LOC100578005	1620000	1320000	1080000	708000	844000	978000
	RpL30	80500000	74200000	82000000	61700000	53000000	48300000

[truncated: 5 more sheets: Suppl Fig. 3a, Suppl Fig. 3b, Suppl Fig. 4a-b, Suppl Fig. 4c-f, Suppl Fig. 5]
